# Supplementary material for: How rapidly do self‐compatible populations evolve selfing? Mating system estimation within recently evolved self‐compatible populations of Azorean Tolpis succulenta (Asteraceae)
Source: Ecol Evol. 2020 Nov 20;10(24):13990–9. doi: 10.1002/ece3.6992 (PMC7771160; doi:10.1002/ece3.6992)
Supplement: Supplementary file 1 — Supplementary Material [file ECE3-10-13990-s001.gz]

Archive with 9 entries (8 files):
- Supplemental.File.1
- Supplemental.File.1/VCF.4.stacksoutput.py
- Supplemental.File.1/VCF.5.stacksoutput.py
- Supplemental.File.1/succulenta_SNP_stringent.vcf
- Supplemental.File.1/VCF.1.stacksoutput.py
- Supplemental.File.1/VCF.3.stacksoutput.py
- Supplemental.File.1/Control.sibs.txt
- Supplemental.File.1/VCF.2.stacksoutput.py
- Supplemental.File.1/Borice.Genomic.sibs2.py
