# Supplementary material for: How rapidly do self‐compatible populations evolve selfing? Mating system estimation within recently evolved self‐compatible populations of Azorean Tolpis succulenta (Asteraceae)
Source: Ecol Evol. 2020 Nov 20;10(24):13990–9. doi: 10.1002/ece3.6992 (PMC7771160; doi:10.1002/ece3.6992)
Supplement: Supplementary file 1 — Supplementary Material [file ECE3-10-13990-s001.gz › Supplemental.File.1/VCF.4.stacksoutput.py]

# This program thins to best snp per tag
# output data on genotype counts


invcf="succulenta_SNP_stringent.vcf"

src  =open("slim."+invcf, "rU")
in1 =open("SNPs.best.txt", "rU")
out1  =open("Griffin.radtags.vcf", "w")
out2a =open("SNP.counts.txt", "w")
keepers={}
for line_idx, line in enumerate(in1):
        cols = line.replace('\n', '').split('\t') 
# ch1	1926
	keepers[cols[0]+'_'+cols[1]]=1


plants=42
for line_idx, line in enumerate(src):
        cols = line.replace('\n', '').split('\t') 
# 18	21	.	A	G	.	PASS	NS=11;AF=0.091	GT:DP:AD:GQ:GL	./.	./.	./.	0/0:3:3,0:15:-0.04,-1.08,-12.30	./.	./.	./.	0/0:10:10,0:38:-0.00,-3.15,-37.58	./.	./.	./.	./.	0/0:10:10,0:38:-0.00,-3.15,-37.58	./.	0/0:5:5,0:22:-0.01,-1.66,-19.50	./.
	scaff=cols[0]
	
	key = scaff+'_'+cols[1]	        
	try:
		uu = keepers[key]

		out1.write(line)
		datums=[0,0,0]
		for j in range(9,9+plants):
			vv=cols[j].split(":")
			if vv[0] != "./.":                   
		                geno=cols[j].split(":")[0]
		                if geno=="0/0":
					datums[0]+=1
		                elif geno=="0/1":
					datums[1]+=1
		                elif geno=="1/1":
					datums[2]+=1
		out2a.write( scaff+'\t'+cols[1]+'\t'+str(datums[0])+'\t'+str(datums[1])+'\t'+str(datums[2])+'\n' )

	except KeyError:
		pass
