# Supplementary material for: How rapidly do self‐compatible populations evolve selfing? Mating system estimation within recently evolved self‐compatible populations of Azorean Tolpis succulenta (Asteraceae)
Source: Ecol Evol. 2020 Nov 20;10(24):13990–9. doi: 10.1002/ece3.6992 (PMC7771160; doi:10.1002/ece3.6992)
Supplement: Supplementary file 1 — Supplementary Material [file ECE3-10-13990-s001.gz › Supplemental.File.1/VCF.5.stacksoutput.py]

# This program extracts genotypes for each snp on a chromosome
# imposes blacklist developed from output of VCF.4.py
# outputs het v read depth data per plant

# 	MAKES BORICE INPUT FILE

import sys

chrom = "redo"

out1  =open(chrom+".genotypes.txt", "w")
out2  =open("CX."+chrom+".genotypes.txt", "w")

outMD  =open(chrom+".mean.depth.txt", "w")
# outgs  =open(chrom+".goodSNPs.txt", "w")


MinCount = 10

#in1 =open("blacklist.temp.txt", "rU") # markers that fail filters (e.g. too heterozygous, or no hets)
Notkeepers={}
#for line_idx, line in enumerate(in1):
#        cols = line.replace('\n', '').split('\t') 
#	Notkeepers[cols[0]+"_"+cols[1]]=1


PullVCF={}
INFOX={}
in2 =open("data.key.txt", "rU") # 
for line_idx, line in enumerate(in2):
        cols = line.replace('\n', '').split('\t') 
# newfam no	type	vcfpos		
# 1	par	-9
# 1	off	24
	if line_idx>0:
		PullVCF[line_idx-1]=int(cols[2])
		INFOX[line_idx-1]=[cols[0],cols[1]]

Genolines=line_idx


cxc=[0 for j in range(Genolines)]
plants=42
src  =open("Griffin.radtags.vcf", "rU")

for line_idx, line in enumerate(src):
        cols = line.replace('\n', '').split('\t') 
# ch1	175	.	C	T	.	PASS	ADP=22;WT=17;HET=24;HOM=1;NC=0	GT:GQ:SDP:DP:RD:AD:FREQ:PVAL:RBQ:ABQ:RDF:RDR:ADF:ADR	./.:.:3	0/1:38:17:17:7:10:58.82%:1.4831E-4:37:35:0:7:0:10	0/1:21:12:12:6:6:50%:6.865E-3:37:37:0:6:0:6	0/1:157:105:105:61:44:41.9%:1.8127E-16:37:35:0:61:0:44	./.:.:7	./.:.:2	0/1:31:12:12:4:8:66.67%:6.7304E-4:37:34:0:4:0:8	
      
	try:
		uu = Notkeepers[cols[0]+"_"+cols[1]]
		print "Suppressing ", cols[1]

	except KeyError: # not in blacklist

		datums=[0,0,0]
		for j in range(9,9+plants):
			vv=cols[j].split(":")
			if vv[0] != "./.":                    
			        geno=vv[0]
			        if geno=="0/0":
					datums[0]+=1
			        elif geno=="0/1":
					datums[1]+=1
			        elif geno=="1/1":
					datums[2]+=1

		if (datums[0]+datums[2]+datums[1])>=MinCount:
			dpcc=[0,0]
			out1.write( "s"+cols[0]+'\t'+cols[1]+'\t'+cols[3]+'\t'+cols[4]+'\t'+str(datums[0])+'\t'+str(datums[1])+'\t'+str(datums[2])+'\n' )
			for k in range(Genolines):
				j=PullVCF[k]
				if j>0:
					geno=cols[j].split(":")[0] # 0/1:21:12:12:6:6:50%:6.865E-3:37:37:0:6:0:6
					if geno != "./.":	
						readdepth = int( cols[j].split(":")[3] )
						dpcc[0]+=1
						dpcc[1]+=readdepth
						if readdepth > 0:
							cxc[k]+=1
							if geno=="0/0":
								out1.write( INFOX[k][0]+'\t'+INFOX[k][1]+'\tR\t'+str(readdepth)+'\n' )
							elif geno=="0/1":
								out1.write( INFOX[k][0]+'\t'+INFOX[k][1]+'\tH\t'+str(readdepth)+'\n' )
							elif geno=="1/1":
								out1.write( INFOX[k][0]+'\t'+INFOX[k][1]+'\tA\t'+str(readdepth)+'\n' )
							else:
								print "what?? ",geno
						else:
							out1.write( INFOX[k][0]+'\t'+INFOX[k][1]+'\tN\t0\n' )
					else:
						out1.write( INFOX[k][0]+'\t'+INFOX[k][1]+'\tN\t0\n' )
				else:
					out1.write( INFOX[k][0]+'\t'+INFOX[k][1]+'\tN\t0\n' ) # parents not genotyped at all


#			outMD.write(cols[0]+'\t'+cols[1]+'\t'+str(dpcc[0])+'\t'+str(dpcc[1]/dpcc[0])+'\n')

#			if (dpcc[1]/dpcc[0] <= MaxDepth) and (dpcc[1]/dpcc[0] >= MinDepth):
#				outgs.write(cols[0]+'\t'+cols[1]+'\n')

for j in range(Genolines):
	out2.write(str(j)+"\t"+str(cxc[j])+"\n")
