# Supplementary material for: How rapidly do self‐compatible populations evolve selfing? Mating system estimation within recently evolved self‐compatible populations of Azorean Tolpis succulenta (Asteraceae)
Source: Ecol Evol. 2020 Nov 20;10(24):13990–9. doi: 10.1002/ece3.6992 (PMC7771160; doi:10.1002/ece3.6992)
Supplement: Supplementary file 1 — Supplementary Material [file ECE3-10-13990-s001.gz › Supplemental.File.1/succulenta_SNP_stringent.vcf]

##fileformat=VCFv4.2
##fileDate=20200304
##source="Stacks v2.41"
##INFO=<ID=AD,Number=R,Type=Integer,Description="Total Depth for Each Allele">
##INFO=<ID=AF,Number=A,Type=Float,Description="Allele Frequency">
##INFO=<ID=DP,Number=1,Type=Integer,Description="Total Depth">
##INFO=<ID=NS,Number=1,Type=Integer,Description="Number of Samples With Data">
##FORMAT=<ID=AD,Number=R,Type=Integer,Description="Allele Depth">
##FORMAT=<ID=DP,Number=1,Type=Integer,Description="Read Depth">
##FORMAT=<ID=HQ,Number=2,Type=Integer,Description="Haplotype Quality">
##FORMAT=<ID=GL,Number=G,Type=Float,Description="Genotype Likelihood">
##FORMAT=<ID=GQ,Number=1,Type=Integer,Description="Genotype Quality">
##FORMAT=<ID=GT,Number=1,Type=String,Description="Genotype">
##INFO=<ID=loc_strand,Number=1,Type=Character,Description="Genomic strand the corresponding Stacks locus aligns on">
#CHROM	POS	ID	REF	ALT	QUAL	FILTER	INFO	FORMAT	Ben1	Ben2	Ben4	Ben5	Ben6	Ben7	Ben8	Ben9	Ben10	Ben11	Ben12	Ben13	Ben14	Ben15	Ben17	Ben18	Ben19	Ben20	Ben21	Ben22	Ben23	Ben24	Ben25	Ben26	Ben27	Ben28	Ben29	Ben31	Ben32	Ben33	Ben34	Ben35	Ben36	Ben38	Ben39	Ben41	Ben43	Ben44	Ben45	Ben46	Ben47	Ben48
2	71	.	G	T	.	PASS	NS=2;AF=0.250	GT:DP:AD:GQ:GL	0/0:76:75,0:40:0.00,-22.38,-167.97	./.	./.	./.	0/1:102:77,24:40:-23.18,0.00,-142.28	./.	./.	./.	./.	./.	./.	./.	./.	./.	./.	./.	./.	./.	./.	./.	./.	./.	./.	./.	./.	./.	./.	./.	./.	./.	./.	./.	./.	./.	./.	./.	./.	./.	./.	./.	./.	./.
2	168	.	A	C	.	PASS	NS=2;AF=0.500	GT:DP:AD:GQ:GL	0/1:5:2,3:40:-7.15,-0.00,-4.55	./.	./.	./.	0/1:6:3,3:40:-6.85,-0.00,-6.59	./.	./.	./.	./.	./.	./.	./.	./.	./.	./.	./.	./.	./.	./.	./.	./.	./.	./.	./.	./.	./.	./.	./.	./.	./.	./.	./.	./.	./.	./.	./.	./.	./.	./.	./.	./.	./.
6	126	.	A	G	.	PASS	NS=4;AF=0.500	GT:DP:AD:GQ:GL	./.	./.	./.	./.	./.	./.	./.	./.	1/1:263:27,233:40:-466.83,-17.71,0.00	./.	./.	./.	./.	./.	./.	1/1:282:24,255:40:-523.48,-30.19,0.00	./.	./.	./.	./.	./.	./.	./.	./.	./.	./.	./.	./.	./.	./.	./.	./.	./.	./.	./.	./.	./.	./.	./.	./.	0/0:8:8,0:40:-0.00,-3.64,-18.13	0/0:19:19,0:40:-0.00,-6.92,-43.06
7	78	.	G	T	.	PASS	NS=18;AF=0.500	GT:DP:AD:GQ:GL	0/1:7:2,5:40:-19.09,-0.00,-7.43	0/1:5:3,2:40:-7.83,-0.00,-11.98	0/1:32:18,14:40:-47.13,0.00,-63.14	0/1:17:13,4:40:-12.13,-0.00,-47.89	0/1:7:2,5:40:-19.09,-0.00,-7.43	0/1:5:3,2:40:-7.83,-0.00,-11.98	./.	./.	./.	0/1:25:16,9:40:-29.48,0.00,-57.34	0/1:32:18,14:40:-47.13,0.00,-63.14	./.	./.	./.	./.	./.	./.	0/1:24:15,9:40:-29.78,0.00,-53.69	0/1:20:16,4:40:-11.22,-0.00,-58.84	./.	0/1:16:9,7:40:-24.28,0.00,-32.38	./.	./.	0/1:36:22,14:40:-45.93,0.00,-77.74	0/1:20:16,4:40:-11.22,-0.00,-58.84	0/1:1:1,0:16:-1.16,-0.03,-5.31	./.	./.	0/1:26:14,12:40:-41.04,0.00,-49.13	0/1:16:9,7:40:-24.28,0.00,-32.38	0/1:1:1,0:16:-1.16,-0.03,-5.31	./.	./.	./.	./.	./.	./.	0/1:17:13,4:40:-12.13,-0.00,-47.89	./.	./.	./.	./.
7	222	.	A	G	.	PASS	NS=6;AF=0.500	GT:DP:AD:GQ:GL	./.	./.	0/1:31:19,12:40:-39.68,0.00,-67.75	./.	./.	./.	./.	./.	./.	./.	./.	./.	./.	./.	./.	./.	./.	./.	0/1:15:10,5:40:-16.69,0.00,-36.82	./.	./.	./.	./.	0/1:33:19,14:40:-47.02,0.00,-67.15	0/1:18:11,7:40:-23.73,0.00,-39.89	./.	./.	./.	0/1:22:16,6:40:-18.56,0.00,-58.54	./.	./.	./.	./.	0/1:20:14,6:40:-19.16,0.00,-51.20	./.	./.	./.	./.	./.	./.	./.	./.
9	13	.	A	C	.	PASS	NS=11;AF=0.045	GT:DP:AD:GQ:GL	0/0:43:43,0:40:-0.00,-13.44,-98.32	./.	0/0:82:79,0:40:0.00,-24.19,-179.33	./.	./.	./.	./.	./.	0/0:9:9,0:39:-0.00,-3.29,-21.80	./.	0/0:83:82,0:40:0.00,-25.08,-186.09	./.	./.	0/0:9:8,1:15:-0.04,-1.07,-17.34	./.	0/0:9:9,0:39:-0.00,-3.29,-21.80	./.	./.	./.	0/1:7:3,4:40:-6.31,-0.00,-5.61	./.	0/0:9:8,1:15:-0.04,-1.07,-17.34	./.	./.	./.	./.	./.	./.	0/0:38:38,0:40:-0.00,-11.95,-87.06	./.	./.	./.	./.	0/0:71:71,0:40:0.00,-21.80,-161.33	./.	./.	./.	./.	./.	0/0:4:4,0:23:-0.01,-1.80,-10.55	./.	./.
9	82	.	G	T	.	PASS	NS=12;AF=0.083	GT:DP:AD:GQ:GL	0/0:43:42,0:40:-0.00,-13.23,-101.84	./.	0/0:82:81,1:40:0.00,-22.81,-192.57	./.	./.	./.	./.	./.	0/1:9:6,3:40:-3.81,-0.00,-12.53	./.	0/0:83:80,1:40:0.00,-22.51,-190.18	./.	./.	0/0:10:10,0:40:-0.00,-3.65,-25.43	./.	0/1:9:6,3:40:-3.81,-0.00,-12.53	./.	./.	./.	0/0:8:8,0:37:-0.00,-3.05,-20.66	./.	0/0:13:13,0:40:-0.00,-4.55,-32.60	./.	./.	./.	./.	0/0:12:12,0:40:-0.00,-4.25,-30.21	./.	0/0:39:39,0:40:-0.00,-12.33,-94.68	./.	./.	./.	./.	0/0:71:69,2:40:0.00,-17.13,-161.53	./.	./.	./.	./.	./.	0/0:4:4,0:24:-0.01,-1.86,-11.11	./.	./.
9	96	.	T	C	.	PASS	NS=9;AF=0.444	GT:DP:AD:GQ:GL	./.	./.	./.	./.	./.	./.	./.	./.	1/1:9:0,9:34:-22.99,-2.78,-0.00	./.	1/1:84:0,83:40:-212.74,-24.97,0.00	./.	./.	0/0:12:12,0:40:-0.00,-3.77,-30.86	./.	1/1:9:0,9:34:-22.99,-2.78,-0.00	./.	./.	./.	0/0:8:8,0:32:-0.00,-2.57,-20.60	./.	0/0:14:14,0:40:-0.00,-4.37,-35.98	./.	./.	./.	./.	0/0:12:12,0:40:-0.00,-3.77,-30.86	./.	1/1:39:4,35:20:-79.42,-1.53,-0.01	./.	./.	./.	./.	./.	./.	./.	./.	./.	./.	0/0:4:4,0:19:-0.02,-1.39,-10.36	./.	./.
9	127	.	G	A	.	PASS	NS=12;AF=0.125	GT:DP:AD:GQ:GL	0/0:43:43,0:40:-0.00,-13.33,-116.12	./.	0/0:111:110,0:40:0.00,-33.44,-294.70	./.	./.	./.	./.	./.	0/0:13:13,0:40:-0.00,-4.33,-36.16	./.	0/0:113:113,0:40:0.00,-34.34,-302.70	./.	./.	0/1:12:7,5:40:-9.30,-0.00,-16.13	./.	0/0:14:14,0:40:-0.00,-4.63,-38.82	./.	./.	./.	0/0:8:8,0:35:-0.00,-2.83,-22.83	./.	0/1:15:11,4:40:-5.73,-0.00,-25.89	./.	./.	./.	./.	0/0:13:13,0:40:-0.00,-4.33,-36.16	./.	0/0:56:56,0:40:-0.00,-17.24,-150.77	./.	./.	./.	./.	0/0:87:86,0:40:0.00,-26.24,-230.73	./.	./.	./.	./.	./.	0/1:4:1,3:32:-6.37,-0.00,-2.54	./.	./.
9	131	.	T	A	.	PASS	NS=9;AF=0.222	GT:DP:AD:GQ:GL	0/0:42:38,4:29:-0.00,-2.27,-91.12	./.	0/0:111:111,0:40:0.00,-33.63,-296.36	./.	./.	./.	./.	./.	1/1:13:0,13:40:-34.15,-3.73,-0.00	./.	./.	./.	./.	0/0:12:12,0:40:-0.00,-3.93,-32.48	./.	1/1:14:0,14:40:-36.82,-4.03,-0.00	./.	./.	./.	0/0:8:8,0:34:-0.00,-2.73,-21.82	./.	0/0:15:15,0:40:-0.00,-4.83,-40.48	./.	./.	./.	./.	0/0:13:13,0:40:-0.00,-4.23,-35.15	./.	./.	./.	./.	./.	./.	./.	./.	./.	./.	./.	./.	0/0:4:4,0:20:-0.01,-1.54,-11.17	./.	./.
9	148	.	C	T	.	PASS	NS=12;AF=0.167	GT:DP:AD:GQ:GL	0/0:43:41,1:40:-0.00,-10.84,-72.35	./.	0/0:69:66,0:40:0.00,-19.66,-118.43	./.	./.	./.	./.	./.	0/0:4:4,0:20:-0.02,-1.46,-8.56	./.	0/0:70:64,2:40:0.00,-16.12,-111.34	./.	./.	0/1:5:2,3:39:-3.57,-0.00,-3.26	./.	0/0:7:7,0:29:-0.00,-2.33,-13.87	./.	./.	./.	0/1:6:1,5:17:-6.85,-0.03,-1.22	./.	0/1:6:2,4:36:-5.05,-0.00,-2.97	./.	./.	./.	./.	0/1:6:1,5:17:-6.85,-0.03,-1.22	./.	0/0:33:32,0:40:-0.00,-9.67,-58.17	./.	./.	./.	./.	0/0:61:60,0:40:0.00,-17.90,-107.80	./.	./.	./.	./.	./.	0/0:4:4,0:20:-0.02,-1.46,-8.56	./.	./.
9	153	.	A	C	.	PASS	NS=12;AF=0.167	GT:DP:AD:GQ:GL	0/0:43:43,0:40:-0.00,-12.94,-81.59	./.	0/0:68:63,0:40:0.00,-18.85,-118.87	./.	./.	./.	./.	./.	0/0:4:4,0:19:-0.02,-1.45,-8.92	./.	0/0:68:65,0:40:0.00,-19.44,-122.60	./.	./.	0/1:5:2,3:40:-3.86,-0.00,-3.45	./.	0/0:7:7,0:29:-0.00,-2.32,-14.50	./.	./.	./.	0/1:6:1,5:18:-7.32,-0.02,-1.31	./.	0/1:6:2,4:38:-5.43,-0.00,-3.15	./.	./.	./.	./.	0/1:6:1,5:18:-7.32,-0.02,-1.31	./.	0/0:33:33,0:40:-0.00,-9.99,-62.96	./.	./.	./.	./.	0/0:58:58,0:40:-0.00,-17.37,-109.55	./.	./.	./.	./.	./.	0/0:4:4,0:19:-0.02,-1.45,-8.92	./.	./.
9	159	.	T	C	.	PASS	NS=3;AF=0.333	GT:DP:AD:GQ:GL	./.	./.	0/0:68:65,3:40:-0.00,-12.00,-169.00	./.	./.	./.	./.	./.	./.	./.	./.	./.	./.	./.	./.	1/1:7:0,7:21:-18.77,-1.57,-0.01	./.	./.	./.	./.	./.	./.	./.	./.	./.	./.	./.	./.	./.	./.	./.	./.	./.	./.	./.	./.	./.	./.	./.	0/0:4:4,0:14:-0.05,-0.99,-11.22	./.	./.
9	206	.	T	C	.	PASS	NS=4;AF=0.250	GT:DP:AD:GQ:GL	./.	./.	./.	./.	./.	./.	./.	./.	./.	./.	./.	./.	./.	./.	./.	1/1:7:0,7:23:-26.30,-1.74,-0.01	./.	./.	./.	0/0:6:6,0:21:-0.01,-1.62,-22.89	./.	0/0:5:5,0:18:-0.02,-1.33,-19.12	./.	./.	./.	./.	0/0:6:6,0:21:-0.01,-1.62,-22.89	./.	./.	./.	./.	./.	./.	./.	./.	./.	./.	./.	./.	./.	./.	./.
9	207	.	T	A	.	PASS	NS=9;AF=0.389	GT:DP:AD:GQ:GL	./.	./.	./.	./.	./.	./.	./.	./.	0/0:4:4,0:19:-0.02,-1.45,-10.14	./.	0/0:69:67,2:40:0.00,-15.99,-160.11	./.	./.	1/1:3:0,3:13:-7.14,-0.90,-0.06	./.	0/0:7:7,0:29:-0.00,-2.34,-17.51	./.	./.	./.	1/1:6:0,6:23:-14.47,-1.75,-0.01	./.	0/1:5:1,4:15:-8.14,-0.04,-1.05	./.	./.	./.	./.	1/1:6:0,6:23:-14.47,-1.75,-0.01	./.	0/0:32:32,0:40:-0.00,-9.82,-78.97	./.	./.	./.	./.	0/0:61:56,5:40:-0.00,-6.22,-125.69	./.	./.	./.	./.	./.	./.	./.	./.
9	239	.	T	G	.	PASS	NS=5;AF=0.400	GT:DP:AD:GQ:GL	./.	./.	./.	./.	./.	./.	./.	./.	./.	./.	./.	./.	./.	0/1:5:2,3:40:-4.02,-0.00,-3.37	./.	0/0:7:7,0:20:-0.01,-1.52,-12.55	./.	./.	./.	0/1:6:1,5:19:-7.04,-0.02,-1.45	./.	0/1:6:1,5:19:-7.04,-0.02,-1.45	./.	./.	./.	./.	0/1:6:1,5:19:-7.04,-0.02,-1.45	./.	./.	./.	./.	./.	./.	./.	./.	./.	./.	./.	./.	./.	./.	./.
11	105	.	T	C	.	PASS	NS=3;AF=0.333	GT:DP:AD:GQ:GL	./.	./.	./.	0/0:63:62,1:40:0.00,-17.15,-160.09	./.	./.	./.	./.	./.	./.	./.	./.	./.	./.	./.	1/1:196:5,190:40:-483.76,-45.84,0.00	./.	./.	./.	./.	./.	./.	./.	./.	./.	./.	./.	./.	./.	./.	./.	./.	./.	./.	./.	./.	./.	0/0:145:132,13:40:-0.00,-10.34,-311.89	./.	./.	./.	./.
11	132	.	A	G	.	PASS	NS=3;AF=0.333	GT:DP:AD:GQ:GL	./.	./.	./.	1/1:63:4,59:39:-216.57,-3.23,-0.00	./.	./.	./.	./.	./.	./.	./.	./.	./.	./.	./.	0/0:197:195,2:40:0.00,-51.71,-761.16	./.	./.	./.	./.	./.	./.	./.	./.	./.	./.	./.	./.	./.	./.	./.	./.	./.	./.	./.	./.	./.	0/0:144:137,7:40:0.00,-16.05,-512.78	./.	./.	./.	./.
11	135	.	A	G	.	PASS	NS=4;AF=0.375	GT:DP:AD:GQ:GL	./.	./.	./.	0/1:63:9,54:40:-194.42,0.00,-18.04	./.	./.	./.	./.	./.	./.	./.	./.	./.	./.	./.	0/0:197:193,4:40:0.00,-43.09,-746.39	./.	./.	./.	./.	./.	./.	./.	./.	./.	./.	./.	./.	./.	./.	./.	./.	./.	./.	./.	./.	./.	0/1:145:132,13:40:-8.06,-0.00,-478.40	0/1:34:5,29:40:-104.56,-0.00,-10.99	./.	./.	./.
13	122	.	A	G	.	PASS	NS=4;AF=0.500	GT:DP:AD:GQ:GL	./.	./.	./.	./.	./.	./.	./.	./.	1/1:184:17,165:40:-346.95,-15.71,0.00	0/0:92:86,6:40:-0.00,-14.59,-187.56	./.	./.	./.	./.	./.	1/1:207:16,189:40:-405.56,-24.93,0.00	./.	0/0:88:81,6:40:-0.00,-13.10,-175.84	./.	./.	./.	./.	./.	./.	./.	./.	./.	./.	./.	./.	./.	./.	./.	./.	./.	./.	./.	./.	./.	./.	./.	./.
15	144	.	C	T	.	PASS	NS=4;AF=0.375	GT:DP:AD:GQ:GL	0/1:28:14,14:40:-42.31,0.00,-43.39	./.	./.	./.	0/1:27:12,15:40:-46.21,0.00,-36.50	./.	./.	./.	./.	./.	./.	./.	./.	./.	./.	./.	0/0:59:56,3:40:-0.00,-6.54,-191.51	./.	./.	./.	./.	./.	./.	0/1:82:53,29:40:-79.96,0.00,-167.27	./.	./.	./.	./.	./.	./.	./.	./.	./.	./.	./.	./.	./.	./.	./.	./.	./.	./.
16	15	.	C	T	.	PASS	NS=11;AF=0.500	GT:DP:AD:GQ:GL	0/1:34:24,10:40:-30.70,0.00,-85.58	./.	0/1:60:21,39:40:-136.86,0.00,-65.96	./.	0/1:34:24,10:40:-30.70,0.00,-85.58	./.	./.	./.	./.	./.	0/1:60:21,39:40:-136.86,0.00,-65.96	./.	./.	0/1:25:16,9:40:-29.48,0.00,-56.85	./.	./.	./.	./.	./.	0/1:28:8,20:40:-71.81,0.00,-24.50	./.	0/1:25:16,9:40:-29.48,0.00,-56.85	./.	./.	./.	./.	0/1:28:8,20:40:-71.81,0.00,-24.50	./.	0/1:53:33,20:40:-64.29,0.00,-115.24	./.	./.	./.	./.	0/1:53:33,20:40:-64.29,0.00,-115.24	./.	./.	./.	./.	./.	0/1:26:7,19:40:-68.48,0.00,-21.17	./.	./.
17	252	.	G	A	.	PASS	NS=20;AF=0.050	GT:DP:AD:GQ:GL	0/1:23:19,4:40:-8.47,-0.00,-71.11	./.	0/0:56:56,0:40:-0.00,-17.75,-229.53	0/0:29:29,0:40:-0.00,-9.62,-119.63	0/1:24:21,3:40:-4.10,-0.00,-78.95	./.	0/0:14:14,0:40:-0.00,-5.11,-58.58	./.	0/0:24:24,0:40:-0.00,-8.12,-99.28	./.	0/0:51:51,0:40:0.00,-16.24,-209.18	0/0:15:15,0:40:-0.00,-5.41,-62.65	./.	0/0:17:17,0:40:-0.00,-6.01,-70.79	./.	0/0:23:23,0:40:-0.00,-7.81,-95.21	0/0:35:35,0:40:-0.00,-11.43,-144.05	./.	./.	./.	0/0:31:31,0:40:-0.00,-10.22,-127.77	0/0:18:18,0:40:-0.00,-6.31,-74.86	./.	0/0:25:25,0:40:-0.00,-8.42,-103.35	./.	0/0:6:6,0:33:-0.00,-2.70,-26.01	./.	./.	0/0:63:63,0:40:0.00,-19.85,-258.02	0/0:29:29,0:40:-0.00,-9.62,-119.63	0/0:12:12,0:40:-0.00,-4.50,-50.44	./.	./.	0/0:62:62,0:40:0.00,-19.55,-253.95	./.	./.	./.	0/0:31:31,0:40:-0.00,-10.22,-127.77	./.	./.	./.	./.
18	21	.	A	G	.	PASS	NS=11;AF=0.091	GT:DP:AD:GQ:GL	./.	./.	./.	0/0:3:3,0:15:-0.04,-1.08,-12.30	./.	./.	./.	0/0:10:10,0:38:-0.00,-3.15,-37.58	./.	./.	./.	./.	0/0:10:10,0:38:-0.00,-3.15,-37.58	./.	0/0:5:5,0:22:-0.01,-1.66,-19.50	./.	./.	./.	./.	0/0:17:17,0:40:-0.00,-5.26,-62.90	./.	./.	0/0:5:5,0:22:-0.01,-1.66,-19.50	./.	./.	./.	0/0:17:17,0:40:-0.00,-5.26,-62.90	./.	0/1:18:16,2:22:-1.68,-0.01,-53.73	./.	./.	./.	./.	0/1:18:16,2:22:-1.68,-0.01,-53.73	./.	./.	./.	0/0:3:3,0:15:-0.04,-1.08,-12.30	0/0:5:5,0:22:-0.01,-1.66,-19.50	./.	./.	./.
18	57	.	G	A	.	PASS	NS=11;AF=0.455	GT:DP:AD:GQ:GL	./.	./.	./.	1/1:5:0,5:21:-18.88,-1.60,-0.01	./.	./.	./.	0/0:16:16,0:40:-0.00,-4.97,-60.68	./.	./.	./.	./.	0/0:14:14,0:40:-0.00,-4.37,-53.10	./.	0/0:7:7,0:29:-0.00,-2.26,-26.59	./.	./.	./.	./.	0/0:26:26,0:40:-0.00,-7.98,-98.56	./.	./.	0/0:8:8,0:32:-0.00,-2.56,-30.38	./.	./.	./.	0/0:25:25,0:40:-0.00,-7.68,-94.77	./.	1/1:28:0,28:40:-106.00,-8.51,-0.00	./.	./.	./.	./.	1/1:26:0,26:40:-98.42,-7.91,-0.00	./.	./.	./.	1/1:4:0,4:18:-15.10,-1.31,-0.02	1/1:5:0,5:21:-18.88,-1.60,-0.01	./.	./.	./.
18	93	.	C	A	.	PASS	NS=15;AF=0.133	GT:DP:AD:GQ:GL	./.	./.	./.	0/0:5:5,0:35:-0.00,-2.90,-10.68	./.	./.	0/0:38:37,0:40:-0.00,-12.39,-74.40	0/0:16:14,0:40:-0.00,-5.57,-28.60	./.	./.	./.	0/0:40:38,0:40:-0.00,-12.69,-76.39	0/0:14:13,0:40:-0.00,-5.27,-26.61	./.	1/1:7:0,7:34:-13.22,-2.77,-0.00	./.	0/0:29:29,0:40:-0.00,-10.02,-58.47	./.	./.	0/0:26:26,0:40:-0.00,-9.13,-52.49	./.	./.	1/1:8:0,8:37:-15.21,-3.07,-0.00	0/0:37:37,0:40:-0.00,-12.39,-74.40	./.	./.	0/0:25:25,0:40:-0.00,-8.83,-50.50	./.	0/0:28:28,0:40:-0.00,-9.72,-56.47	./.	./.	./.	./.	0/0:26:26,0:40:-0.00,-9.13,-52.49	./.	./.	./.	0/0:4:4,0:32:-0.00,-2.60,-8.68	0/0:5:5,0:35:-0.00,-2.90,-10.68	./.	./.	./.
18	103	.	A	T	.	PASS	NS=15;AF=0.067	GT:DP:AD:GQ:GL	./.	./.	./.	0/0:5:5,0:28:-0.00,-2.21,-13.03	./.	./.	0/0:38:36,2:40:-0.00,-7.49,-79.49	0/1:16:4,12:40:-22.00,-0.00,-5.24	./.	./.	./.	0/0:40:39,1:40:-0.00,-10.38,-88.65	0/1:14:2,12:17:-22.63,-0.02,-1.27	./.	0/0:7:7,0:34:-0.00,-2.81,-17.61	./.	0/0:29:28,0:40:-0.00,-9.08,-65.74	./.	./.	0/0:26:26,0:40:-0.00,-8.49,-61.15	./.	./.	0/0:8:8,0:38:-0.00,-3.11,-19.90	0/0:37:35,0:40:-0.00,-11.17,-81.78	./.	./.	0/0:25:25,0:40:-0.00,-8.19,-58.86	./.	0/0:28:28,0:40:-0.00,-9.08,-65.74	./.	./.	./.	./.	0/0:26:26,0:40:-0.00,-8.49,-61.15	./.	./.	./.	0/0:4:4,0:25:-0.01,-1.92,-10.74	0/0:5:5,0:28:-0.00,-2.21,-13.03	./.	./.	./.
18	126	.	G	C	.	PASS	NS=14;AF=0.036	GT:DP:AD:GQ:GL	./.	./.	./.	0/0:5:5,0:29:-0.00,-2.29,-10.33	./.	./.	0/0:38:36,0:40:-0.00,-11.42,-66.47	0/1:16:4,12:36:-16.20,-0.00,-2.99	./.	./.	./.	0/0:40:39,0:40:-0.00,-12.30,-71.90	./.	./.	0/0:7:7,0:35:-0.00,-2.88,-13.95	./.	0/0:29:28,0:40:-0.00,-9.06,-51.98	./.	./.	0/0:26:26,0:40:-0.00,-8.47,-48.36	./.	./.	0/0:8:8,0:38:-0.00,-3.18,-15.76	0/0:37:35,0:40:-0.00,-11.12,-64.66	./.	./.	0/0:25:25,0:40:-0.00,-8.18,-46.55	./.	0/0:28:28,0:40:-0.00,-9.06,-51.98	./.	./.	./.	./.	0/0:26:26,0:40:-0.00,-8.47,-48.36	./.	./.	./.	0/0:4:4,0:26:-0.00,-2.00,-8.52	0/0:5:2,0:19:-0.02,-1.43,-4.91	./.	./.	./.
18	128	.	G	A	.	PASS	NS=15;AF=0.067	GT:DP:AD:GQ:GL	./.	./.	./.	0/0:5:5,0:28:-0.00,-2.24,-12.99	./.	./.	0/0:38:38,0:40:-0.00,-12.09,-88.33	0/0:16:14,0:40:-0.00,-4.92,-33.53	./.	./.	./.	0/0:40:40,0:40:-0.00,-12.69,-92.89	0/0:14:13,0:40:-0.00,-4.62,-31.25	./.	0/0:7:7,0:35:-0.00,-2.83,-17.55	./.	0/0:26:26,0:40:-0.00,-8.51,-60.93	./.	./.	0/1:26:9,17:40:-30.31,-0.00,-13.61	./.	./.	0/0:8:8,0:38:-0.00,-3.13,-19.84	0/0:34:34,0:40:-0.00,-10.90,-79.20	./.	./.	0/1:25:6,19:40:-35.17,-0.00,-7.06	./.	0/0:28:28,0:40:-0.00,-9.10,-65.50	./.	./.	./.	./.	0/0:26:26,0:40:-0.00,-8.51,-60.93	./.	./.	./.	0/0:4:4,0:25:-0.01,-1.94,-10.71	0/0:5:5,0:28:-0.00,-2.24,-12.99	./.	./.	./.
18	130	.	C	T	.	PASS	NS=15;AF=0.067	GT:DP:AD:GQ:GL	./.	./.	./.	0/0:5:5,0:28:-0.00,-2.22,-20.52	./.	./.	0/0:38:38,0:40:-0.00,-12.15,-145.57	0/0:16:16,0:40:-0.00,-5.53,-62.20	./.	./.	./.	0/0:40:40,0:40:-0.00,-12.75,-153.15	0/0:14:14,0:40:-0.00,-4.93,-54.62	./.	0/0:7:7,0:35:-0.00,-2.82,-28.09	./.	0/0:29:29,0:40:-0.00,-9.44,-111.46	./.	./.	0/0:26:26,0:40:-0.00,-8.54,-100.09	./.	./.	0/0:8:8,0:38:-0.00,-3.12,-31.88	0/0:37:37,0:40:-0.00,-11.85,-141.78	./.	./.	0/0:25:25,0:40:-0.00,-8.24,-96.30	./.	0/1:28:3,25:40:-85.59,-0.00,-3.79	./.	./.	./.	./.	0/1:26:3,23:40:-78.62,-0.00,-4.39	./.	./.	./.	0/0:4:4,0:25:-0.01,-1.93,-16.73	0/0:5:5,0:28:-0.00,-2.22,-20.52	./.	./.	./.
18	135	.	C	A	.	PASS	NS=14;AF=0.143	GT:DP:AD:GQ:GL	./.	./.	./.	1/1:5:0,5:22:-18.19,-1.68,-0.01	./.	./.	0/0:38:36,2:40:-0.00,-4.79,-129.61	0/0:16:16,0:40:-0.00,-5.75,-61.40	./.	./.	./.	./.	0/0:14:14,0:40:-0.00,-5.14,-53.82	./.	0/0:7:7,0:37:-0.00,-3.04,-27.29	./.	0/0:29:29,0:40:-0.00,-9.66,-110.66	./.	./.	0/0:26:26,0:40:-0.00,-8.76,-99.29	./.	./.	0/0:8:8,0:40:-0.00,-3.34,-31.08	0/0:37:37,0:40:-0.00,-12.07,-140.98	./.	./.	0/0:25:25,0:40:-0.00,-8.46,-95.50	./.	0/0:28:28,0:40:-0.00,-9.36,-106.87	./.	./.	./.	./.	0/0:26:26,0:40:-0.00,-8.76,-99.29	./.	./.	./.	1/1:4:0,4:19:-14.41,-1.39,-0.02	0/0:5:5,0:30:-0.00,-2.44,-19.71	./.	./.	./.
18	144	.	C	T	.	PASS	NS=15;AF=0.133	GT:DP:AD:GQ:GL	./.	./.	./.	0/0:5:5,0:35:-0.00,-2.88,-19.52	./.	./.	0/0:37:37,0:40:-0.00,-12.51,-139.85	1/1:8:0,8:37:-29.37,-3.07,-0.00	./.	./.	./.	0/0:38:38,0:40:-0.00,-12.81,-143.61	1/1:7:0,7:34:-25.61,-2.76,-0.00	./.	0/0:7:7,0:40:-0.00,-3.48,-27.04	./.	0/0:29:29,0:40:-0.00,-10.10,-109.77	./.	./.	0/0:24:22,2:15:-0.04,-1.11,-75.96	./.	./.	0/0:8:8,0:40:-0.00,-3.78,-30.80	0/0:37:37,0:40:-0.00,-12.51,-139.85	./.	./.	0/0:25:23,2:19:-0.02,-1.39,-79.70	./.	0/0:28:28,0:40:-0.00,-9.80,-106.01	./.	./.	./.	./.	0/0:26:26,0:40:-0.00,-9.20,-98.49	./.	./.	./.	0/0:4:4,0:32:-0.00,-2.58,-15.76	0/0:5:5,0:35:-0.00,-2.88,-19.52	./.	./.	./.
18	152	.	C	A	.	PASS	NS=15;AF=0.067	GT:DP:AD:GQ:GL	./.	./.	./.	0/0:5:5,0:28:-0.00,-2.26,-19.57	./.	./.	0/0:18:18,0:40:-0.00,-6.17,-66.37	0/0:8:8,0:38:-0.00,-3.16,-30.37	./.	./.	./.	0/0:18:18,0:40:-0.00,-6.17,-66.37	0/0:7:7,0:35:-0.00,-2.86,-26.77	./.	0/0:7:7,0:35:-0.00,-2.86,-26.77	./.	0/0:29:29,0:40:-0.00,-9.48,-105.97	./.	./.	0/1:13:5,8:40:-24.13,-0.00,-14.91	./.	./.	0/0:8:8,0:38:-0.00,-3.16,-30.37	0/0:37:37,0:40:-0.00,-11.89,-134.76	./.	./.	0/1:15:5,10:40:-30.73,-0.00,-14.30	./.	0/0:14:14,0:40:-0.00,-4.97,-51.97	./.	./.	./.	./.	0/0:11:11,0:40:-0.00,-4.06,-41.17	./.	./.	./.	0/0:4:4,0:25:-0.00,-1.96,-15.98	0/0:5:5,0:28:-0.00,-2.26,-19.57	./.	./.	./.
18	153	.	C	G	.	PASS	NS=15;AF=0.067	GT:DP:AD:GQ:GL	./.	./.	./.	0/0:5:5,0:28:-0.00,-2.26,-19.57	./.	./.	0/0:18:18,0:40:-0.00,-6.17,-66.37	0/0:8:8,0:38:-0.00,-3.16,-30.37	./.	./.	./.	0/0:18:18,0:40:-0.00,-6.17,-66.37	0/0:7:7,0:35:-0.00,-2.86,-26.77	./.	0/0:7:7,0:35:-0.00,-2.86,-26.77	./.	0/0:29:29,0:40:-0.00,-9.48,-105.97	./.	./.	0/1:13:5,8:40:-24.13,-0.00,-14.91	./.	./.	0/0:8:8,0:38:-0.00,-3.16,-30.37	0/0:37:37,0:40:-0.00,-11.89,-134.76	./.	./.	0/1:15:5,10:40:-30.73,-0.00,-14.30	./.	0/0:14:14,0:40:-0.00,-4.97,-51.97	./.	./.	./.	./.	0/0:11:11,0:40:-0.00,-4.06,-41.17	./.	./.	./.	0/0:4:4,0:25:-0.00,-1.96,-15.98	0/0:5:5,0:28:-0.00,-2.26,-19.57	./.	./.	./.
18	155	.	C	T	.	PASS	NS=15;AF=0.100	GT:DP:AD:GQ:GL	./.	./.	./.	0/0:5:5,0:30:-0.00,-2.42,-11.46	./.	./.	0/0:18:17,1:40:-0.00,-4.19,-34.54	0/1:8:2,6:24:-9.29,-0.01,-1.85	./.	./.	./.	0/0:18:16,2:27:-0.00,-2.09,-30.34	1/1:7:0,7:26:-13.73,-2.05,-0.00	./.	0/0:7:7,0:37:-0.00,-3.01,-15.65	./.	0/0:29:29,0:40:-0.00,-9.56,-61.82	./.	./.	0/0:13:13,0:40:-0.00,-4.80,-28.24	./.	./.	0/0:8:8,0:40:-0.00,-3.31,-17.75	0/0:37:37,0:40:-0.00,-11.94,-78.61	./.	./.	0/0:15:15,0:40:-0.00,-5.39,-32.44	./.	0/0:14:14,0:40:-0.00,-5.10,-30.34	./.	./.	./.	./.	0/0:11:11,0:40:-0.00,-4.20,-24.05	./.	./.	./.	0/0:4:4,0:27:-0.00,-2.12,-9.36	0/0:5:2,0:20:-0.01,-1.54,-5.17	./.	./.	./.
18	163	.	T	A	.	PASS	NS=15;AF=0.133	GT:DP:AD:GQ:GL	./.	./.	./.	1/1:2:0,2:19:-6.27,-1.39,-0.02	./.	./.	0/0:18:18,0:40:-0.00,-6.91,-63.51	0/0:8:8,0:40:-0.00,-3.90,-28.63	./.	./.	./.	0/0:18:18,0:40:-0.00,-6.91,-63.51	0/0:7:7,0:40:-0.00,-3.60,-25.14	./.	0/0:4:4,0:33:-0.00,-2.70,-14.68	./.	0/0:16:15,1:35:-0.00,-2.82,-49.56	./.	./.	0/0:13:13,0:40:-0.00,-5.41,-46.07	./.	./.	0/0:4:4,0:33:-0.00,-2.70,-14.68	0/0:18:18,0:40:-0.00,-6.91,-63.51	./.	./.	0/0:15:15,0:40:-0.00,-6.01,-53.05	./.	0/0:14:14,0:40:-0.00,-5.71,-49.56	./.	./.	./.	./.	0/0:11:11,0:40:-0.00,-4.80,-39.09	./.	./.	./.	1/1:1:0,1:15:-2.80,-1.11,-0.04	0/0:5:5,0:36:-0.00,-3.00,-18.16	./.	./.	./.
18	164	.	C	T	.	PASS	NS=7;AF=0.429	GT:DP:AD:GQ:GL	./.	./.	./.	./.	./.	./.	./.	./.	./.	./.	./.	./.	1/1:7:0,7:27:-10.95,-2.14,-0.00	./.	0/0:4:4,0:16:-0.03,-1.17,-6.08	./.	0/0:16:12,2:14:-0.05,-0.98,-15.36	./.	./.	./.	./.	./.	0/0:4:4,0:16:-0.03,-1.17,-6.08	0/0:18:15,1:37:-0.00,-3.06,-21.49	./.	./.	./.	./.	1/1:14:2,12:15:-15.62,-1.11,-0.04	./.	./.	./.	./.	1/1:11:1,10:23:-14.04,-1.76,-0.01	./.	./.	./.	./.	./.	./.	./.	./.
18	169	.	C	G	.	PASS	NS=7;AF=0.214	GT:DP:AD:GQ:GL	./.	./.	./.	./.	./.	./.	./.	0/0:8:8,0:28:-0.00,-2.21,-17.77	./.	./.	./.	./.	0/0:7:7,0:25:-0.01,-1.91,-15.61	./.	0/0:4:4,0:15:-0.04,-1.05,-9.17	./.	./.	./.	./.	0/1:13:4,9:40:-15.72,-0.00,-5.44	./.	./.	0/0:4:4,0:15:-0.04,-1.05,-9.17	./.	./.	./.	0/1:15:4,11:40:-19.44,-0.00,-4.84	./.	./.	./.	./.	./.	./.	./.	./.	./.	./.	./.	0/1:5:4,1:13:-0.90,-0.06,-7.88	./.	./.	./.
18	182	.	A	T	.	PASS	NS=9;AF=0.222	GT:DP:AD:GQ:GL	./.	./.	./.	./.	./.	./.	0/0:13:13,0:40:-0.00,-5.17,-40.35	1/1:6:0,6:32:-17.86,-2.54,-0.00	./.	./.	./.	0/0:11:11,0:40:-0.00,-4.57,-34.23	1/1:7:0,7:35:-20.93,-2.84,-0.00	./.	./.	./.	0/0:8:8,0:40:-0.00,-3.66,-25.03	./.	./.	0/0:1:1,0:21:-0.01,-1.57,-3.60	./.	./.	./.	0/0:10:10,0:40:-0.00,-4.27,-31.16	./.	./.	0/0:1:1,0:21:-0.01,-1.57,-3.60	./.	./.	./.	./.	./.	./.	./.	./.	./.	./.	./.	0/0:1:1,0:21:-0.01,-1.57,-3.60	./.	./.	./.
18	194	.	T	C	.	PASS	NS=9;AF=0.222	GT:DP:AD:GQ:GL	./.	./.	./.	./.	./.	./.	0/0:12:12,0:40:-0.00,-5.14,-37.12	0/0:6:6,0:40:-0.00,-3.34,-18.82	./.	./.	./.	0/0:10:10,0:40:-0.00,-4.54,-31.02	0/0:7:7,0:40:-0.00,-3.64,-21.87	./.	./.	./.	0/0:8:8,0:40:-0.00,-3.94,-24.92	./.	./.	1/1:1:0,1:18:-2.54,-1.32,-0.02	./.	./.	./.	0/0:10:10,0:40:-0.00,-4.54,-31.02	./.	./.	1/1:1:0,1:18:-2.54,-1.32,-0.02	./.	./.	./.	./.	./.	./.	./.	./.	./.	./.	./.	0/0:1:1,0:24:-0.01,-1.84,-3.59	./.	./.	./.
20	94	.	A	G	.	PASS	NS=6;AF=0.333	GT:DP:AD:GQ:GL	./.	./.	./.	0/0:27:27,0:40:-0.00,-7.90,-63.27	./.	./.	./.	./.	./.	./.	./.	./.	./.	./.	./.	./.	./.	./.	0/0:6:6,0:22:-0.01,-1.63,-14.30	1/1:65:0,64:40:-149.00,-18.67,0.00	./.	./.	./.	./.	0/0:6:6,0:22:-0.01,-1.63,-14.30	./.	1/1:85:0,83:40:-193.32,-24.35,0.00	./.	./.	./.	./.	./.	./.	./.	./.	./.	./.	0/0:29:27,2:40:-0.00,-3.83,-58.61	./.	./.	./.	./.
20	131	.	A	G	.	PASS	NS=12;AF=0.333	GT:DP:AD:GQ:GL	./.	./.	0/1:19:12,7:40:-14.10,-0.00,-29.20	0/1:27:4,23:40:-56.29,-0.00,-4.51	./.	./.	./.	./.	0/1:25:15,10:40:-20.66,0.00,-35.76	./.	0/1:20:12,8:40:-16.59,0.00,-28.90	./.	./.	./.	./.	0/1:29:21,8:40:-13.89,-0.00,-51.28	0/1:14:9,5:40:-10.03,-0.00,-22.34	./.	0/0:6:6,0:20:-0.01,-1.51,-17.90	0/0:65:65,0:40:0.00,-19.22,-182.29	./.	./.	./.	0/1:13:9,4:40:-7.54,-0.00,-22.64	0/0:6:6,0:20:-0.01,-1.51,-17.90	./.	0/0:85:84,0:40:0.00,-24.92,-235.24	./.	./.	./.	./.	./.	./.	./.	./.	./.	./.	0/1:29:8,21:40:-50.11,0.00,-15.05	./.	./.	./.	./.
20	153	.	C	A	.	PASS	NS=12;AF=0.167	GT:DP:AD:GQ:GL	./.	./.	0/0:8:8,0:40:-0.00,-3.79,-28.88	0/0:13:13,0:40:-0.00,-5.29,-46.52	./.	./.	./.	./.	0/0:10:10,0:40:-0.00,-4.39,-35.94	./.	0/0:10:10,0:40:-0.00,-4.39,-35.94	./.	./.	./.	./.	0/0:12:12,0:40:-0.00,-4.99,-42.99	0/0:7:7,0:40:-0.00,-3.49,-25.35	./.	1/1:3:0,3:22:-9.95,-1.65,-0.01	0/0:34:34,0:40:-0.00,-11.61,-120.63	./.	./.	./.	0/0:7:7,0:40:-0.00,-3.49,-25.35	1/1:4:0,4:25:-13.47,-1.94,-0.00	./.	0/0:46:46,0:40:-0.00,-15.22,-162.97	./.	./.	./.	./.	./.	./.	./.	./.	./.	./.	0/0:15:15,0:40:-0.00,-5.89,-53.58	./.	./.	./.	./.
23	134	.	A	G	.	PASS	NS=1;AF=0.500	GT:DP:AD:GQ:GL	./.	./.	./.	./.	./.	./.	./.	./.	./.	./.	./.	./.	./.	./.	./.	./.	./.	./.	./.	./.	./.	./.	./.	./.	0/1:99:21,78:40:-228.97,0.00,-41.00	./.	./.	./.	./.	./.	./.	./.	./.	./.	./.	./.	./.	./.	./.	./.	./.	./.
24	24	.	G	A	.	PASS	NS=5;AF=0.200	GT:DP:AD:GQ:GL	./.	./.	1/1:6:0,6:23:-12.49,-1.77,-0.01	./.	./.	./.	./.	./.	0/0:119:115,1:40:0.00,-32.94,-248.24	0/0:102:101,1:40:0.00,-28.77,-217.82	./.	./.	./.	./.	./.	0/0:119:115,1:40:0.00,-32.94,-248.24	./.	0/0:102:101,1:40:0.00,-28.77,-217.82	./.	./.	./.	./.	./.	./.	./.	./.	./.	./.	./.	./.	./.	./.	./.	./.	./.	./.	./.	./.	./.	./.	./.	./.
24	65	.	T	G	.	PASS	NS=5;AF=0.100	GT:DP:AD:GQ:GL	./.	./.	0/1:6:1,5:40:-17.73,-0.00,-3.33	./.	./.	./.	./.	./.	0/0:119:119,0:40:-0.00,-36.11,-473.49	0/0:102:102,0:40:0.00,-30.99,-406.05	./.	./.	./.	./.	./.	0/0:119:119,0:40:-0.00,-36.11,-473.49	./.	0/0:102:102,0:40:0.00,-30.99,-406.05	./.	./.	./.	./.	./.	./.	./.	./.	./.	./.	./.	./.	./.	./.	./.	./.	./.	./.	./.	./.	./.	./.	./.	./.
24	218	.	A	T	.	PASS	NS=4;AF=0.500	GT:DP:AD:GQ:GL	./.	./.	./.	./.	./.	./.	./.	./.	0/1:93:72,21:40:-54.13,0.00,-250.30	0/1:76:52,24:40:-70.77,0.00,-178.57	./.	./.	./.	./.	./.	0/1:84:60,24:40:-68.37,0.00,-206.90	./.	0/1:75:54,21:40:-59.55,0.00,-186.55	./.	./.	./.	./.	./.	./.	./.	./.	./.	./.	./.	./.	./.	./.	./.	./.	./.	./.	./.	./.	./.	./.	./.	./.
27	26	.	A	G	.	PASS	NS=6;AF=0.500	GT:DP:AD:GQ:GL	./.	0/1:28:8,20:40:-44.40,-0.00,-13.52	./.	./.	./.	./.	./.	./.	./.	./.	./.	./.	./.	./.	./.	./.	./.	./.	./.	./.	./.	./.	./.	./.	./.	./.	0/1:11:5,6:40:-13.68,-0.00,-10.94	./.	./.	./.	0/1:8:4,4:40:-9.46,-0.00,-9.28	./.	0/1:6:1,5:28:-12.62,-0.00,-2.21	0/1:14:4,9:40:-20.76,-0.00,-7.78	0/1:6:1,5:28:-12.62,-0.00,-2.21	./.	./.	./.	./.	./.	./.	./.
27	136	.	A	G	.	PASS	NS=6;AF=0.500	GT:DP:AD:GQ:GL	./.	0/1:37:26,11:40:-23.27,0.00,-68.27	./.	./.	./.	./.	./.	./.	./.	./.	./.	./.	./.	./.	./.	./.	./.	./.	./.	./.	./.	./.	./.	./.	./.	./.	0/1:12:7,5:40:-12.84,-0.00,-18.96	./.	./.	./.	0/1:11:7,4:40:-10.15,-0.00,-19.26	./.	0/1:8:7,1:27:-2.08,-0.00,-20.16	0/1:20:14,6:40:-13.42,-0.00,-37.49	0/1:10:8,2:40:-4.47,-0.00,-22.55	./.	./.	./.	./.	./.	./.	./.
27	149	.	C	T	.	PASS	NS=5;AF=0.500	GT:DP:AD:GQ:GL	./.	0/1:18:13,5:40:-8.23,-0.00,-27.57	./.	./.	./.	./.	./.	./.	./.	./.	./.	./.	./.	./.	./.	./.	./.	./.	./.	./.	./.	./.	./.	./.	./.	./.	./.	./.	./.	./.	0/1:4:3,1:34:-2.79,-0.00,-7.67	./.	0/1:3:2,1:37:-3.08,-0.00,-5.55	0/1:7:4,3:40:-6.71,-0.00,-9.18	0/1:4:3,1:34:-2.79,-0.00,-7.67	./.	./.	./.	./.	./.	./.	./.
27	158	.	C	T	.	PASS	NS=5;AF=0.500	GT:DP:AD:GQ:GL	./.	0/1:18:13,5:40:-3.99,-0.00,-17.12	./.	./.	./.	./.	./.	./.	./.	./.	./.	./.	./.	./.	./.	./.	./.	./.	./.	./.	./.	./.	./.	./.	./.	./.	./.	./.	./.	./.	0/1:4:3,1:22:-1.68,-0.01,-5.25	./.	0/1:3:2,1:25:-1.97,-0.00,-3.94	0/1:7:4,2:33:-2.69,-0.00,-6.26	0/1:4:3,1:22:-1.68,-0.01,-5.25	./.	./.	./.	./.	./.	./.	./.
27	167	.	A	G	.	PASS	NS=6;AF=0.500	GT:DP:AD:GQ:GL	./.	0/1:20:7,13:40:-27.61,-0.00,-12.85	./.	./.	./.	./.	./.	./.	./.	./.	./.	./.	./.	./.	./.	./.	./.	./.	./.	./.	./.	./.	./.	./.	./.	./.	0/1:4:3,1:35:-2.89,-0.00,-7.81	./.	./.	./.	0/1:4:1,3:35:-7.81,-0.00,-2.89	./.	0/1:3:1,2:39:-5.65,-0.00,-3.19	0/1:7:3,4:40:-9.37,-0.00,-6.91	0/1:5:2,3:40:-7.51,-0.00,-5.05	./.	./.	./.	./.	./.	./.	./.
27	176	.	G	A	.	PASS	NS=3;AF=0.333	GT:DP:AD:GQ:GL	./.	0/1:19:14,5:40:-13.66,-0.00,-47.86	./.	./.	./.	./.	./.	./.	./.	./.	./.	./.	./.	./.	./.	./.	./.	./.	./.	./.	./.	./.	./.	./.	./.	0/0:6:6,0:14:-0.04,-1.04,-23.10	./.	./.	./.	./.	./.	./.	./.	0/1:7:5,2:40:-6.13,-0.00,-18.05	./.	./.	./.	./.	./.	./.	./.	./.
27	185	.	A	G	.	PASS	NS=8;AF=0.062	GT:DP:AD:GQ:GL	./.	0/0:20:19,1:40:-0.00,-3.95,-34.76	./.	./.	./.	0/0:22:22,0:40:-0.00,-6.40,-42.20	./.	./.	./.	./.	./.	./.	./.	./.	./.	./.	./.	./.	./.	0/0:9:9,0:32:-0.00,-2.57,-18.03	./.	./.	./.	./.	./.	./.	0/0:4:4,0:16:-0.03,-1.13,-8.77	./.	0/0:10:9,1:14:-0.04,-1.04,-16.21	./.	./.	./.	./.	0/1:7:5,2:23:-1.75,-0.01,-8.62	0/0:5:5,0:19:-0.02,-1.40,-10.61	./.	./.	./.	0/0:18:18,0:40:-0.00,-5.22,-34.76	./.	./.	./.
27	216	.	A	G	.	PASS	NS=6;AF=0.500	GT:DP:AD:GQ:GL	./.	0/1:20:6,14:40:-48.60,0.00,-18.20	./.	./.	./.	./.	./.	./.	./.	./.	./.	./.	./.	./.	./.	./.	./.	./.	./.	./.	./.	./.	./.	./.	./.	./.	0/1:4:3,1:40:-4.21,-0.00,-11.66	./.	./.	./.	0/1:4:1,3:40:-11.78,-0.00,-4.09	./.	0/1:3:1,2:40:-8.30,-0.00,-4.39	0/1:7:2,5:40:-18.45,-0.00,-6.97	0/1:5:2,3:40:-11.48,-0.00,-7.57	./.	./.	./.	./.	./.	./.	./.
27	218	.	G	A	.	PASS	NS=7;AF=0.214	GT:DP:AD:GQ:GL	0/0:13:12,1:13:-0.05,-0.93,-31.39	0/1:20:13,7:40:-13.48,-0.00,-31.10	./.	./.	./.	./.	./.	./.	./.	./.	./.	./.	./.	./.	./.	0/0:31:30,1:40:-0.00,-6.27,-80.68	./.	./.	./.	./.	./.	./.	./.	./.	./.	./.	0/1:4:1,3:37:-7.32,-0.00,-3.01	./.	./.	./.	0/0:4:4,0:13:-0.05,-0.96,-12.19	./.	./.	0/0:7:7,0:24:-0.01,-1.82,-20.37	0/1:5:4,1:21:-1.54,-0.01,-10.94	./.	./.	./.	./.	./.	./.	./.
27	223	.	C	T	.	PASS	NS=5;AF=0.500	GT:DP:AD:GQ:GL	./.	0/1:20:7,13:40:-44.82,0.00,-21.90	./.	./.	./.	./.	./.	./.	./.	./.	./.	./.	./.	./.	./.	./.	./.	./.	./.	./.	./.	./.	./.	./.	./.	./.	0/1:4:1,3:40:-11.78,-0.00,-4.00	./.	./.	./.	./.	./.	0/1:3:1,2:40:-8.29,-0.00,-4.30	0/1:7:2,5:40:-18.45,-0.00,-6.89	0/1:5:2,3:40:-11.48,-0.00,-7.49	./.	./.	./.	./.	./.	./.	./.
28	144	.	A	G	.	PASS	NS=2;AF=0.500	GT:DP:AD:GQ:GL	./.	0/0:55:50,5:14:-0.04,-1.02,-136.72	./.	./.	./.	1/1:227:0,227:40:-689.89,-67.95,0.00	./.	./.	./.	./.	./.	./.	./.	./.	./.	./.	./.	./.	./.	./.	./.	./.	./.	./.	./.	./.	./.	./.	./.	./.	./.	./.	./.	./.	./.	./.	./.	./.	./.	./.	./.	./.
31	66	.	T	C	.	PASS	NS=5;AF=0.300	GT:DP:AD:GQ:GL	0/1:31:12,19:40:-29.06,0.00,-15.46	./.	1/1:7:0,7:20:-13.61,-1.53,-0.01	0/0:13:13,0:40:-0.00,-3.76,-26.57	./.	./.	./.	./.	./.	./.	./.	./.	./.	./.	./.	./.	./.	./.	./.	./.	./.	./.	./.	./.	./.	./.	./.	./.	./.	./.	./.	./.	./.	./.	./.	0/0:14:14,0:40:-0.00,-4.05,-28.57	./.	0/0:17:17,0:40:-0.00,-4.94,-34.60	./.	./.	./.	./.
31	135	.	C	T	.	PASS	NS=6;AF=0.500	GT:DP:AD:GQ:GL	0/0:44:38,6:20:-0.01,-1.48,-61.51	./.	0/0:9:9,0:33:-0.00,-2.64,-17.29	1/1:15:1,12:25:-21.16,-1.92,-0.01	0/0:43:40,3:40:-0.00,-6.94,-71.11	./.	./.	./.	./.	./.	./.	./.	./.	./.	./.	./.	./.	./.	./.	./.	./.	./.	./.	./.	./.	./.	./.	./.	./.	./.	./.	./.	./.	./.	./.	1/1:13:0,13:40:-25.00,-3.84,-0.00	./.	1/1:18:2,15:16:-25.03,-1.20,-0.03	./.	./.	./.	./.
31	146	.	A	T	.	PASS	NS=3;AF=0.500	GT:DP:AD:GQ:GL	./.	./.	./.	0/1:7:1,6:34:-20.65,-0.00,-2.80	./.	./.	./.	./.	./.	./.	./.	./.	./.	./.	./.	./.	./.	./.	./.	./.	./.	./.	./.	./.	./.	./.	./.	./.	./.	./.	./.	./.	./.	./.	./.	0/1:14:2,12:40:-39.67,-0.00,-4.21	./.	0/1:9:2,7:40:-23.56,-0.00,-5.72	./.	./.	./.	./.
31	181	.	A	T	.	PASS	NS=2;AF=0.500	GT:DP:AD:GQ:GL	./.	./.	./.	0/1:7:1,6:15:-14.18,-0.04,-1.11	./.	./.	./.	./.	./.	./.	./.	./.	./.	./.	./.	./.	./.	./.	./.	./.	./.	./.	./.	./.	./.	./.	./.	./.	./.	./.	./.	./.	./.	./.	./.	0/1:6:3,3:40:-7.11,-0.00,-6.27	./.	./.	./.	./.	./.	./.
31	204	.	A	T	.	PASS	NS=4;AF=0.375	GT:DP:AD:GQ:GL	0/0:20:18,2:15:-0.04,-1.06,-35.49	./.	./.	0/1:7:5,1:14:-1.03,-0.04,-10.59	./.	./.	./.	./.	./.	./.	./.	./.	./.	./.	./.	./.	./.	./.	./.	./.	./.	./.	./.	./.	./.	./.	./.	./.	./.	./.	./.	./.	./.	./.	./.	0/1:6:3,3:40:-5.30,-0.00,-6.23	./.	0/1:8:6,2:32:-2.55,-0.00,-12.11	./.	./.	./.	./.
31	220	.	A	T	.	PASS	NS=8;AF=0.250	GT:DP:AD:GQ:GL	0/0:17:17,0:40:-0.00,-6.01,-23.27	./.	0/0:3:3,0:26:-0.00,-2.07,-4.49	./.	0/0:23:23,0:40:-0.00,-7.70,-31.32	./.	./.	./.	./.	./.	0/0:27:22,3:40:-0.00,-4.24,-25.96	./.	./.	./.	./.	./.	0/0:7:4,1:18:-0.02,-1.31,-4.51	./.	./.	./.	./.	./.	./.	0/0:18:12,2:31:-0.00,-2.49,-13.88	./.	./.	./.	./.	./.	./.	./.	./.	./.	./.	./.	1/1:2:0,2:18:-2.24,-1.34,-0.02	./.	1/1:2:0,2:18:-2.24,-1.34,-0.02	./.	./.	./.	./.
32	31	.	A	C	.	PASS	NS=2;AF=0.500	GT:DP:AD:GQ:GL	./.	./.	0/1:18:5,13:40:-33.36,-0.00,-10.28	./.	./.	./.	./.	./.	./.	./.	0/1:18:5,13:40:-33.36,-0.00,-10.28	./.	./.	./.	./.	./.	./.	./.	./.	./.	./.	./.	./.	./.	./.	./.	./.	./.	./.	./.	./.	./.	./.	./.	./.	./.	./.	./.	./.	./.	./.	./.
35	20	.	C	T	.	PASS	NS=5;AF=0.100	GT:DP:AD:GQ:GL	0/0:4:4,0:18:-0.02,-1.29,-14.08	./.	./.	./.	0/0:4:4,0:18:-0.02,-1.29,-14.08	./.	./.	./.	./.	0/0:5:5,0:21:-0.01,-1.58,-17.24	./.	./.	./.	./.	./.	./.	./.	0/0:5:5,0:21:-0.01,-1.58,-17.24	./.	./.	./.	./.	./.	./.	./.	./.	./.	./.	./.	./.	./.	./.	./.	./.	./.	./.	./.	./.	0/1:6:3,3:40:-7.64,-0.00,-9.01	./.	./.	./.
35	34	.	G	A	.	PASS	NS=5;AF=0.100	GT:DP:AD:GQ:GL	0/0:4:4,0:18:-0.02,-1.31,-13.95	./.	./.	./.	0/0:4:4,0:18:-0.02,-1.31,-13.95	./.	./.	./.	./.	0/0:5:5,0:21:-0.01,-1.60,-17.11	./.	./.	./.	./.	./.	./.	./.	0/0:5:5,0:21:-0.01,-1.60,-17.11	./.	./.	./.	./.	./.	./.	./.	./.	./.	./.	./.	./.	./.	./.	./.	./.	./.	./.	./.	./.	0/1:6:3,3:40:-7.62,-0.00,-8.87	./.	./.	./.
35	41	.	G	A	.	PASS	NS=7;AF=0.357	GT:DP:AD:GQ:GL	0/0:4:4,0:23:-0.01,-1.76,-12.98	./.	./.	./.	0/0:4:4,0:23:-0.01,-1.76,-12.98	./.	./.	./.	1/1:25:1,24:40:-72.62,-4.61,-0.00	0/0:5:5,0:26:-0.00,-2.05,-16.14	./.	./.	./.	./.	./.	1/1:25:1,24:40:-72.62,-4.61,-0.00	./.	0/0:5:5,0:26:-0.00,-2.05,-16.14	./.	./.	./.	./.	./.	./.	./.	./.	./.	./.	./.	./.	./.	./.	./.	./.	./.	./.	./.	./.	0/1:6:3,3:40:-7.16,-0.00,-7.45	./.	./.	./.
35	115	.	A	T	.	PASS	NS=7;AF=0.357	GT:DP:AD:GQ:GL	0/0:6:6,0:29:-0.00,-2.35,-14.01	./.	./.	./.	0/0:6:6,0:29:-0.00,-2.35,-14.01	./.	./.	./.	1/1:31:1,30:40:-66.03,-7.25,-0.00	0/0:8:8,0:36:-0.00,-2.95,-18.58	./.	./.	./.	./.	./.	1/1:44:1,42:40:-93.48,-10.83,-0.00	./.	0/0:7:7,0:33:-0.00,-2.65,-16.29	./.	./.	./.	./.	./.	./.	./.	./.	./.	./.	./.	./.	./.	./.	./.	./.	./.	./.	./.	./.	0/1:6:3,3:40:-4.51,-0.00,-4.80	./.	./.	./.
35	141	.	G	T	.	PASS	NS=7;AF=0.357	GT:DP:AD:GQ:GL	0/0:6:6,0:29:-0.00,-2.29,-11.25	./.	./.	./.	0/0:6:6,0:29:-0.00,-2.29,-11.25	./.	./.	./.	1/1:31:0,30:40:-54.43,-9.06,-0.00	0/0:8:8,0:35:-0.00,-2.88,-14.90	./.	./.	./.	./.	./.	1/1:44:0,42:40:-76.32,-12.60,-0.00	./.	0/0:7:7,0:32:-0.00,-2.59,-13.07	./.	./.	./.	./.	./.	./.	./.	./.	./.	./.	./.	./.	./.	./.	./.	./.	./.	./.	./.	./.	0/1:6:3,3:38:-3.18,-0.00,-3.48	./.	./.	./.
35	156	.	C	T	.	PASS	NS=6;AF=0.250	GT:DP:AD:GQ:GL	1/1:3:0,3:14:-8.90,-1.03,-0.04	./.	./.	./.	./.	./.	./.	./.	0/0:16:16,0:40:-0.00,-5.26,-49.50	0/0:5:5,0:25:-0.00,-1.95,-15.72	./.	./.	./.	./.	./.	0/0:24:24,0:40:-0.00,-7.66,-74.07	./.	0/0:3:3,0:18:-0.02,-1.37,-9.59	./.	./.	./.	./.	./.	./.	./.	./.	./.	./.	./.	./.	./.	./.	./.	./.	./.	./.	./.	./.	0/1:6:4,2:40:-3.89,-0.00,-10.39	./.	./.	./.
35	170	.	T	A	.	PASS	NS=7;AF=0.357	GT:DP:AD:GQ:GL	0/0:3:3,0:19:-0.02,-1.41,-9.49	./.	./.	./.	0/0:2:2,0:16:-0.03,-1.12,-6.44	./.	./.	./.	1/1:16:0,16:40:-48.89,-5.04,-0.00	0/0:5:5,0:26:-0.00,-2.00,-15.62	./.	./.	./.	./.	./.	1/1:24:0,24:40:-73.46,-7.45,-0.00	./.	0/0:3:3,0:19:-0.02,-1.41,-9.49	./.	./.	./.	./.	./.	./.	./.	./.	./.	./.	./.	./.	./.	./.	./.	./.	./.	./.	./.	./.	0/1:6:3,3:40:-6.92,-0.00,-7.18	./.	./.	./.
35	191	.	G	T	.	PASS	NS=4;AF=0.125	GT:DP:AD:GQ:GL	0/0:3:3,0:15:-0.04,-1.10,-9.83	./.	./.	./.	./.	./.	./.	./.	./.	0/0:5:5,0:22:-0.01,-1.67,-15.94	./.	./.	./.	./.	./.	./.	./.	0/0:3:3,0:15:-0.04,-1.10,-9.83	./.	./.	./.	./.	./.	./.	./.	./.	./.	./.	./.	./.	./.	./.	./.	./.	./.	./.	./.	./.	0/1:6:3,3:40:-7.25,-0.00,-7.83	./.	./.	./.
35	199	.	T	A	.	PASS	NS=4;AF=0.125	GT:DP:AD:GQ:GL	0/0:3:3,0:15:-0.04,-1.10,-9.83	./.	./.	./.	./.	./.	./.	./.	./.	0/0:5:5,0:22:-0.01,-1.67,-15.94	./.	./.	./.	./.	./.	./.	./.	0/0:3:3,0:15:-0.04,-1.10,-9.83	./.	./.	./.	./.	./.	./.	./.	./.	./.	./.	./.	./.	./.	./.	./.	./.	./.	./.	./.	./.	0/1:6:3,3:40:-7.25,-0.00,-7.83	./.	./.	./.
38	18	.	A	G	.	PASS	NS=6;AF=0.333	GT:DP:AD:GQ:GL	0/1:4:1,3:40:-12.18,-0.00,-4.34	./.	./.	./.	0/1:4:1,3:40:-12.18,-0.00,-4.34	./.	./.	./.	./.	0/1:20:6,14:40:-52.77,0.00,-20.17	./.	./.	./.	./.	./.	./.	0/0:19:19,0:40:-0.00,-4.72,-78.86	0/1:20:6,14:40:-52.77,0.00,-20.17	./.	./.	./.	./.	./.	0/0:19:19,0:40:-0.00,-4.72,-78.86	./.	./.	./.	./.	./.	./.	./.	./.	./.	./.	./.	./.	./.	./.	./.	./.	./.	./.
38	31	.	T	A	.	PASS	NS=8;AF=0.250	GT:DP:AD:GQ:GL	0/1:4:1,3:40:-11.81,-0.00,-4.48	./.	./.	./.	0/1:4:1,3:40:-11.81,-0.00,-4.48	./.	0/1:13:10,3:40:-9.10,-0.00,-38.95	./.	./.	0/0:20:20,0:40:-0.00,-5.40,-83.55	./.	0/1:13:10,3:40:-9.10,-0.00,-38.95	./.	./.	./.	./.	0/0:19:19,0:40:-0.00,-5.10,-79.42	0/0:20:20,0:40:-0.00,-5.40,-83.55	./.	./.	./.	./.	./.	0/0:19:19,0:40:-0.00,-5.10,-79.42	./.	./.	./.	./.	./.	./.	./.	./.	./.	./.	./.	./.	./.	./.	./.	./.	./.	./.
39	8	.	G	A	.	PASS	NS=10;AF=0.300	GT:DP:AD:GQ:GL	0/0:8:8,0:24:-0.01,-1.87,-31.98	./.	./.	./.	0/0:8:8,0:24:-0.01,-1.87,-31.98	./.	./.	0/1:8:7,1:26:-2.01,-0.00,-26.24	./.	./.	./.	./.	0/1:8:7,1:26:-2.01,-0.00,-26.24	0/1:6:2,4:40:-14.23,-0.00,-7.47	./.	./.	0/1:37:25,12:40:-35.88,0.00,-87.22	0/1:8:6,2:40:-5.88,-0.00,-22.36	./.	./.	./.	0/1:6:2,4:40:-14.23,-0.00,-7.47	./.	./.	./.	./.	./.	./.	0/0:7:7,0:21:-0.01,-1.57,-28.11	./.	./.	./.	./.	0/0:7:7,0:21:-0.01,-1.57,-28.11	./.	./.	./.	./.	./.	./.	./.	./.
39	78	.	A	G	.	PASS	NS=11;AF=0.182	GT:DP:AD:GQ:GL	./.	./.	./.	0/0:17:17,0:40:-0.00,-4.81,-67.33	./.	./.	./.	0/1:9:7,2:40:-5.38,-0.00,-26.00	./.	./.	0/0:17:16,1:14:-0.05,-0.97,-59.59	./.	0/1:8:7,1:23:-1.80,-0.01,-26.31	0/0:6:6,0:20:-0.01,-1.51,-24.53	./.	./.	0/0:37:37,0:40:-0.00,-10.83,-145.17	./.	./.	./.	./.	0/0:6:6,0:20:-0.01,-1.51,-24.53	./.	0/0:38:38,0:40:-0.00,-11.13,-149.06	0/1:15:13,2:40:-3.57,-0.00,-47.55	./.	./.	./.	0/1:7:4,3:40:-9.87,-0.00,-14.93	./.	./.	./.	./.	./.	./.	./.	./.	0/0:18:18,0:40:-0.00,-5.11,-71.22	./.	./.	./.	./.
39	88	.	G	A	.	PASS	NS=11;AF=0.045	GT:DP:AD:GQ:GL	./.	./.	0/0:19:18,1:21:-0.01,-1.60,-69.18	./.	0/1:12:6,6:40:-20.49,0.00,-21.76	./.	./.	0/0:13:13,0:40:-0.00,-3.78,-53.19	./.	0/0:11:11,0:38:-0.00,-3.18,-45.20	./.	./.	0/0:11:11,0:38:-0.00,-3.18,-45.20	0/0:9:9,0:32:-0.00,-2.57,-37.21	./.	./.	0/0:52:51,1:40:-0.00,-11.52,-200.96	0/0:12:12,0:40:-0.00,-3.48,-49.20	./.	./.	./.	0/0:7:7,0:25:-0.00,-1.98,-29.23	./.	0/0:49:48,1:40:-0.00,-10.62,-188.98	0/0:24:23,1:37:-0.00,-3.09,-89.13	./.	./.	./.	./.	./.	./.	./.	./.	./.	./.	./.	./.	./.	./.	./.	./.	./.
39	117	.	T	G	.	PASS	NS=11;AF=0.182	GT:DP:AD:GQ:GL	./.	./.	./.	0/0:22:22,0:40:-0.00,-6.36,-89.06	./.	./.	./.	0/1:13:11,2:40:-4.34,-0.00,-41.47	./.	./.	0/0:20:19,1:23:-0.01,-1.77,-73.09	./.	0/1:11:10,1:14:-0.99,-0.05,-38.13	0/0:9:9,0:31:-0.00,-2.45,-37.14	./.	./.	0/0:52:52,0:40:-0.00,-15.39,-208.87	./.	./.	./.	./.	0/0:7:7,0:24:-0.01,-1.85,-29.15	./.	0/0:49:49,0:40:-0.00,-14.49,-196.89	0/1:24:22,2:15:-1.07,-0.04,-82.13	./.	./.	./.	0/1:11:7,4:40:-12.93,-0.00,-26.10	./.	./.	./.	./.	./.	./.	./.	./.	0/0:22:22,0:40:-0.00,-6.36,-89.06	./.	./.	./.	./.
39	120	.	C	G	.	PASS	NS=12;AF=0.083	GT:DP:AD:GQ:GL	0/0:12:12,0:40:-0.00,-3.43,-22.15	./.	./.	./.	0/0:12:12,0:40:-0.00,-3.43,-22.15	./.	./.	0/0:13:13,0:40:-0.00,-3.73,-23.89	0/0:30:27,2:40:-0.00,-4.94,-44.74	./.	./.	./.	0/0:11:11,0:38:-0.00,-3.14,-20.41	0/1:9:4,3:39:-3.24,-0.00,-6.28	./.	0/0:31:27,2:40:-0.00,-4.94,-44.74	./.	./.	0/0:20:19,1:40:-0.00,-4.04,-32.58	./.	./.	0/1:7:2,4:38:-5.28,-0.00,-3.10	./.	./.	0/0:24:23,1:40:-0.00,-5.21,-39.53	./.	./.	./.	0/0:11:11,0:38:-0.00,-3.14,-20.41	./.	./.	./.	./.	0/0:10:10,0:35:-0.00,-2.85,-18.68	./.	./.	./.	./.	./.	./.	./.	./.
39	170	.	T	C	.	PASS	NS=10;AF=0.100	GT:DP:AD:GQ:GL	./.	./.	./.	0/0:6:6,0:22:-0.01,-1.65,-22.70	./.	./.	./.	0/1:6:5,1:26:-1.99,-0.00,-17.43	./.	./.	./.	./.	0/0:6:6,0:22:-0.01,-1.65,-22.70	0/0:4:4,0:15:-0.04,-1.08,-15.48	./.	./.	0/0:20:20,0:40:-0.00,-5.85,-73.45	./.	./.	./.	./.	./.	./.	0/0:24:24,0:40:-0.00,-7.06,-87.95	0/0:11:11,0:38:-0.00,-3.15,-40.82	./.	0/0:6:6,0:22:-0.01,-1.65,-22.70	./.	0/1:6:4,2:40:-5.61,-0.00,-13.80	./.	./.	./.	./.	./.	./.	./.	./.	0/0:7:7,0:25:-0.00,-1.95,-26.32	./.	./.	./.	./.
42	91	.	A	G	.	PASS	NS=5;AF=0.200	GT:DP:AD:GQ:GL	./.	./.	0/0:5:5,0:34:-0.00,-2.77,-14.16	./.	./.	./.	./.	0/0:4:4,0:31:-0.00,-2.47,-11.44	./.	1/1:8:0,8:37:-21.14,-3.09,-0.00	0/0:5:5,0:34:-0.00,-2.77,-14.16	./.	0/0:4:4,0:31:-0.00,-2.47,-11.44	./.	./.	./.	./.	./.	./.	./.	./.	./.	./.	./.	./.	./.	./.	./.	./.	./.	./.	./.	./.	./.	./.	./.	./.	./.	./.	./.	./.	./.
42	105	.	T	G	.	PASS	NS=5;AF=0.200	GT:DP:AD:GQ:GL	./.	./.	0/0:8:8,0:40:-0.00,-3.87,-23.34	./.	./.	./.	./.	0/0:6:6,0:39:-0.00,-3.27,-17.65	./.	1/1:8:0,8:39:-22.17,-3.28,-0.00	0/0:7:7,0:40:-0.00,-3.57,-20.50	./.	0/0:6:6,0:39:-0.00,-3.27,-17.65	./.	./.	./.	./.	./.	./.	./.	./.	./.	./.	./.	./.	./.	./.	./.	./.	./.	./.	./.	./.	./.	./.	./.	./.	./.	./.	./.	./.	./.
42	141	.	C	T	.	PASS	NS=5;AF=0.200	GT:DP:AD:GQ:GL	./.	./.	0/0:8:8,0:40:-0.00,-3.87,-23.34	./.	./.	./.	./.	0/0:6:6,0:39:-0.00,-3.27,-17.65	./.	1/1:8:0,8:39:-22.17,-3.28,-0.00	0/0:7:7,0:40:-0.00,-3.57,-20.50	./.	0/0:6:6,0:39:-0.00,-3.27,-17.65	./.	./.	./.	./.	./.	./.	./.	./.	./.	./.	./.	./.	./.	./.	./.	./.	./.	./.	./.	./.	./.	./.	./.	./.	./.	./.	./.	./.	./.
48	36	.	C	T	.	PASS	NS=8;AF=0.250	GT:DP:AD:GQ:GL	0/0:55:52,3:40:-0.00,-10.35,-106.98	./.	./.	./.	0/0:51:51,0:40:-0.00,-15.68,-111.33	./.	./.	./.	0/0:45:45,0:40:-0.00,-13.89,-98.29	1/1:85:6,78:40:-156.02,-12.00,-0.00	./.	./.	./.	./.	./.	./.	./.	./.	./.	./.	./.	./.	./.	./.	./.	./.	./.	./.	0/0:77:66,8:40:-0.00,-5.15,-126.54	./.	./.	./.	./.	0/0:33:30,2:40:-0.00,-5.67,-61.34	./.	./.	./.	./.	0/0:77:71,3:40:0.00,-16.01,-148.28	./.	./.	1/1:49:2,47:40:-97.33,-10.26,-0.00
48	44	.	C	T	.	PASS	NS=6;AF=0.333	GT:DP:AD:GQ:GL	0/0:55:52,3:40:-0.00,-7.41,-149.63	./.	./.	./.	0/0:51:51,0:40:-0.00,-15.35,-155.73	./.	./.	./.	./.	1/1:85:2,82:40:-243.48,-18.87,0.00	./.	./.	./.	./.	./.	./.	./.	./.	./.	./.	./.	./.	./.	./.	./.	./.	./.	./.	0/0:77:72,5:40:-0.00,-7.93,-204.49	./.	./.	./.	./.	0/0:33:33,0:40:-0.00,-9.94,-100.87	./.	./.	./.	./.	./.	./.	./.	1/1:49:0,49:40:-149.01,-14.44,-0.00
48	236	.	C	T	.	PASS	NS=10;AF=0.500	GT:DP:AD:GQ:GL	0/1:37:22,14:40:-27.70,0.00,-49.24	./.	./.	./.	0/1:40:30,10:40:-15.88,0.00,-69.28	./.	./.	./.	0/1:38:27,10:40:-16.78,0.00,-62.22	0/1:75:34,41:40:-87.70,0.00,-69.40	./.	./.	./.	./.	./.	./.	./.	./.	./.	./.	./.	./.	./.	./.	./.	0/1:50:27,23:40:-47.40,0.00,-58.32	./.	./.	0/1:65:30,35:40:-74.77,0.00,-61.78	./.	0/1:46:27,19:40:-37.98,0.00,-59.52	./.	./.	0/1:25:14,11:40:-23.04,0.00,-31.30	./.	./.	./.	./.	0/1:64:39,25:40:-48.51,0.00,-85.98	./.	./.	0/1:38:16,22:40:-48.35,0.00,-32.71
49	87	.	A	G	.	PASS	NS=4;AF=0.500	GT:DP:AD:GQ:GL	./.	./.	0/0:11:11,0:35:-0.00,-2.90,-27.35	./.	./.	./.	1/1:58:5,53:40:-119.42,-4.56,-0.00	./.	./.	./.	0/0:11:11,0:35:-0.00,-2.90,-27.35	1/1:57:5,52:40:-116.93,-4.26,-0.00	./.	./.	./.	./.	./.	./.	./.	./.	./.	./.	./.	./.	./.	./.	./.	./.	./.	./.	./.	./.	./.	./.	./.	./.	./.	./.	./.	./.	./.	./.
59	68	.	C	T	.	PASS	NS=2;AF=0.500	GT:DP:AD:GQ:GL	./.	./.	./.	./.	./.	./.	./.	./.	0/1:114:43,71:40:-213.78,0.00,-116.49	./.	./.	./.	./.	./.	./.	0/1:34:27,7:40:-15.70,0.00,-85.02	./.	./.	./.	./.	./.	./.	./.	./.	./.	./.	./.	./.	./.	./.	./.	./.	./.	./.	./.	./.	./.	./.	./.	./.	./.	./.
61	44	.	T	C	.	PASS	NS=3;AF=0.333	GT:DP:AD:GQ:GL	0/0:4:4,0:32:-0.00,-2.54,-9.94	./.	./.	./.	0/0:4:4,0:32:-0.00,-2.54,-9.94	./.	./.	./.	./.	./.	./.	./.	./.	./.	./.	./.	./.	./.	./.	./.	./.	./.	./.	./.	./.	./.	./.	./.	./.	./.	./.	./.	./.	./.	./.	./.	./.	./.	./.	1/1:5:0,5:32:-11.79,-2.56,-0.00	./.	./.
61	169	.	G	T	.	PASS	NS=3;AF=0.167	GT:DP:AD:GQ:GL	0/0:4:4,0:19:-0.02,-1.46,-10.98	./.	./.	./.	0/0:3:3,0:16:-0.03,-1.17,-8.61	./.	./.	./.	./.	./.	./.	./.	./.	./.	./.	./.	./.	./.	./.	./.	./.	./.	./.	./.	./.	./.	./.	./.	./.	./.	./.	./.	./.	./.	./.	./.	./.	./.	./.	0/1:5:2,3:40:-5.40,-0.00,-4.46	./.	./.
61	172	.	G	T	.	PASS	NS=3;AF=0.167	GT:DP:AD:GQ:GL	0/0:4:4,0:19:-0.02,-1.46,-10.98	./.	./.	./.	0/0:3:3,0:16:-0.03,-1.17,-8.61	./.	./.	./.	./.	./.	./.	./.	./.	./.	./.	./.	./.	./.	./.	./.	./.	./.	./.	./.	./.	./.	./.	./.	./.	./.	./.	./.	./.	./.	./.	./.	./.	./.	./.	0/1:5:2,3:40:-5.40,-0.00,-4.46	./.	./.
61	185	.	T	A	.	PASS	NS=3;AF=0.333	GT:DP:AD:GQ:GL	0/0:4:4,0:30:-0.00,-2.43,-9.29	./.	./.	./.	0/0:3:3,0:27:-0.00,-2.13,-7.04	./.	./.	./.	./.	./.	./.	./.	./.	./.	./.	./.	./.	./.	./.	./.	./.	./.	./.	./.	./.	./.	./.	./.	./.	./.	./.	./.	./.	./.	./.	./.	./.	./.	./.	1/1:2:0,2:21:-4.24,-1.56,-0.01	./.	./.
61	213	.	T	C	.	PASS	NS=3;AF=0.333	GT:DP:AD:GQ:GL	0/0:4:4,0:30:-0.00,-2.43,-9.29	./.	./.	./.	0/0:3:3,0:27:-0.00,-2.13,-7.04	./.	./.	./.	./.	./.	./.	./.	./.	./.	./.	./.	./.	./.	./.	./.	./.	./.	./.	./.	./.	./.	./.	./.	./.	./.	./.	./.	./.	./.	./.	./.	./.	./.	./.	1/1:2:0,2:21:-4.24,-1.56,-0.01	./.	./.
61	228	.	G	C	.	PASS	NS=3;AF=0.333	GT:DP:AD:GQ:GL	0/0:4:4,0:30:-0.00,-2.43,-9.29	./.	./.	./.	0/0:3:3,0:27:-0.00,-2.13,-7.04	./.	./.	./.	./.	./.	./.	./.	./.	./.	./.	./.	./.	./.	./.	./.	./.	./.	./.	./.	./.	./.	./.	./.	./.	./.	./.	./.	./.	./.	./.	./.	./.	./.	./.	1/1:2:0,2:21:-4.24,-1.56,-0.01	./.	./.
64	13	.	G	A	.	PASS	NS=15;AF=0.067	GT:DP:AD:GQ:GL	./.	./.	./.	0/0:95:92,3:40:0.00,-14.79,-405.49	./.	./.	0/0:30:29,1:40:-0.00,-4.31,-128.42	./.	0/0:72:72,0:40:0.00,-21.50,-328.27	./.	./.	0/0:30:29,1:40:-0.00,-4.31,-128.42	./.	./.	0/0:13:13,0:40:-0.00,-3.74,-60.29	0/0:67:64,3:40:-0.00,-6.37,-278.31	./.	./.	./.	0/0:23:22,1:28:-0.00,-2.21,-96.63	0/0:22:22,0:40:-0.00,-6.45,-101.17	./.	0/0:13:13,0:40:-0.00,-3.74,-60.29	./.	./.	./.	0/0:23:22,1:28:-0.00,-2.21,-96.63	./.	0/1:12:7,5:40:-19.27,0.00,-29.60	0/0:22:22,0:40:-0.00,-6.45,-101.17	./.	./.	./.	0/1:12:7,5:40:-19.27,0.00,-29.60	./.	0/0:81:81,0:40:0.00,-24.21,-369.15	./.	0/0:95:92,3:40:0.00,-14.79,-405.49	./.	./.	./.	./.
64	72	.	C	T	.	PASS	NS=6;AF=0.250	GT:DP:AD:GQ:GL	./.	./.	./.	./.	./.	./.	./.	./.	0/1:103:79,24:40:-57.43,0.00,-258.39	./.	./.	./.	./.	./.	0/1:19:17,2:31:-2.48,-0.00,-57.56	./.	0/0:108:100,8:30:-0.00,-2.43,-335.90	./.	./.	./.	./.	./.	0/0:20:19,1:20:-0.01,-1.49,-66.04	0/0:117:112,5:40:0.00,-16.07,-390.60	./.	./.	./.	./.	./.	./.	./.	./.	./.	./.	./.	./.	./.	0/1:153:89,64:40:-188.26,0.00,-279.82	./.	./.	./.	./.
64	190	.	A	G	.	PASS	NS=8;AF=0.125	GT:DP:AD:GQ:GL	./.	./.	./.	./.	./.	0/0:17:16,1:17:-0.03,-1.21,-52.07	./.	./.	0/0:59:56,3:40:-0.00,-7.01,-181.33	./.	./.	./.	./.	./.	0/1:10:9,1:14:-0.97,-0.05,-29.19	./.	./.	0/0:29:27,2:19:-0.02,-1.41,-86.08	./.	./.	./.	./.	0/1:7:6,1:24:-1.83,-0.01,-19.85	./.	./.	./.	./.	./.	0/0:10:10,0:31:-0.00,-2.48,-35.03	./.	./.	./.	./.	0/0:10:10,0:31:-0.00,-2.48,-35.03	./.	./.	./.	0/0:79:73,6:35:-0.00,-2.82,-228.97	./.	./.	./.	./.
68	71	.	G	T	.	PASS	NS=1;AF=0.500	GT:DP:AD:GQ:GL	./.	./.	./.	./.	./.	./.	./.	./.	./.	./.	./.	./.	./.	./.	./.	./.	./.	./.	./.	./.	0/1:75:37,35:40:-38.57,0.00,-41.97	./.	./.	./.	./.	./.	./.	./.	./.	./.	./.	./.	./.	./.	./.	./.	./.	./.	./.	./.	./.	./.
71	52	.	G	T	.	PASS	NS=1;AF=0.500	GT:DP:AD:GQ:GL	0/1:31:23,8:40:-14.53,-0.00,-56.53	./.	./.	./.	./.	./.	./.	./.	./.	./.	./.	./.	./.	./.	./.	./.	./.	./.	./.	./.	./.	./.	./.	./.	./.	./.	./.	./.	./.	./.	./.	./.	./.	./.	./.	./.	./.	./.	./.	./.	./.	./.
72	7	.	C	G	.	PASS	NS=4;AF=0.500	GT:DP:AD:GQ:GL	0/0:60:60,0:40:-0.00,-19.18,-212.92	./.	1/1:18:0,18:40:-63.89,-6.55,-0.00	./.	0/0:82:82,0:40:0.00,-25.80,-291.00	./.	./.	./.	./.	./.	1/1:17:0,17:40:-60.34,-6.25,-0.00	./.	./.	./.	./.	./.	./.	./.	./.	./.	./.	./.	./.	./.	./.	./.	./.	./.	./.	./.	./.	./.	./.	./.	./.	./.	./.	./.	./.	./.	./.	./.
72	52	.	G	T	.	PASS	NS=5;AF=0.500	GT:DP:AD:GQ:GL	0/1:60:49,11:40:-23.52,0.00,-161.71	./.	0/1:18:4,14:40:-47.07,-0.00,-10.76	./.	0/1:82:67,15:40:-31.44,0.00,-220.53	./.	./.	./.	./.	./.	0/1:17:4,13:40:-43.73,-0.00,-11.06	./.	./.	./.	./.	./.	./.	./.	./.	./.	./.	./.	./.	./.	./.	./.	./.	./.	./.	0/1:39:10,29:40:-95.28,0.00,-26.25	./.	./.	./.	./.	./.	./.	./.	./.	./.	./.	./.	./.
76	4	.	A	C	.	PASS	NS=4;AF=0.500	GT:DP:AD:GQ:GL	./.	./.	./.	./.	./.	./.	./.	1/1:78:0,77:40:-213.74,-24.18,0.00	./.	./.	./.	./.	1/1:131:0,131:40:-363.65,-40.40,0.00	./.	./.	./.	./.	./.	0/0:64:64,0:40:-0.00,-20.29,-177.69	./.	./.	./.	./.	./.	0/0:57:57,0:40:0.00,-18.19,-158.26	./.	./.	./.	./.	./.	./.	./.	./.	./.	./.	./.	./.	./.	./.	./.	./.	./.
76	5	.	C	G	.	PASS	NS=4;AF=0.500	GT:DP:AD:GQ:GL	./.	./.	./.	./.	./.	./.	./.	0/0:78:78,0:40:0.00,-24.55,-297.90	./.	./.	./.	./.	0/0:131:131,0:40:0.00,-40.50,-500.34	./.	./.	./.	./.	./.	1/1:64:0,64:40:-244.46,-20.35,0.00	./.	./.	./.	./.	./.	1/1:57:0,57:40:-217.73,-18.24,0.00	./.	./.	./.	./.	./.	./.	./.	./.	./.	./.	./.	./.	./.	./.	./.	./.	./.
76	8	.	C	G	.	PASS	NS=4;AF=0.500	GT:DP:AD:GQ:GL	./.	./.	./.	./.	./.	./.	./.	1/1:78:0,78:40:-297.90,-24.55,0.00	./.	./.	./.	./.	1/1:131:0,131:40:-500.34,-40.50,0.00	./.	./.	./.	./.	./.	0/0:64:64,0:40:0.00,-20.35,-244.46	./.	./.	./.	./.	./.	0/0:57:57,0:40:0.00,-18.24,-217.73	./.	./.	./.	./.	./.	./.	./.	./.	./.	./.	./.	./.	./.	./.	./.	./.	./.
76	52	.	T	G	.	PASS	NS=3;AF=0.333	GT:DP:AD:GQ:GL	./.	./.	./.	./.	./.	./.	./.	0/1:77:14,63:40:-217.76,0.00,-31.57	./.	./.	./.	./.	./.	./.	./.	./.	./.	./.	0/0:64:60,4:40:-0.00,-3.53,-214.58	./.	./.	./.	./.	./.	0/1:57:51,6:40:-6.22,-0.00,-178.81	./.	./.	./.	./.	./.	./.	./.	./.	./.	./.	./.	./.	./.	./.	./.	./.	./.
76	64	.	G	T	.	PASS	NS=4;AF=0.500	GT:DP:AD:GQ:GL	./.	./.	./.	./.	./.	./.	./.	1/1:78:1,77:40:-290.27,-20.87,0.00	./.	./.	./.	./.	1/1:131:6,125:40:-454.51,-17.72,0.00	./.	./.	./.	./.	./.	0/0:64:64,0:40:0.00,-20.48,-244.45	./.	./.	./.	./.	./.	0/0:57:56,1:40:-0.00,-14.55,-210.08	./.	./.	./.	./.	./.	./.	./.	./.	./.	./.	./.	./.	./.	./.	./.	./.	./.
76	71	.	T	G	.	PASS	NS=3;AF=0.167	GT:DP:AD:GQ:GL	./.	./.	./.	./.	./.	./.	./.	0/0:78:76,2:40:0.00,-15.82,-283.98	./.	./.	./.	./.	./.	./.	./.	./.	./.	./.	0/1:64:58,6:40:-3.67,-0.00,-203.62	./.	./.	./.	./.	./.	0/0:57:53,4:24:-0.01,-1.87,-188.50	./.	./.	./.	./.	./.	./.	./.	./.	./.	./.	./.	./.	./.	./.	./.	./.	./.
76	214	.	C	G	.	PASS	NS=4;AF=0.500	GT:DP:AD:GQ:GL	./.	./.	./.	./.	./.	./.	./.	0/0:3:3,0:28:-0.00,-2.24,-7.14	./.	./.	./.	./.	0/0:6:6,0:38:-0.00,-3.14,-14.27	./.	./.	./.	./.	./.	1/1:1:0,1:22:-2.39,-1.65,-0.01	./.	./.	./.	./.	./.	1/1:2:0,2:25:-4.76,-1.95,-0.00	./.	./.	./.	./.	./.	./.	./.	./.	./.	./.	./.	./.	./.	./.	./.	./.	./.
76	217	.	C	G	.	PASS	NS=4;AF=0.500	GT:DP:AD:GQ:GL	./.	./.	./.	./.	./.	./.	./.	1/1:3:0,3:28:-7.14,-2.24,-0.00	./.	./.	./.	./.	1/1:6:0,6:38:-14.27,-3.14,-0.00	./.	./.	./.	./.	./.	0/0:1:1,0:22:-0.01,-1.65,-2.39	./.	./.	./.	./.	./.	0/0:2:2,0:25:-0.00,-1.95,-4.76	./.	./.	./.	./.	./.	./.	./.	./.	./.	./.	./.	./.	./.	./.	./.	./.	./.
76	218	.	G	T	.	PASS	NS=4;AF=0.500	GT:DP:AD:GQ:GL	./.	./.	./.	./.	./.	./.	./.	0/0:3:3,0:28:-0.00,-2.24,-7.14	./.	./.	./.	./.	0/0:6:6,0:38:-0.00,-3.14,-14.27	./.	./.	./.	./.	./.	1/1:1:0,1:22:-2.39,-1.65,-0.01	./.	./.	./.	./.	./.	1/1:2:0,2:25:-4.76,-1.95,-0.00	./.	./.	./.	./.	./.	./.	./.	./.	./.	./.	./.	./.	./.	./.	./.	./.	./.
77	64	.	T	G	.	PASS	NS=2;AF=0.250	GT:DP:AD:GQ:GL	0/0:39:39,0:40:-0.00,-11.74,-134.15	./.	./.	./.	0/1:89:20,69:40:-208.37,0.00,-42.61	./.	./.	./.	./.	./.	./.	./.	./.	./.	./.	./.	./.	./.	./.	./.	./.	./.	./.	./.	./.	./.	./.	./.	./.	./.	./.	./.	./.	./.	./.	./.	./.	./.	./.	./.	./.	./.
77	168	.	A	C	.	PASS	NS=2;AF=0.500	GT:DP:AD:GQ:GL	0/1:9:6,3:40:-6.45,-0.00,-13.96	./.	./.	./.	0/1:7:2,5:40:-12.05,-0.00,-4.54	./.	./.	./.	./.	./.	./.	./.	./.	./.	./.	./.	./.	./.	./.	./.	./.	./.	./.	./.	./.	./.	./.	./.	./.	./.	./.	./.	./.	./.	./.	./.	./.	./.	./.	./.	./.	./.
79	64	.	G	T	.	PASS	NS=1;AF=0.500	GT:DP:AD:GQ:GL	./.	./.	./.	./.	./.	./.	./.	./.	./.	./.	0/1:28:13,12:40:-8.67,-0.00,-10.13	./.	./.	./.	./.	./.	./.	./.	./.	./.	./.	./.	./.	./.	./.	./.	./.	./.	./.	./.	./.	./.	./.	./.	./.	./.	./.	./.	./.	./.	./.	./.
81	216	.	T	G	.	PASS	NS=3;AF=0.333	GT:DP:AD:GQ:GL	1/1:4:0,4:30:-8.29,-2.37,-0.00	./.	./.	./.	./.	./.	./.	./.	./.	./.	./.	./.	./.	./.	./.	./.	./.	./.	0/0:2:2,0:26:-0.00,-2.06,-4.58	./.	./.	./.	./.	./.	0/0:1:1,0:23:-0.01,-1.77,-2.44	./.	./.	./.	./.	./.	./.	./.	./.	./.	./.	./.	./.	./.	./.	./.	./.	./.
82	170	.	A	C	.	PASS	NS=1;AF=0.500	GT:DP:AD:GQ:GL	0/1:11:5,6:40:-12.38,-0.00,-9.78	./.	./.	./.	./.	./.	./.	./.	./.	./.	./.	./.	./.	./.	./.	./.	./.	./.	./.	./.	./.	./.	./.	./.	./.	./.	./.	./.	./.	./.	./.	./.	./.	./.	./.	./.	./.	./.	./.	./.	./.	./.
86	4	.	A	C	.	PASS	NS=2;AF=0.500	GT:DP:AD:GQ:GL	./.	./.	./.	./.	0/0:36:35,1:40:-0.00,-8.91,-110.51	./.	1/1:53:0,53:40:-172.26,-17.27,0.00	./.	./.	./.	./.	./.	./.	./.	./.	./.	./.	./.	./.	./.	./.	./.	./.	./.	./.	./.	./.	./.	./.	./.	./.	./.	./.	./.	./.	./.	./.	./.	./.	./.	./.	./.
86	6	.	A	C	.	PASS	NS=2;AF=0.500	GT:DP:AD:GQ:GL	./.	./.	./.	./.	0/0:36:36,0:40:-0.00,-11.87,-117.03	./.	1/1:53:0,53:40:-172.24,-16.97,0.00	./.	./.	./.	./.	./.	./.	./.	./.	./.	./.	./.	./.	./.	./.	./.	./.	./.	./.	./.	./.	./.	./.	./.	./.	./.	./.	./.	./.	./.	./.	./.	./.	./.	./.	./.
86	8	.	G	T	.	PASS	NS=2;AF=0.500	GT:DP:AD:GQ:GL	./.	./.	./.	./.	0/0:36:36,0:40:-0.00,-11.90,-117.02	./.	1/1:53:2,51:40:-159.24,-10.50,-0.00	./.	./.	./.	./.	./.	./.	./.	./.	./.	./.	./.	./.	./.	./.	./.	./.	./.	./.	./.	./.	./.	./.	./.	./.	./.	./.	./.	./.	./.	./.	./.	./.	./.	./.	./.
86	52	.	G	T	.	PASS	NS=2;AF=0.500	GT:DP:AD:GQ:GL	./.	./.	./.	./.	0/1:36:26,10:40:-23.30,0.00,-75.03	./.	0/1:53:7,46:40:-135.19,-0.00,-8.17	./.	./.	./.	./.	./.	./.	./.	./.	./.	./.	./.	./.	./.	./.	./.	./.	./.	./.	./.	./.	./.	./.	./.	./.	./.	./.	./.	./.	./.	./.	./.	./.	./.	./.	./.
86	55	.	G	T	.	PASS	NS=2;AF=0.500	GT:DP:AD:GQ:GL	./.	./.	./.	./.	0/0:36:36,0:40:-0.00,-11.87,-117.03	./.	1/1:53:0,53:40:-172.24,-16.97,0.00	./.	./.	./.	./.	./.	./.	./.	./.	./.	./.	./.	./.	./.	./.	./.	./.	./.	./.	./.	./.	./.	./.	./.	./.	./.	./.	./.	./.	./.	./.	./.	./.	./.	./.	./.
89	4	.	A	C	.	PASS	NS=5;AF=0.200	GT:DP:AD:GQ:GL	0/0:33:33,0:40:-0.00,-11.34,-118.56	./.	./.	./.	0/0:32:30,2:40:-0.00,-3.88,-100.69	./.	./.	./.	./.	./.	./.	./.	1/1:57:0,57:40:-203.19,-17.97,0.00	./.	./.	./.	./.	./.	0/0:17:17,0:40:-0.00,-6.52,-61.36	./.	./.	./.	./.	./.	0/0:49:49,0:40:0.00,-16.15,-175.76	./.	./.	./.	./.	./.	./.	./.	./.	./.	./.	./.	./.	./.	./.	./.	./.	./.
89	5	.	G	C	.	PASS	NS=5;AF=0.200	GT:DP:AD:GQ:GL	0/0:33:33,0:40:-0.00,-11.30,-118.56	./.	./.	./.	0/0:32:32,0:40:-0.00,-11.00,-114.99	./.	./.	./.	./.	./.	./.	./.	1/1:57:0,57:40:-203.20,-17.94,0.00	./.	./.	./.	./.	./.	0/0:17:17,0:40:-0.00,-6.49,-61.36	./.	./.	./.	./.	./.	0/0:49:49,0:40:-0.00,-16.12,-175.76	./.	./.	./.	./.	./.	./.	./.	./.	./.	./.	./.	./.	./.	./.	./.	./.	./.
89	8	.	C	G	.	PASS	NS=6;AF=0.167	GT:DP:AD:GQ:GL	0/0:33:32,1:40:-0.00,-7.65,-113.34	./.	./.	./.	0/0:32:32,0:40:-0.00,-10.99,-116.98	./.	./.	./.	./.	./.	./.	./.	1/1:57:0,57:40:-206.57,-17.86,0.00	./.	./.	./.	./.	./.	0/0:17:17,0:40:-0.00,-6.47,-62.45	./.	./.	./.	./.	./.	0/0:49:49,0:40:-0.00,-16.10,-178.78	./.	./.	./.	./.	./.	./.	./.	./.	./.	./.	0/0:28:28,0:40:-0.00,-9.78,-102.44	./.	./.	./.	./.	./.	./.
89	55	.	T	G	.	PASS	NS=6;AF=0.167	GT:DP:AD:GQ:GL	0/0:33:32,1:40:-0.00,-6.59,-114.16	./.	./.	./.	0/0:32:31,1:40:-0.00,-6.29,-110.53	./.	./.	./.	./.	./.	./.	./.	0/0:57:57,0:40:-0.00,-17.45,-208.68	./.	./.	./.	./.	./.	0/1:17:8,9:40:-27.31,0.00,-25.14	./.	./.	./.	./.	./.	0/0:49:49,0:40:-0.00,-15.04,-179.60	./.	./.	./.	./.	./.	./.	./.	./.	./.	./.	0/1:28:6,22:40:-71.26,-0.00,-14.56	./.	./.	./.	./.	./.	./.
89	67	.	G	T	.	PASS	NS=5;AF=0.300	GT:DP:AD:GQ:GL	0/1:33:22,11:40:-13.40,-0.00,-37.24	./.	./.	./.	0/0:32:32,0:40:-0.00,-9.78,-68.67	./.	./.	./.	./.	./.	./.	./.	0/0:57:56,1:40:-0.00,-15.09,-117.77	./.	./.	./.	./.	./.	1/1:17:0,17:40:-35.94,-4.96,-0.00	./.	./.	./.	./.	./.	0/0:49:41,5:39:-0.00,-3.28,-77.21	./.	./.	./.	./.	./.	./.	./.	./.	./.	./.	./.	./.	./.	./.	./.	./.	./.
89	176	.	A	C	.	PASS	NS=3;AF=0.500	GT:DP:AD:GQ:GL	./.	./.	./.	./.	0/1:3:2,1:38:-3.18,-0.00,-5.63	./.	./.	./.	./.	./.	./.	./.	0/1:2:1,1:40:-3.48,-0.00,-3.48	./.	./.	./.	./.	./.	./.	./.	./.	./.	./.	./.	0/1:4:2,2:40:-5.33,-0.00,-5.33	./.	./.	./.	./.	./.	./.	./.	./.	./.	./.	./.	./.	./.	./.	./.	./.	./.
89	223	.	T	G	.	PASS	NS=6;AF=0.167	GT:DP:AD:GQ:GL	0/0:3:3,0:31:-0.00,-2.46,-7.99	./.	./.	./.	0/0:3:3,0:31:-0.00,-2.46,-7.99	./.	./.	./.	./.	./.	./.	./.	1/1:2:0,2:20:-4.25,-1.52,-0.01	./.	./.	./.	./.	./.	0/0:1:1,0:24:-0.01,-1.86,-3.11	./.	./.	./.	./.	./.	0/0:4:4,0:34:-0.00,-2.75,-10.44	./.	./.	./.	./.	./.	./.	./.	./.	./.	./.	0/0:1:1,0:24:-0.01,-1.86,-3.11	./.	./.	./.	./.	./.	./.
89	224	.	G	T	.	PASS	NS=6;AF=0.333	GT:DP:AD:GQ:GL	0/0:3:3,0:30:-0.00,-2.36,-7.63	./.	./.	./.	0/0:3:3,0:30:-0.00,-2.36,-7.63	./.	./.	./.	./.	./.	./.	./.	0/0:2:2,0:26:-0.00,-2.07,-5.18	./.	./.	./.	./.	./.	1/1:1:0,1:20:-2.18,-1.49,-0.02	./.	./.	./.	./.	./.	1/1:4:0,4:30:-9.50,-2.38,-0.00	./.	./.	./.	./.	./.	./.	./.	./.	./.	./.	0/0:1:1,0:23:-0.01,-1.77,-2.74	./.	./.	./.	./.	./.	./.
95	48	.	G	T	.	PASS	NS=1;AF=0.500	GT:DP:AD:GQ:GL	0/1:49:29,18:40:-17.38,0.00,-35.54	./.	./.	./.	./.	./.	./.	./.	./.	./.	./.	./.	./.	./.	./.	./.	./.	./.	./.	./.	./.	./.	./.	./.	./.	./.	./.	./.	./.	./.	./.	./.	./.	./.	./.	./.	./.	./.	./.	./.	./.	./.
96	4	.	A	C	.	PASS	NS=2;AF=0.500	GT:DP:AD:GQ:GL	0/0:72:71,1:40:0.00,-19.58,-235.30	./.	./.	./.	./.	./.	./.	1/1:43:0,43:40:-144.55,-14.22,-0.00	./.	./.	./.	./.	./.	./.	./.	./.	./.	./.	./.	./.	./.	./.	./.	./.	./.	./.	./.	./.	./.	./.	./.	./.	./.	./.	./.	./.	./.	./.	./.	./.	./.	./.
96	57	.	T	G	.	PASS	NS=2;AF=0.250	GT:DP:AD:GQ:GL	0/0:72:69,3:40:0.00,-15.30,-135.44	./.	./.	./.	./.	./.	./.	0/1:44:15,27:40:-42.37,0.00,-19.34	./.	./.	./.	./.	./.	./.	./.	./.	./.	./.	./.	./.	./.	./.	./.	./.	./.	./.	./.	./.	./.	./.	./.	./.	./.	./.	./.	./.	./.	./.	./.	./.	./.	./.
96	71	.	T	G	.	PASS	NS=2;AF=0.250	GT:DP:AD:GQ:GL	0/1:72:22,50:40:-146.61,0.00,-53.72	./.	./.	./.	./.	./.	./.	0/0:44:44,0:40:-0.00,-13.23,-149.41	./.	./.	./.	./.	./.	./.	./.	./.	./.	./.	./.	./.	./.	./.	./.	./.	./.	./.	./.	./.	./.	./.	./.	./.	./.	./.	./.	./.	./.	./.	./.	./.	./.	./.
96	215	.	G	T	.	PASS	NS=2;AF=0.500	GT:DP:AD:GQ:GL	1/1:5:0,5:33:-11.00,-2.65,-0.00	./.	./.	./.	./.	./.	./.	0/0:3:3,0:26:-0.00,-2.07,-6.62	./.	./.	./.	./.	./.	./.	./.	./.	./.	./.	./.	./.	./.	./.	./.	./.	./.	./.	./.	./.	./.	./.	./.	./.	./.	./.	./.	./.	./.	./.	./.	./.	./.	./.
97	166	.	A	C	.	PASS	NS=1;AF=0.500	GT:DP:AD:GQ:GL	0/1:11:5,6:40:-12.38,-0.00,-9.78	./.	./.	./.	./.	./.	./.	./.	./.	./.	./.	./.	./.	./.	./.	./.	./.	./.	./.	./.	./.	./.	./.	./.	./.	./.	./.	./.	./.	./.	./.	./.	./.	./.	./.	./.	./.	./.	./.	./.	./.	./.
97	169	.	A	C	.	PASS	NS=1;AF=0.500	GT:DP:AD:GQ:GL	0/1:11:6,5:40:-9.78,-0.00,-12.38	./.	./.	./.	./.	./.	./.	./.	./.	./.	./.	./.	./.	./.	./.	./.	./.	./.	./.	./.	./.	./.	./.	./.	./.	./.	./.	./.	./.	./.	./.	./.	./.	./.	./.	./.	./.	./.	./.	./.	./.	./.
103	124	.	C	G	.	PASS	NS=1;AF=0.500	GT:DP:AD:GQ:GL	./.	./.	./.	./.	./.	./.	./.	./.	./.	./.	./.	./.	./.	./.	./.	./.	./.	./.	./.	./.	0/1:11:6,5:40:-9.78,-0.00,-12.38	./.	./.	./.	./.	./.	./.	./.	./.	./.	./.	./.	./.	./.	./.	./.	./.	./.	./.	./.	./.	./.
105	48	.	G	T	.	PASS	NS=1;AF=0.500	GT:DP:AD:GQ:GL	0/1:78:56,20:40:-16.13,0.00,-83.01	./.	./.	./.	./.	./.	./.	./.	./.	./.	./.	./.	./.	./.	./.	./.	./.	./.	./.	./.	./.	./.	./.	./.	./.	./.	./.	./.	./.	./.	./.	./.	./.	./.	./.	./.	./.	./.	./.	./.	./.	./.
106	52	.	G	T	.	PASS	NS=2;AF=0.250	GT:DP:AD:GQ:GL	0/0:42:40,2:40:-0.00,-6.49,-118.06	0/1:17:5,12:40:-31.74,-0.00,-11.59	./.	./.	./.	./.	./.	./.	./.	./.	./.	./.	./.	./.	./.	./.	./.	./.	./.	./.	./.	./.	./.	./.	./.	./.	./.	./.	./.	./.	./.	./.	./.	./.	./.	./.	./.	./.	./.	./.	./.	./.
106	71	.	T	G	.	PASS	NS=2;AF=0.250	GT:DP:AD:GQ:GL	0/1:42:17,22:40:-22.77,0.00,-16.37	0/0:17:15,2:23:-0.01,-1.80,-21.43	./.	./.	./.	./.	./.	./.	./.	./.	./.	./.	./.	./.	./.	./.	./.	./.	./.	./.	./.	./.	./.	./.	./.	./.	./.	./.	./.	./.	./.	./.	./.	./.	./.	./.	./.	./.	./.	./.	./.	./.
106	77	.	A	T	.	PASS	NS=2;AF=0.500	GT:DP:AD:GQ:GL	0/0:40:32,5:40:-0.00,-5.51,-32.31	1/1:17:1,13:40:-14.36,-3.99,-0.00	./.	./.	./.	./.	./.	./.	./.	./.	./.	./.	./.	./.	./.	./.	./.	./.	./.	./.	./.	./.	./.	./.	./.	./.	./.	./.	./.	./.	./.	./.	./.	./.	./.	./.	./.	./.	./.	./.	./.	./.
107	73	.	A	C	.	PASS	NS=2;AF=0.500	GT:DP:AD:GQ:GL	0/1:50:21,24:40:-19.07,0.00,-15.33	./.	./.	./.	0/1:54:18,31:40:-26.68,-0.00,-10.48	./.	./.	./.	./.	./.	./.	./.	./.	./.	./.	./.	./.	./.	./.	./.	./.	./.	./.	./.	./.	./.	./.	./.	./.	./.	./.	./.	./.	./.	./.	./.	./.	./.	./.	./.	./.	./.
110	65	.	G	T	.	PASS	NS=2;AF=0.250	GT:DP:AD:GQ:GL	0/0:28:28,0:40:-0.00,-8.44,-89.43	./.	./.	./.	0/1:42:24,18:40:-43.98,0.00,-64.20	./.	./.	./.	./.	./.	./.	./.	./.	./.	./.	./.	./.	./.	./.	./.	./.	./.	./.	./.	./.	./.	./.	./.	./.	./.	./.	./.	./.	./.	./.	./.	./.	./.	./.	./.	./.	./.
110	166	.	A	C	.	PASS	NS=2;AF=0.500	GT:DP:AD:GQ:GL	0/1:5:2,3:40:-6.89,-0.00,-4.81	./.	./.	./.	0/1:6:4,2:40:-4.25,-0.00,-9.19	./.	./.	./.	./.	./.	./.	./.	./.	./.	./.	./.	./.	./.	./.	./.	./.	./.	./.	./.	./.	./.	./.	./.	./.	./.	./.	./.	./.	./.	./.	./.	./.	./.	./.	./.	./.	./.
111	73	.	A	T	.	PASS	NS=1;AF=0.500	GT:DP:AD:GQ:GL	0/1:48:26,17:40:-9.94,-0.00,-21.03	./.	./.	./.	./.	./.	./.	./.	./.	./.	./.	./.	./.	./.	./.	./.	./.	./.	./.	./.	./.	./.	./.	./.	./.	./.	./.	./.	./.	./.	./.	./.	./.	./.	./.	./.	./.	./.	./.	./.	./.	./.
112	52	.	G	T	.	PASS	NS=2;AF=0.500	GT:DP:AD:GQ:GL	0/1:57:15,42:40:-120.99,0.00,-33.17	./.	./.	./.	0/1:32:6,26:40:-76.51,-0.00,-11.44	./.	./.	./.	./.	./.	./.	./.	./.	./.	./.	./.	./.	./.	./.	./.	./.	./.	./.	./.	./.	./.	./.	./.	./.	./.	./.	./.	./.	./.	./.	./.	./.	./.	./.	./.	./.	./.
113	70	.	G	T	.	PASS	NS=1;AF=0.500	GT:DP:AD:GQ:GL	./.	./.	./.	./.	./.	./.	./.	./.	./.	./.	./.	./.	./.	./.	./.	./.	./.	./.	0/1:28:20,8:40:-15.21,0.00,-48.17	./.	./.	./.	./.	./.	./.	./.	./.	./.	./.	./.	./.	./.	./.	./.	./.	./.	./.	./.	./.	./.	./.	./.
114	64	.	G	T	.	PASS	NS=2;AF=0.250	GT:DP:AD:GQ:GL	0/1:67:49,18:40:-39.01,0.00,-142.27	./.	./.	./.	0/0:30:30,0:40:-0.00,-9.04,-99.98	./.	./.	./.	./.	./.	./.	./.	./.	./.	./.	./.	./.	./.	./.	./.	./.	./.	./.	./.	./.	./.	./.	./.	./.	./.	./.	./.	./.	./.	./.	./.	./.	./.	./.	./.	./.	./.
118	2	.	A	C	.	PASS	NS=2;AF=0.500	GT:DP:AD:GQ:GL	0/0:17:17,0:40:-0.00,-6.26,-58.34	./.	./.	./.	./.	./.	./.	./.	./.	./.	./.	./.	1/1:118:0,118:40:-404.87,-36.64,0.00	./.	./.	./.	./.	./.	./.	./.	./.	./.	./.	./.	./.	./.	./.	./.	./.	./.	./.	./.	./.	./.	./.	./.	./.	./.	./.	./.	./.	./.
118	72	.	A	C	.	PASS	NS=2;AF=0.250	GT:DP:AD:GQ:GL	0/1:17:5,12:40:-12.30,-0.00,-3.64	./.	./.	./.	./.	./.	./.	./.	./.	./.	./.	./.	0/0:104:88,8:40:0.00,-15.95,-115.73	./.	./.	./.	./.	./.	./.	./.	./.	./.	./.	./.	./.	./.	./.	./.	./.	./.	./.	./.	./.	./.	./.	./.	./.	./.	./.	./.	./.	./.
123	74	.	A	C	.	PASS	NS=1;AF=0.500	GT:DP:AD:GQ:GL	0/1:30:11,18:40:-20.25,-0.00,-9.62	./.	./.	./.	./.	./.	./.	./.	./.	./.	./.	./.	./.	./.	./.	./.	./.	./.	./.	./.	./.	./.	./.	./.	./.	./.	./.	./.	./.	./.	./.	./.	./.	./.	./.	./.	./.	./.	./.	./.	./.	./.
123	75	.	A	C	.	PASS	NS=2;AF=0.250	GT:DP:AD:GQ:GL	0/1:20:10,7:40:-4.42,-0.00,-9.70	./.	./.	./.	0/0:75:69,1:40:0.00,-18.30,-90.51	./.	./.	./.	./.	./.	./.	./.	./.	./.	./.	./.	./.	./.	./.	./.	./.	./.	./.	./.	./.	./.	./.	./.	./.	./.	./.	./.	./.	./.	./.	./.	./.	./.	./.	./.	./.	./.
123	168	.	A	C	.	PASS	NS=1;AF=0.500	GT:DP:AD:GQ:GL	./.	./.	./.	./.	0/1:13:7,6:40:-13.19,-0.00,-15.94	./.	./.	./.	./.	./.	./.	./.	./.	./.	./.	./.	./.	./.	./.	./.	./.	./.	./.	./.	./.	./.	./.	./.	./.	./.	./.	./.	./.	./.	./.	./.	./.	./.	./.	./.	./.	./.
125	50	.	G	T	.	PASS	NS=1;AF=0.500	GT:DP:AD:GQ:GL	0/1:50:36,14:40:-28.42,0.00,-94.58	./.	./.	./.	./.	./.	./.	./.	./.	./.	./.	./.	./.	./.	./.	./.	./.	./.	./.	./.	./.	./.	./.	./.	./.	./.	./.	./.	./.	./.	./.	./.	./.	./.	./.	./.	./.	./.	./.	./.	./.	./.
132	17	.	A	T	.	PASS	NS=8;AF=0.375	GT:DP:AD:GQ:GL	./.	./.	./.	./.	./.	./.	./.	./.	1/1:41:4,37:27:-83.75,-2.09,-0.00	./.	0/0:10:10,0:39:-0.00,-3.21,-25.68	./.	./.	./.	./.	1/1:41:4,37:27:-83.75,-2.09,-0.00	0/0:12:12,0:40:-0.00,-3.81,-30.77	./.	0/0:71:70,1:40:0.00,-18.95,-175.81	./.	./.	./.	./.	0/0:12:12,0:40:-0.00,-3.81,-30.77	0/0:71:70,1:40:0.00,-18.95,-175.81	./.	./.	./.	./.	./.	./.	./.	./.	./.	./.	./.	./.	./.	./.	1/1:31:0,31:40:-78.65,-9.27,-0.00	./.	./.
132	90	.	A	G	.	PASS	NS=8;AF=0.375	GT:DP:AD:GQ:GL	./.	./.	./.	0/0:35:35,0:40:-0.00,-10.55,-66.35	./.	./.	./.	./.	0/0:61:59,2:40:-0.00,-14.45,-107.91	./.	1/1:14:0,14:40:-26.22,-4.11,-0.00	./.	./.	./.	./.	0/0:62:58,4:40:-0.00,-10.97,-102.24	./.	./.	1/1:103:1,97:40:-181.13,-27.04,0.00	./.	./.	./.	./.	./.	1/1:109:2,99:40:-183.02,-26.04,0.00	./.	./.	./.	./.	./.	./.	./.	./.	./.	./.	./.	./.	0/0:36:36,0:40:-0.00,-10.84,-68.24	./.	0/0:31:31,0:40:-0.00,-9.36,-58.79	./.	./.
132	181	.	T	C	.	PASS	NS=11;AF=0.318	GT:DP:AD:GQ:GL	./.	./.	0/1:33:30,3:21:-1.60,-0.01,-104.64	0/0:19:19,0:40:-0.00,-5.51,-72.87	./.	./.	./.	./.	0/0:33:33,0:40:-0.00,-9.72,-125.66	./.	0/1:8:6,2:40:-5.34,-0.00,-21.65	./.	./.	./.	./.	0/0:31:31,0:40:-0.00,-9.12,-118.12	0/1:8:4,4:40:-12.88,-0.00,-14.11	./.	0/1:51:12,39:40:-131.92,0.00,-31.33	./.	./.	./.	./.	0/1:10:3,7:40:-23.59,-0.00,-9.74	0/1:51:11,40:40:-135.69,0.00,-27.56	./.	./.	./.	./.	./.	./.	./.	./.	./.	./.	./.	./.	0/1:20:18,2:23:-1.74,-0.01,-63.30	./.	0/0:31:29,2:21:-0.01,-1.59,-103.05	./.	./.
132	214	.	G	A	.	PASS	NS=5;AF=0.200	GT:DP:AD:GQ:GL	./.	./.	./.	./.	./.	./.	./.	./.	./.	./.	0/0:8:8,0:28:-0.00,-2.26,-30.54	./.	./.	./.	./.	./.	0/0:8:8,0:28:-0.00,-2.26,-30.54	./.	0/0:44:43,1:40:-0.00,-9.34,-158.13	./.	./.	./.	./.	./.	0/0:46:46,0:40:-0.00,-13.69,-173.15	./.	./.	./.	./.	./.	./.	./.	./.	./.	./.	./.	./.	./.	./.	1/1:31:2,29:16:-100.83,-1.18,-0.03	./.	./.
132	216	.	A	G	.	PASS	NS=4;AF=0.250	GT:DP:AD:GQ:GL	./.	./.	./.	./.	./.	./.	./.	./.	./.	./.	./.	./.	./.	./.	./.	./.	0/0:8:8,0:27:-0.00,-2.08,-30.54	./.	0/0:44:43,1:40:-0.00,-9.16,-158.13	./.	./.	./.	./.	./.	0/0:46:45,1:40:-0.00,-9.76,-165.63	./.	./.	./.	./.	./.	./.	./.	./.	./.	./.	./.	./.	./.	./.	1/1:31:2,29:14:-100.85,-1.02,-0.04	./.	./.
134	65	.	A	T	.	PASS	NS=12;AF=0.500	GT:DP:AD:GQ:GL	0/1:4:1,3:40:-12.52,-0.00,-4.25	./.	0/1:32:11,21:40:-76.66,0.00,-36.14	./.	./.	./.	0/1:12:4,8:40:-30.27,-0.00,-13.93	0/1:12:6,6:40:-22.21,0.00,-22.00	./.	0/1:29:17,12:40:-41.28,0.00,-61.23	./.	0/1:12:4,8:40:-30.27,-0.00,-13.93	0/1:12:6,6:40:-22.21,0.00,-22.00	./.	0/1:6:2,4:40:-15.95,-0.00,-7.68	./.	./.	./.	./.	./.	./.	./.	./.	./.	0/1:24:10,14:40:-50.85,0.00,-34.51	./.	./.	./.	0/1:30:10,20:40:-73.23,0.00,-32.71	./.	./.	./.	0/1:10:3,7:40:-26.84,-0.00,-10.50	./.	./.	0/1:10:1,9:30:-34.90,-0.00,-2.44	./.	./.	./.	./.	./.	./.
134	151	.	G	A	.	PASS	NS=26;AF=0.019	GT:DP:AD:GQ:GL	0/1:4:3,1:24:-1.89,-0.01,-11.36	0/0:28:28,0:40:-0.00,-9.29,-112.00	0/0:25:25,0:40:-0.00,-8.38,-100.17	./.	./.	0/0:27:27,0:40:-0.00,-8.99,-108.06	0/0:10:10,0:40:-0.00,-3.87,-41.02	0/0:7:7,0:36:-0.00,-2.97,-29.19	0/0:18:18,0:40:-0.00,-6.28,-72.57	0/0:23:23,0:40:-0.00,-7.78,-92.29	0/0:23:23,0:40:-0.00,-7.78,-92.29	0/0:10:10,0:40:-0.00,-3.87,-41.02	0/0:12:12,0:40:-0.00,-4.47,-48.91	0/0:8:8,0:39:-0.00,-3.27,-33.14	0/0:5:5,0:30:-0.00,-2.37,-21.31	0/0:12:12,0:40:-0.00,-4.47,-48.91	./.	0/0:30:30,0:40:-0.00,-9.89,-119.89	0/0:19:19,0:40:-0.00,-6.58,-76.51	./.	./.	0/0:5:5,0:30:-0.00,-2.37,-21.31	0/0:5:5,0:30:-0.00,-2.37,-21.31	./.	0/0:21:21,0:40:-0.00,-7.18,-84.40	./.	./.	./.	0/0:23:23,0:40:-0.00,-7.78,-92.29	./.	./.	./.	0/0:6:6,0:33:-0.00,-2.67,-25.25	0/0:22:22,0:40:-0.00,-7.48,-88.34	0/0:8:8,0:39:-0.00,-3.27,-33.14	0/0:10:10,0:40:-0.00,-3.87,-41.02	0/0:4:4,0:26:-0.00,-2.07,-17.36	./.	0/0:51:51,0:40:-0.00,-16.21,-202.70	./.	./.	./.
134	201	.	T	A	.	PASS	NS=15;AF=0.433	GT:DP:AD:GQ:GL	0/1:3:2,1:40:-3.87,-0.00,-8.55	./.	0/1:25:19,6:40:-16.92,0.00,-68.83	./.	./.	./.	0/1:10:8,2:40:-5.70,-0.00,-30.06	0/1:7:4,3:40:-10.53,-0.00,-15.22	0/1:18:12,6:40:-19.03,0.00,-43.39	0/1:23:10,13:40:-45.07,0.00,-34.02	./.	0/1:10:8,2:40:-5.70,-0.00,-30.06	0/1:12:7,5:40:-16.90,0.00,-25.52	./.	0/1:4:3,1:40:-3.57,-0.00,-12.19	./.	./.	./.	./.	./.	./.	./.	0/1:4:2,2:40:-7.50,-0.00,-8.25	./.	0/1:21:14,7:40:-22.06,-0.00,-50.36	./.	./.	./.	0/1:23:21,2:23:-1.79,-0.01,-77.31	./.	./.	./.	0/0:6:6,0:14:-0.04,-1.01,-24.41	./.	0/1:8:7,1:30:-2.36,-0.00,-26.73	0/0:10:10,0:28:-0.00,-2.18,-40.11	./.	./.	./.	./.	./.	./.
134	203	.	A	G	.	PASS	NS=15;AF=0.433	GT:DP:AD:GQ:GL	0/1:4:3,1:40:-3.57,-0.00,-12.21	./.	0/1:25:19,6:40:-16.97,0.00,-68.98	./.	./.	./.	0/1:10:8,2:40:-5.71,-0.00,-30.12	0/1:7:4,3:40:-10.55,-0.00,-15.25	0/1:18:11,7:40:-23.02,0.00,-39.54	0/1:23:10,13:40:-45.17,0.00,-34.10	./.	0/1:10:8,2:40:-5.71,-0.00,-30.12	0/1:12:7,5:40:-16.94,0.00,-25.58	./.	0/1:5:4,1:39:-3.27,-0.00,-15.85	./.	./.	./.	./.	./.	./.	./.	0/1:5:3,2:40:-7.21,-0.00,-11.91	./.	0/1:21:14,7:40:-22.11,0.00,-50.47	./.	./.	./.	0/1:23:21,2:23:-1.80,-0.01,-77.48	./.	./.	./.	0/0:6:6,0:14:-0.04,-1.02,-24.46	./.	0/1:8:6,2:40:-6.31,-0.00,-22.84	0/0:10:10,0:28:-0.00,-2.18,-40.19	./.	./.	./.	./.	./.	./.
134	206	.	T	A	.	PASS	NS=27;AF=0.074	GT:DP:AD:GQ:GL	0/1:4:3,1:27:-2.12,-0.00,-11.56	0/0:28:28,0:40:-0.00,-9.05,-111.97	0/0:25:25,0:40:-0.00,-8.14,-100.14	./.	./.	0/0:27:27,0:40:-0.00,-8.75,-108.02	0/0:10:10,0:40:-0.00,-3.63,-40.98	0/0:7:7,0:34:-0.00,-2.73,-29.15	0/0:18:18,0:40:-0.00,-6.04,-72.53	0/0:23:23,0:40:-0.00,-7.54,-92.25	0/0:23:23,0:40:-0.00,-7.54,-92.25	0/0:10:10,0:40:-0.00,-3.63,-40.98	0/0:12:12,0:40:-0.00,-4.23,-48.87	0/1:8:6,2:40:-4.86,-0.00,-22.18	0/1:5:4,1:24:-1.83,-0.01,-15.21	0/0:12:12,0:40:-0.00,-4.23,-48.87	./.	0/0:30:30,0:40:-0.00,-9.65,-119.85	0/0:19:19,0:40:-0.00,-6.34,-76.48	./.	0/0:11:11,0:40:-0.00,-3.93,-44.93	0/1:5:3,2:40:-5.76,-0.00,-11.26	./.	./.	0/0:21:21,0:40:-0.00,-6.94,-84.36	./.	./.	./.	0/0:23:23,0:40:-0.00,-7.54,-92.25	0/0:12:12,0:40:-0.00,-4.23,-48.87	./.	./.	0/0:6:6,0:30:-0.00,-2.43,-25.21	0/0:22:22,0:40:-0.00,-7.24,-88.31	0/0:8:8,0:37:-0.00,-3.03,-33.10	0/0:10:10,0:40:-0.00,-3.63,-40.98	0/0:4:4,0:24:-0.01,-1.83,-17.33	./.	0/0:51:50,1:40:-0.00,-12.03,-194.78	./.	./.	./.
134	208	.	C	T	.	PASS	NS=28;AF=0.018	GT:DP:AD:GQ:GL	0/0:4:3,0:26:-0.00,-2.03,-7.69	0/0:28:28,0:40:-0.00,-9.45,-58.25	0/0:25:24,1:40:-0.00,-6.54,-48.14	./.	./.	0/0:27:27,0:40:-0.00,-9.16,-56.23	0/0:10:10,0:40:-0.00,-4.11,-21.84	0/0:7:7,0:39:-0.00,-3.22,-15.77	0/0:18:18,0:40:-0.00,-6.48,-38.03	0/0:23:22,1:40:-0.00,-5.95,-44.09	0/0:23:21,2:40:-0.00,-3.92,-40.05	0/0:10:10,0:40:-0.00,-4.11,-21.84	0/0:12:12,0:40:-0.00,-4.70,-25.89	0/0:8:6,0:36:-0.00,-2.92,-13.75	0/0:5:4,0:29:-0.00,-2.33,-9.71	0/0:12:12,0:40:-0.00,-4.70,-25.89	./.	0/0:30:29,1:40:-0.00,-8.02,-58.25	0/0:19:18,1:40:-0.00,-4.76,-36.00	./.	0/0:11:11,0:40:-0.00,-4.41,-23.87	0/0:5:3,0:26:-0.00,-2.03,-7.69	0/0:5:4,0:29:-0.00,-2.33,-9.71	./.	0/0:21:20,1:40:-0.00,-5.35,-40.05	./.	./.	./.	0/0:23:22,1:40:-0.00,-5.95,-44.09	0/0:12:12,0:40:-0.00,-4.70,-25.89	./.	./.	0/0:6:6,0:36:-0.00,-2.92,-13.75	0/0:22:21,1:40:-0.00,-5.65,-42.07	0/0:8:8,0:40:-0.00,-3.51,-17.80	0/1:10:2,8:21:-12.09,-0.01,-1.56	0/0:4:4,0:29:-0.00,-2.33,-9.71	./.	0/0:51:48,2:40:-0.00,-11.94,-94.67	./.	./.	./.
134	212	.	T	A	.	PASS	NS=27;AF=0.074	GT:DP:AD:GQ:GL	0/1:4:3,1:27:-2.12,-0.00,-11.56	0/0:28:28,0:40:-0.00,-9.05,-111.97	0/0:25:25,0:40:-0.00,-8.14,-100.14	./.	./.	0/0:27:27,0:40:-0.00,-8.75,-108.02	0/0:10:10,0:40:-0.00,-3.63,-40.98	0/0:7:7,0:34:-0.00,-2.73,-29.15	0/0:18:18,0:40:-0.00,-6.04,-72.53	0/0:23:23,0:40:-0.00,-7.54,-92.25	0/0:23:23,0:40:-0.00,-7.54,-92.25	0/0:10:10,0:40:-0.00,-3.63,-40.98	0/0:12:12,0:40:-0.00,-4.23,-48.87	0/1:8:6,2:40:-4.86,-0.00,-22.18	0/1:5:4,1:24:-1.83,-0.01,-15.21	0/0:12:12,0:40:-0.00,-4.23,-48.87	./.	0/0:30:30,0:40:-0.00,-9.65,-119.85	0/0:19:19,0:40:-0.00,-6.34,-76.48	./.	0/0:11:11,0:40:-0.00,-3.93,-44.93	0/1:5:3,2:40:-5.76,-0.00,-11.26	./.	./.	0/0:21:21,0:40:-0.00,-6.94,-84.36	./.	./.	./.	0/0:23:23,0:40:-0.00,-7.54,-92.25	0/0:12:12,0:40:-0.00,-4.23,-48.87	./.	./.	0/0:6:6,0:30:-0.00,-2.43,-25.21	0/0:22:22,0:40:-0.00,-7.24,-88.31	0/0:8:8,0:37:-0.00,-3.03,-33.10	0/0:10:10,0:40:-0.00,-3.63,-40.98	0/0:4:4,0:24:-0.01,-1.83,-17.33	./.	0/0:51:50,1:40:-0.00,-12.03,-194.78	./.	./.	./.
134	220	.	T	A	.	PASS	NS=27;AF=0.074	GT:DP:AD:GQ:GL	0/1:4:3,1:27:-2.12,-0.00,-11.56	0/0:28:28,0:40:-0.00,-9.05,-111.97	0/0:25:25,0:40:-0.00,-8.14,-100.14	./.	./.	0/0:27:27,0:40:-0.00,-8.75,-108.02	0/0:10:10,0:40:-0.00,-3.63,-40.98	0/0:7:7,0:34:-0.00,-2.73,-29.15	0/0:18:18,0:40:-0.00,-6.04,-72.53	0/0:23:23,0:40:-0.00,-7.54,-92.25	0/0:23:23,0:40:-0.00,-7.54,-92.25	0/0:10:10,0:40:-0.00,-3.63,-40.98	0/0:12:12,0:40:-0.00,-4.23,-48.87	0/1:8:6,2:40:-4.86,-0.00,-22.18	0/1:5:4,1:24:-1.83,-0.01,-15.21	0/0:12:12,0:40:-0.00,-4.23,-48.87	./.	0/0:30:30,0:40:-0.00,-9.65,-119.85	0/0:19:19,0:40:-0.00,-6.34,-76.48	./.	0/0:11:11,0:40:-0.00,-3.93,-44.93	0/1:5:3,2:40:-5.76,-0.00,-11.26	./.	./.	0/0:21:21,0:40:-0.00,-6.94,-84.36	./.	./.	./.	0/0:23:23,0:40:-0.00,-7.54,-92.25	0/0:12:12,0:40:-0.00,-4.23,-48.87	./.	./.	0/0:6:6,0:30:-0.00,-2.43,-25.21	0/0:22:22,0:40:-0.00,-7.24,-88.31	0/0:8:8,0:37:-0.00,-3.03,-33.10	0/0:10:10,0:40:-0.00,-3.63,-40.98	0/0:4:4,0:24:-0.01,-1.83,-17.33	./.	0/0:51:50,1:40:-0.00,-12.03,-194.78	./.	./.	./.
134	238	.	C	T	.	PASS	NS=12;AF=0.042	GT:DP:AD:GQ:GL	0/0:1:1,0:13:-0.05,-0.93,-4.41	./.	0/1:3:1,2:35:-4.16,-0.00,-2.88	./.	./.	./.	./.	./.	./.	./.	./.	./.	./.	0/0:3:3,0:20:-0.01,-1.49,-10.01	0/0:2:2,0:17:-0.03,-1.21,-7.21	./.	./.	0/0:4:4,0:23:-0.01,-1.79,-12.82	./.	./.	./.	0/0:2:2,0:17:-0.03,-1.21,-7.21	0/0:2:2,0:17:-0.03,-1.21,-7.21	./.	./.	./.	./.	./.	0/0:4:4,0:23:-0.01,-1.79,-12.82	./.	./.	./.	0/0:1:1,0:13:-0.05,-0.93,-4.41	0/0:3:3,0:20:-0.01,-1.49,-10.01	0/0:2:2,0:17:-0.03,-1.21,-7.21	./.	./.	./.	0/0:3:3,0:20:-0.01,-1.49,-10.01	./.	./.	./.
138	98	.	T	A	.	PASS	NS=5;AF=0.100	GT:DP:AD:GQ:GL	0/0:3:3,0:19:-0.02,-1.43,-10.74	./.	./.	./.	0/0:3:3,0:19:-0.02,-1.43,-10.74	./.	./.	./.	./.	./.	./.	./.	./.	./.	./.	./.	0/0:24:24,0:40:-0.00,-7.73,-75.07	./.	./.	./.	./.	./.	./.	0/0:24:24,0:40:-0.00,-7.73,-75.07	./.	./.	./.	./.	./.	./.	./.	./.	./.	./.	./.	./.	./.	./.	./.	0/1:4:1,3:35:-7.48,-0.00,-2.88	./.	./.
139	117	.	T	C	.	PASS	NS=2;AF=0.250	GT:DP:AD:GQ:GL	./.	./.	./.	./.	./.	./.	./.	./.	./.	./.	./.	./.	./.	./.	./.	0/0:145:143,2:40:0.00,-36.46,-507.36	./.	0/1:49:33,16:40:-42.67,0.00,-105.02	./.	./.	./.	./.	./.	./.	./.	./.	./.	./.	./.	./.	./.	./.	./.	./.	./.	./.	./.	./.	./.	./.	./.	./.
146	10	.	A	G	.	PASS	NS=3;AF=0.333	GT:DP:AD:GQ:GL	./.	./.	./.	./.	./.	./.	./.	./.	./.	0/0:5:5,0:18:-0.02,-1.30,-10.45	./.	./.	./.	./.	./.	./.	./.	0/0:5:5,0:18:-0.02,-1.30,-10.45	./.	./.	./.	./.	./.	./.	./.	./.	./.	./.	1/1:64:3,59:40:-113.90,-11.86,-0.00	./.	./.	./.	./.	./.	./.	./.	./.	./.	./.	./.	./.	./.
146	23	.	G	A	.	PASS	NS=8;AF=0.250	GT:DP:AD:GQ:GL	./.	./.	./.	./.	./.	./.	./.	./.	./.	0/0:5:5,0:36:-0.00,-2.92,-20.23	./.	./.	./.	0/0:82:82,0:40:0.00,-26.10,-324.48	./.	./.	./.	0/0:5:5,0:36:-0.00,-2.92,-20.23	./.	./.	1/1:80:0,80:40:-315.63,-25.02,0.00	0/0:85:85,0:40:-0.00,-27.00,-336.33	./.	./.	./.	./.	./.	./.	0/0:64:64,0:40:0.00,-20.68,-253.36	1/1:81:0,81:40:-319.58,-25.32,0.00	./.	./.	./.	./.	./.	0/0:45:45,0:40:-0.00,-14.96,-178.28	./.	./.	./.	./.	./.	./.
146	45	.	T	C	.	PASS	NS=8;AF=0.250	GT:DP:AD:GQ:GL	./.	./.	./.	./.	./.	./.	./.	./.	./.	0/0:5:5,0:33:-0.00,-2.72,-20.22	./.	./.	./.	0/0:82:82,0:40:0.00,-25.90,-324.47	./.	./.	./.	0/0:5:5,0:33:-0.00,-2.72,-20.22	./.	./.	1/1:80:3,77:40:-291.93,-12.98,-0.00	0/0:85:85,0:40:0.00,-26.80,-336.32	./.	./.	./.	./.	./.	./.	0/0:64:64,0:40:-0.00,-20.48,-253.35	1/1:81:4,77:40:-287.98,-9.33,-0.00	./.	./.	./.	./.	./.	0/0:45:45,0:40:-0.00,-14.76,-178.27	./.	./.	./.	./.	./.	./.
146	79	.	T	G	.	PASS	NS=8;AF=0.250	GT:DP:AD:GQ:GL	./.	./.	./.	./.	./.	./.	./.	./.	./.	1/1:5:0,5:31:-14.08,-2.48,-0.00	./.	./.	./.	0/0:84:83,1:40:0.00,-23.78,-239.13	./.	./.	./.	1/1:5:0,5:31:-14.08,-2.48,-0.00	./.	./.	0/0:80:80,0:40:0.00,-25.49,-233.31	0/0:85:84,1:40:0.00,-24.08,-242.04	./.	./.	./.	./.	./.	./.	0/0:64:63,0:40:0.00,-20.38,-183.83	0/0:81:81,0:40:0.00,-25.79,-236.22	./.	./.	./.	./.	./.	0/0:45:45,0:40:-0.00,-14.97,-131.44	./.	./.	./.	./.	./.	./.
146	124	.	A	G	.	PASS	NS=8;AF=0.125	GT:DP:AD:GQ:GL	./.	./.	./.	./.	./.	./.	./.	./.	./.	0/1:7:3,4:40:-13.80,-0.00,-11.22	./.	./.	./.	0/0:120:118,2:40:0.00,-28.39,-475.61	./.	./.	./.	0/1:8:3,5:40:-17.58,-0.00,-10.92	./.	./.	0/0:109:109,0:40:0.00,-33.25,-447.00	0/0:129:128,1:40:0.00,-35.18,-520.56	./.	./.	./.	./.	./.	./.	0/0:64:64,0:40:0.00,-19.71,-263.08	0/0:129:129,0:40:0.00,-39.27,-528.74	./.	./.	./.	./.	./.	0/0:45:45,0:40:-0.00,-13.99,-185.43	./.	./.	./.	./.	./.	./.
146	131	.	A	T	.	PASS	NS=8;AF=0.250	GT:DP:AD:GQ:GL	./.	./.	./.	./.	./.	./.	./.	./.	./.	0/0:7:7,0:40:-0.00,-3.53,-12.10	./.	./.	./.	0/0:120:120,0:40:0.00,-36.49,-199.66	./.	./.	./.	0/0:8:8,0:40:-0.00,-3.82,-13.76	./.	./.	1/1:109:1,105:40:-172.15,-30.27,0.00	0/0:129:127,0:40:0.00,-38.53,-211.28	./.	./.	./.	./.	./.	./.	0/0:64:48,8:40:-0.00,-4.54,-66.87	1/1:129:2,127:40:-207.01,-35.31,0.00	./.	./.	./.	./.	./.	0/0:45:33,0:40:-0.00,-11.11,-55.25	./.	./.	./.	./.	./.	./.
146	134	.	T	A	.	PASS	NS=8;AF=0.125	GT:DP:AD:GQ:GL	./.	./.	./.	./.	./.	./.	./.	./.	./.	0/1:7:3,4:40:-13.80,-0.00,-11.22	./.	./.	./.	0/0:120:118,2:40:0.00,-28.39,-475.61	./.	./.	./.	0/1:8:3,5:40:-17.58,-0.00,-10.92	./.	./.	0/0:109:109,0:40:0.00,-33.25,-447.00	0/0:129:128,1:40:0.00,-35.18,-520.56	./.	./.	./.	./.	./.	./.	0/0:64:64,0:40:0.00,-19.71,-263.08	0/0:129:129,0:40:0.00,-39.27,-528.74	./.	./.	./.	./.	./.	0/0:45:45,0:40:-0.00,-13.99,-185.43	./.	./.	./.	./.	./.	./.
146	135	.	A	T	.	PASS	NS=8;AF=0.125	GT:DP:AD:GQ:GL	./.	./.	./.	./.	./.	./.	./.	./.	./.	0/1:7:3,4:40:-9.63,-0.00,-8.09	./.	./.	./.	0/0:120:118,2:40:0.00,-30.43,-354.68	./.	./.	./.	0/1:8:3,5:40:-12.37,-0.00,-7.79	./.	./.	0/0:109:109,0:40:0.00,-33.22,-333.37	0/0:129:128,1:40:0.00,-36.18,-388.17	./.	./.	./.	./.	./.	./.	0/0:64:64,0:40:0.00,-19.69,-196.36	0/0:129:129,0:40:0.00,-39.23,-394.26	./.	./.	./.	./.	./.	0/0:45:44,0:40:-0.00,-13.67,-135.47	./.	./.	./.	./.	./.	./.
146	159	.	T	C	.	PASS	NS=8;AF=0.375	GT:DP:AD:GQ:GL	./.	./.	./.	./.	./.	./.	./.	./.	./.	0/1:3:1,2:32:-3.44,-0.00,-2.57	./.	./.	./.	0/1:53:25,27:40:-37.67,0.00,-34.85	./.	./.	./.	0/1:3:2,1:20:-1.50,-0.01,-4.53	./.	./.	0/0:109:104,1:40:0.00,-28.72,-201.91	0/1:61:28,33:40:-46.71,0.00,-38.04	./.	./.	./.	./.	./.	./.	0/1:62:44,18:40:-17.16,0.00,-68.94	0/0:129:122,2:40:0.00,-32.40,-235.06	./.	./.	./.	./.	./.	0/1:45:23,22:40:-30.00,0.00,-33.02	./.	./.	./.	./.	./.	./.
146	166	.	T	A	.	PASS	NS=7;AF=0.286	GT:DP:AD:GQ:GL	./.	./.	./.	./.	./.	./.	./.	./.	./.	0/0:3:3,0:20:-0.01,-1.52,-8.76	./.	./.	./.	0/0:53:50,3:40:-0.00,-8.12,-131.97	./.	./.	./.	0/0:3:3,0:20:-0.01,-1.52,-8.76	./.	./.	1/1:55:1,54:40:-148.08,-13.98,-0.00	0/0:61:57,3:40:-0.00,-10.23,-151.57	./.	./.	./.	./.	./.	./.	0/0:62:56,6:30:-0.00,-2.43,-140.37	1/1:67:1,66:40:-181.69,-17.59,0.00	./.	./.	./.	./.	./.	./.	./.	./.	./.	./.	./.	./.
149	118	.	A	T	.	PASS	NS=2;AF=0.250	GT:DP:AD:GQ:GL	./.	./.	./.	./.	./.	./.	./.	./.	./.	0/0:48:47,1:40:-0.00,-11.35,-143.95	./.	./.	./.	./.	./.	./.	./.	./.	./.	./.	./.	./.	./.	0/1:15:5,10:40:-26.48,-0.00,-12.33	./.	./.	./.	./.	./.	./.	./.	./.	./.	./.	./.	./.	./.	./.	./.	./.	./.	./.
149	157	.	C	T	.	PASS	NS=1;AF=0.500	GT:DP:AD:GQ:GL	./.	./.	./.	./.	./.	./.	./.	./.	./.	./.	./.	./.	./.	./.	./.	./.	./.	./.	./.	./.	./.	./.	./.	0/1:15:11,4:40:-9.52,-0.00,-30.99	./.	./.	./.	./.	./.	./.	./.	./.	./.	./.	./.	./.	./.	./.	./.	./.	./.	./.
149	159	.	C	T	.	PASS	NS=1;AF=0.500	GT:DP:AD:GQ:GL	./.	./.	./.	./.	./.	./.	./.	./.	./.	./.	./.	./.	./.	./.	./.	./.	./.	./.	./.	./.	./.	./.	./.	0/1:15:11,4:40:-9.52,-0.00,-30.99	./.	./.	./.	./.	./.	./.	./.	./.	./.	./.	./.	./.	./.	./.	./.	./.	./.	./.
149	166	.	A	T	.	PASS	NS=1;AF=0.500	GT:DP:AD:GQ:GL	./.	./.	./.	./.	./.	./.	./.	./.	./.	./.	./.	./.	./.	./.	./.	./.	./.	./.	./.	./.	./.	./.	./.	0/1:15:4,11:40:-19.70,-0.00,-5.23	./.	./.	./.	./.	./.	./.	./.	./.	./.	./.	./.	./.	./.	./.	./.	./.	./.	./.
149	175	.	C	T	.	PASS	NS=2;AF=0.500	GT:DP:AD:GQ:GL	./.	./.	./.	./.	./.	./.	./.	./.	./.	0/0:48:42,6:40:-0.00,-5.51,-56.74	./.	./.	./.	./.	./.	./.	./.	./.	./.	./.	./.	./.	./.	1/1:15:1,11:36:-15.78,-2.98,-0.00	./.	./.	./.	./.	./.	./.	./.	./.	./.	./.	./.	./.	./.	./.	./.	./.	./.	./.
149	195	.	C	T	.	PASS	NS=1;AF=0.500	GT:DP:AD:GQ:GL	./.	./.	./.	./.	./.	./.	./.	./.	./.	./.	./.	./.	./.	./.	./.	./.	./.	./.	./.	./.	./.	./.	./.	0/1:15:11,4:40:-9.52,-0.00,-31.22	./.	./.	./.	./.	./.	./.	./.	./.	./.	./.	./.	./.	./.	./.	./.	./.	./.	./.
149	197	.	A	G	.	PASS	NS=2;AF=0.250	GT:DP:AD:GQ:GL	./.	./.	./.	./.	./.	./.	./.	./.	./.	0/0:48:45,3:40:-0.00,-5.12,-131.54	./.	./.	./.	./.	./.	./.	./.	./.	./.	./.	./.	./.	./.	0/1:15:5,10:40:-26.50,-0.00,-12.34	./.	./.	./.	./.	./.	./.	./.	./.	./.	./.	./.	./.	./.	./.	./.	./.	./.	./.
149	210	.	A	G	.	PASS	NS=1;AF=0.500	GT:DP:AD:GQ:GL	./.	./.	./.	./.	./.	./.	./.	./.	./.	./.	./.	./.	./.	./.	./.	./.	./.	./.	./.	./.	./.	./.	./.	0/1:15:11,4:40:-9.49,-0.00,-31.09	./.	./.	./.	./.	./.	./.	./.	./.	./.	./.	./.	./.	./.	./.	./.	./.	./.	./.
149	216	.	G	A	.	PASS	NS=2;AF=0.250	GT:DP:AD:GQ:GL	./.	./.	./.	./.	./.	./.	./.	./.	./.	0/0:48:41,6:22:-0.01,-1.67,-73.03	./.	./.	./.	./.	./.	./.	./.	./.	./.	./.	./.	./.	./.	0/1:15:5,10:40:-16.04,-0.00,-7.13	./.	./.	./.	./.	./.	./.	./.	./.	./.	./.	./.	./.	./.	./.	./.	./.	./.	./.
149	224	.	G	C	.	PASS	NS=2;AF=0.250	GT:DP:AD:GQ:GL	./.	./.	./.	./.	./.	./.	./.	./.	./.	0/0:48:39,3:40:-0.00,-7.93,-43.44	./.	./.	./.	./.	./.	./.	./.	./.	./.	./.	./.	./.	./.	0/1:15:4,10:28:-7.89,-0.00,-2.21	./.	./.	./.	./.	./.	./.	./.	./.	./.	./.	./.	./.	./.	./.	./.	./.	./.	./.
150	37	.	T	A	.	PASS	NS=13;AF=0.154	GT:DP:AD:GQ:GL	./.	./.	./.	0/0:23:22,1:40:-0.00,-3.95,-61.54	./.	./.	./.	./.	0/0:24:22,2:19:-0.02,-1.37,-58.66	0/0:15:15,0:40:-0.00,-4.45,-44.15	./.	./.	./.	./.	1/1:6:0,6:15:-16.75,-1.10,-0.04	0/0:24:22,2:19:-0.02,-1.37,-58.66	0/0:45:42,3:40:-0.00,-4.76,-113.71	0/0:15:15,0:40:-0.00,-4.45,-44.15	./.	./.	./.	./.	1/1:6:0,6:15:-16.75,-1.10,-0.04	0/0:45:42,3:40:-0.00,-4.76,-113.71	./.	./.	./.	./.	./.	./.	./.	./.	./.	./.	./.	0/0:12:12,0:40:-0.00,-3.54,-35.46	./.	0/0:23:22,1:40:-0.00,-3.95,-61.54	./.	0/0:56:54,2:40:-0.00,-10.97,-151.39	./.	0/0:15:14,1:21:-0.01,-1.56,-38.37
150	54	.	C	A	.	PASS	NS=26;AF=0.038	GT:DP:AD:GQ:GL	0/0:20:20,0:40:-0.00,-6.93,-48.92	./.	0/0:97:97,0:40:-0.00,-29.97,-231.09	0/0:23:23,0:40:-0.00,-7.83,-56.01	0/0:20:20,0:40:-0.00,-6.93,-48.92	./.	0/0:24:24,0:40:-0.00,-8.13,-58.38	0/0:16:16,0:40:-0.00,-5.73,-39.45	0/0:24:24,0:40:-0.00,-8.13,-58.38	0/0:15:15,0:40:-0.00,-5.44,-37.09	0/0:98:98,0:40:-0.00,-30.27,-233.46	0/0:24:24,0:40:-0.00,-8.13,-58.38	0/0:16:16,0:40:-0.00,-5.73,-39.45	./.	0/1:6:1,2:27:-2.89,-0.00,-2.12	0/0:24:24,0:40:-0.00,-8.13,-58.38	0/0:45:45,0:40:-0.00,-14.41,-108.06	0/0:15:15,0:40:-0.00,-5.44,-37.09	0/0:35:33,2:40:-0.00,-6.69,-74.94	./.	./.	./.	0/1:6:1,2:27:-2.89,-0.00,-2.12	0/0:45:45,0:40:-0.00,-14.41,-108.06	0/0:35:33,2:40:-0.00,-6.69,-74.94	./.	./.	./.	0/0:42:42,0:40:-0.00,-13.51,-100.97	./.	./.	./.	./.	0/0:42:42,0:40:-0.00,-13.51,-100.97	./.	0/0:12:12,0:40:-0.00,-4.54,-29.99	./.	0/0:23:23,0:40:-0.00,-7.83,-56.01	0/0:57:57,0:40:0.00,-18.00,-136.46	0/0:56:55,0:40:0.00,-17.40,-131.72	./.	0/0:15:15,0:40:-0.00,-5.44,-37.09
150	63	.	G	A	.	PASS	NS=26;AF=0.038	GT:DP:AD:GQ:GL	0/0:20:18,0:40:-0.00,-6.42,-48.54	./.	0/0:98:96,2:40:0.00,-25.20,-246.69	0/0:23:23,0:40:-0.00,-7.92,-61.57	0/0:20:18,0:40:-0.00,-6.42,-48.54	./.	0/0:24:24,0:40:-0.00,-8.22,-64.18	0/0:16:16,0:40:-0.00,-5.82,-43.32	0/0:24:24,0:40:-0.00,-8.22,-64.18	0/1:15:11,4:40:-4.91,-0.00,-24.76	0/0:98:96,2:40:0.00,-25.20,-246.69	0/0:24:24,0:40:-0.00,-8.22,-64.18	0/0:16:16,0:40:-0.00,-5.82,-43.32	./.	0/0:6:6,0:35:-0.00,-2.82,-17.25	0/0:24:24,0:40:-0.00,-8.22,-64.18	0/0:45:45,0:40:-0.00,-14.52,-118.93	0/1:15:11,4:40:-4.91,-0.00,-24.76	0/0:35:32,3:40:-0.00,-3.70,-77.22	./.	./.	./.	0/0:6:6,0:35:-0.00,-2.82,-17.25	0/0:45:45,0:40:-0.00,-14.52,-118.93	0/0:35:32,3:40:-0.00,-3.70,-77.22	./.	./.	./.	0/0:42:42,0:40:-0.00,-13.62,-111.11	./.	./.	./.	./.	0/0:42:42,0:40:-0.00,-13.62,-111.11	./.	0/0:12:12,0:40:-0.00,-4.62,-32.89	./.	0/0:23:23,0:40:-0.00,-7.92,-61.57	0/0:57:56,1:40:0.00,-15.51,-145.01	0/0:56:55,1:40:-0.00,-15.21,-142.40	./.	0/0:15:15,0:40:-0.00,-5.52,-40.71
150	108	.	T	C	.	PASS	NS=26;AF=0.038	GT:DP:AD:GQ:GL	0/0:29:29,0:40:-0.00,-9.66,-128.34	./.	0/0:149:149,0:40:0.00,-45.78,-652.83	0/0:34:34,0:40:-0.00,-11.16,-150.20	0/0:31:31,0:40:-0.00,-10.26,-137.09	./.	0/0:32:32,0:40:-0.00,-10.56,-141.46	0/0:24:24,0:40:-0.00,-8.15,-106.49	0/0:40:40,0:40:-0.00,-12.97,-176.42	0/0:23:23,0:40:-0.00,-7.85,-102.12	0/0:142:142,0:40:-0.00,-43.67,-622.23	0/0:39:39,0:40:-0.00,-12.67,-172.05	0/0:24:24,0:40:-0.00,-8.15,-106.49	./.	0/1:10:5,5:40:-17.92,0.00,-19.51	0/0:32:32,0:40:-0.00,-10.56,-141.46	0/0:63:63,0:40:0.00,-19.89,-276.95	0/0:22:22,0:40:-0.00,-7.55,-97.75	0/0:53:53,0:40:0.00,-16.88,-233.24	./.	./.	./.	0/1:8:4,4:40:-14.15,-0.00,-15.74	0/0:72:72,0:40:0.00,-22.60,-316.28	0/0:50:50,0:40:-0.00,-15.98,-220.13	./.	./.	./.	0/0:56:56,0:40:-0.00,-17.78,-246.35	./.	./.	./.	./.	0/0:67:67,0:40:0.00,-21.10,-294.43	./.	0/0:12:12,0:40:-0.00,-4.54,-54.04	./.	0/0:35:35,0:40:-0.00,-11.46,-154.57	0/0:57:57,0:40:0.00,-18.09,-250.72	0/0:55:55,0:40:0.00,-17.48,-241.98	./.	0/0:15:15,0:40:-0.00,-5.44,-67.16
150	120	.	T	C	.	PASS	NS=25;AF=0.040	GT:DP:AD:GQ:GL	0/0:29:29,0:40:-0.00,-9.47,-72.83	./.	0/0:149:149,0:40:0.00,-45.41,-367.67	0/0:34:34,0:40:-0.00,-10.97,-85.11	0/0:31:31,0:40:-0.00,-10.07,-77.74	./.	0/0:32:31,0:40:-0.00,-10.07,-77.74	0/0:24:24,0:40:-0.00,-7.97,-60.54	0/0:40:36,4:36:-0.00,-2.94,-80.20	0/1:23:16,7:40:-9.53,-0.00,-33.22	0/0:142:142,0:40:0.00,-43.31,-350.47	0/0:39:38,0:40:-0.00,-12.16,-94.94	0/0:24:24,0:40:-0.00,-7.97,-60.54	./.	0/0:10:10,0:40:-0.00,-3.78,-26.15	./.	0/0:63:62,0:40:0.00,-19.35,-153.91	0/1:22:17,5:40:-4.91,-0.00,-35.97	0/0:53:50,0:40:0.00,-15.76,-124.43	./.	./.	./.	0/0:8:8,0:38:-0.00,-3.18,-21.23	0/0:72:72,0:40:0.00,-22.35,-178.48	0/0:48:48,0:40:-0.00,-15.16,-119.51	./.	./.	./.	0/0:56:56,0:40:-0.00,-17.56,-139.17	./.	./.	./.	./.	0/0:67:66,0:40:0.00,-20.55,-163.74	./.	0/0:12:12,0:40:-0.00,-4.38,-31.06	./.	0/0:35:35,0:40:-0.00,-11.27,-87.57	0/0:57:57,0:40:0.00,-17.85,-141.63	0/0:56:56,0:40:-0.00,-17.56,-139.17	./.	0/0:14:14,0:40:-0.00,-4.98,-35.97
150	131	.	A	G	.	PASS	NS=11;AF=0.455	GT:DP:AD:GQ:GL	./.	./.	./.	0/1:34:30,4:20:-1.48,-0.01,-73.39	./.	./.	./.	./.	0/1:40:28,12:40:-21.71,0.00,-66.06	./.	./.	./.	./.	./.	1/1:10:0,10:27:-27.29,-2.08,-0.00	./.	0/1:63:48,14:40:-20.61,0.00,-114.56	0/0:22:21,1:39:-0.00,-3.19,-55.37	./.	./.	./.	./.	1/1:8:0,8:20:-21.79,-1.49,-0.01	0/1:71:54,17:40:-26.18,0.00,-128.39	./.	./.	./.	./.	./.	./.	./.	./.	./.	./.	./.	0/0:12:12,0:36:-0.00,-2.95,-33.33	./.	0/1:35:27,8:40:-12.19,-0.00,-64.81	./.	0/0:56:55,1:40:-0.00,-13.40,-149.05	./.	0/1:15:11,4:40:-7.17,-0.00,-26.73
150	165	.	G	A	.	PASS	NS=26;AF=0.038	GT:DP:AD:GQ:GL	0/0:13:13,0:40:-0.00,-4.90,-33.97	./.	0/0:73:71,2:40:0.00,-17.90,-173.39	0/0:17:17,0:40:-0.00,-6.10,-43.93	0/0:15:15,0:40:-0.00,-5.50,-38.95	./.	0/0:18:17,0:40:-0.00,-6.10,-43.93	0/0:12:12,0:40:-0.00,-4.60,-31.48	0/0:18:18,0:40:-0.00,-6.40,-46.42	0/0:10:10,0:40:-0.00,-4.00,-26.50	0/0:72:71,1:40:0.00,-20.09,-175.88	0/0:15:15,0:40:-0.00,-5.50,-38.95	0/0:11:11,0:40:-0.00,-4.30,-28.99	./.	0/1:6:3,3:40:-4.66,-0.00,-6.27	0/0:16:16,0:40:-0.00,-5.80,-41.44	0/0:27:26,0:40:-0.00,-8.80,-66.33	0/0:13:13,0:40:-0.00,-4.90,-33.97	0/0:27:27,0:40:-0.00,-9.10,-68.82	./.	./.	./.	0/1:5:3,2:31:-2.47,-0.00,-6.57	0/0:38:36,0:40:-0.00,-11.79,-91.23	0/0:23:23,0:40:-0.00,-7.90,-58.86	./.	./.	./.	0/0:23:23,0:40:-0.00,-7.90,-58.86	./.	./.	./.	./.	0/0:30:29,1:40:-0.00,-7.51,-71.31	./.	0/0:12:12,0:40:-0.00,-4.60,-31.48	./.	0/0:17:17,0:40:-0.00,-6.10,-43.93	0/0:57:57,0:40:0.00,-18.09,-143.51	0/0:56:56,0:40:-0.00,-17.79,-141.02	./.	0/0:15:15,0:40:-0.00,-5.50,-38.95
150	197	.	C	T	.	PASS	NS=26;AF=0.019	GT:DP:AD:GQ:GL	0/0:13:11,0:40:-0.00,-4.41,-23.74	./.	0/0:73:72,1:40:0.00,-20.81,-144.42	0/0:17:17,0:40:-0.00,-6.20,-35.81	0/0:15:13,0:40:-0.00,-5.01,-27.76	./.	0/0:18:18,0:40:-0.00,-6.49,-37.82	0/0:12:12,0:40:-0.00,-4.71,-25.75	0/0:18:16,1:40:-0.00,-4.18,-31.78	0/0:10:10,0:40:-0.00,-4.12,-21.73	0/0:72:71,1:40:0.00,-20.51,-142.40	0/0:15:15,0:40:-0.00,-5.60,-31.78	0/0:11:11,0:40:-0.00,-4.41,-23.74	./.	0/0:6:6,0:36:-0.00,-2.93,-13.68	0/0:16:14,1:40:-0.00,-3.59,-27.76	0/0:27:27,0:40:-0.00,-9.16,-55.92	0/0:13:13,0:40:-0.00,-5.01,-27.76	0/0:27:27,0:40:-0.00,-9.16,-55.92	./.	./.	./.	0/0:5:5,0:33:-0.00,-2.63,-11.67	0/0:38:38,0:40:-0.00,-12.43,-78.04	0/0:23:23,0:40:-0.00,-7.98,-47.87	./.	./.	./.	0/0:23:23,0:40:-0.00,-7.98,-47.87	./.	./.	./.	./.	0/0:30:30,0:40:-0.00,-10.05,-61.95	./.	0/0:12:12,0:40:-0.00,-4.71,-25.75	./.	0/0:17:17,0:40:-0.00,-6.20,-35.81	0/0:57:50,1:40:0.00,-14.28,-100.17	0/1:56:41,15:40:-12.40,-0.00,-66.31	./.	0/0:15:15,0:40:-0.00,-5.60,-31.78
156	29	.	T	C	.	PASS	NS=21;AF=0.048	GT:DP:AD:GQ:GL	0/1:6:4,2:40:-4.37,-0.00,-13.04	./.	0/0:19:19,0:40:-0.00,-6.61,-68.83	./.	0/1:6:4,2:40:-4.37,-0.00,-13.04	./.	./.	./.	0/0:6:6,0:33:-0.00,-2.70,-22.83	0/0:4:4,0:27:-0.00,-2.10,-15.75	0/0:19:19,0:40:-0.00,-6.61,-68.83	./.	./.	0/0:6:6,0:33:-0.00,-2.70,-22.83	./.	0/0:6:6,0:33:-0.00,-2.70,-22.83	0/0:7:7,0:36:-0.00,-3.00,-26.36	0/0:4:4,0:27:-0.00,-2.10,-15.75	0/0:6:6,0:33:-0.00,-2.70,-22.83	./.	./.	0/0:6:6,0:33:-0.00,-2.70,-22.83	./.	0/0:7:7,0:36:-0.00,-3.00,-26.36	0/0:6:6,0:33:-0.00,-2.70,-22.83	0/0:4:4,0:27:-0.00,-2.10,-15.75	./.	./.	0/0:5:5,0:30:-0.00,-2.40,-19.29	./.	0/0:4:4,0:27:-0.00,-2.10,-15.75	./.	./.	0/0:5:5,0:30:-0.00,-2.40,-19.29	./.	0/0:6:6,0:33:-0.00,-2.70,-22.83	./.	./.	0/0:5:5,0:30:-0.00,-2.40,-19.29	0/0:36:36,0:40:-0.00,-11.73,-128.99	./.	./.
156	44	.	C	T	.	PASS	NS=20;AF=0.050	GT:DP:AD:GQ:GL	0/1:6:4,2:40:-4.51,-0.00,-13.17	./.	0/0:19:19,0:40:-0.00,-6.49,-68.86	./.	0/1:6:4,2:40:-4.51,-0.00,-13.17	./.	./.	./.	0/0:6:6,0:32:-0.00,-2.57,-22.82	0/0:4:4,0:25:-0.00,-1.98,-15.75	0/0:19:19,0:40:-0.00,-6.49,-68.86	./.	./.	./.	./.	0/0:6:6,0:32:-0.00,-2.57,-22.82	0/0:7:7,0:35:-0.00,-2.87,-26.37	0/0:4:4,0:25:-0.00,-1.98,-15.75	0/0:6:6,0:32:-0.00,-2.57,-22.82	./.	./.	0/0:6:6,0:32:-0.00,-2.57,-22.82	./.	0/0:7:7,0:35:-0.00,-2.87,-26.37	0/0:6:6,0:32:-0.00,-2.57,-22.82	0/0:4:4,0:25:-0.00,-1.98,-15.75	./.	./.	0/0:5:5,0:29:-0.00,-2.27,-19.28	./.	0/0:4:4,0:25:-0.00,-1.98,-15.75	./.	./.	0/0:5:5,0:29:-0.00,-2.27,-19.28	./.	0/0:6:6,0:32:-0.00,-2.57,-22.82	./.	./.	0/0:5:5,0:29:-0.00,-2.27,-19.28	0/0:36:36,0:40:-0.00,-11.60,-129.07	./.	./.
156	65	.	G	A	.	PASS	NS=21;AF=0.048	GT:DP:AD:GQ:GL	0/0:6:6,0:33:-0.00,-2.71,-22.86	./.	0/0:20:20,0:40:-0.00,-6.92,-72.47	./.	0/0:6:6,0:33:-0.00,-2.71,-22.86	./.	./.	./.	0/0:6:6,0:33:-0.00,-2.71,-22.86	0/0:4:4,0:27:-0.00,-2.11,-15.77	0/0:19:19,0:40:-0.00,-6.62,-68.93	./.	./.	0/0:7:7,0:37:-0.00,-3.01,-26.40	./.	0/0:6:6,0:33:-0.00,-2.71,-22.86	0/0:7:7,0:37:-0.00,-3.01,-26.40	0/0:4:4,0:27:-0.00,-2.11,-15.77	0/1:6:4,2:40:-4.38,-0.00,-13.06	./.	./.	0/0:6:6,0:33:-0.00,-2.71,-22.86	./.	0/0:7:7,0:37:-0.00,-3.01,-26.40	0/1:6:4,2:40:-4.38,-0.00,-13.06	0/0:4:4,0:27:-0.00,-2.11,-15.77	./.	./.	0/0:5:5,0:30:-0.00,-2.41,-19.31	./.	0/0:4:4,0:27:-0.00,-2.11,-15.77	./.	./.	0/0:5:5,0:30:-0.00,-2.41,-19.31	./.	0/0:6:6,0:33:-0.00,-2.71,-22.86	./.	./.	0/0:5:5,0:30:-0.00,-2.41,-19.31	0/0:36:36,0:40:-0.00,-11.73,-129.17	./.	./.
156	115	.	T	A	.	PASS	NS=20;AF=0.050	GT:DP:AD:GQ:GL	0/1:11:7,4:40:-10.55,-0.00,-23.16	./.	0/0:28:28,0:40:-0.00,-9.27,-104.50	./.	0/1:7:5,2:40:-4.40,-0.00,-17.01	./.	./.	./.	0/0:8:8,0:39:-0.00,-3.25,-30.99	0/0:5:5,0:30:-0.00,-2.35,-19.97	0/0:29:29,0:40:-0.00,-9.57,-108.18	./.	./.	./.	./.	0/0:10:10,0:40:-0.00,-3.86,-38.34	0/0:10:10,0:40:-0.00,-3.86,-38.34	0/0:7:7,0:36:-0.00,-2.95,-27.32	0/0:11:11,0:40:-0.00,-4.16,-42.02	./.	./.	0/0:8:8,0:39:-0.00,-3.25,-30.99	./.	0/0:11:11,0:40:-0.00,-4.16,-42.02	0/0:7:7,0:36:-0.00,-2.95,-27.32	0/0:6:6,0:33:-0.00,-2.65,-23.64	./.	./.	0/0:9:9,0:40:-0.00,-3.56,-34.67	./.	0/0:6:6,0:33:-0.00,-2.65,-23.64	./.	./.	0/0:6:6,0:33:-0.00,-2.65,-23.64	./.	0/0:6:6,0:33:-0.00,-2.65,-23.64	./.	./.	0/0:5:5,0:30:-0.00,-2.35,-19.97	0/0:36:36,0:40:-0.00,-11.68,-133.91	./.	./.
156	202	.	A	T	.	PASS	NS=21;AF=0.095	GT:DP:AD:GQ:GL	0/1:5:3,2:40:-4.84,-0.00,-9.83	./.	0/0:13:13,0:40:-0.00,-4.47,-46.39	./.	0/1:4:3,1:22:-1.70,-0.01,-10.14	./.	./.	./.	0/0:3:3,0:20:-0.01,-1.47,-11.90	0/0:2:2,0:16:-0.03,-1.19,-8.47	0/0:12:12,0:40:-0.00,-4.17,-42.94	./.	./.	0/1:5:4,1:19:-1.41,-0.02,-13.29	./.	0/1:5:3,2:40:-4.84,-0.00,-9.83	0/0:5:5,0:26:-0.00,-2.06,-18.79	0/0:4:4,0:23:-0.01,-1.77,-15.34	0/0:6:6,0:30:-0.00,-2.36,-22.24	./.	./.	0/0:3:3,0:20:-0.01,-1.47,-11.90	./.	0/0:6:6,0:30:-0.00,-2.36,-22.24	0/0:5:5,0:26:-0.00,-2.06,-18.79	0/0:3:3,0:20:-0.01,-1.47,-11.90	./.	./.	0/0:5:5,0:26:-0.00,-2.06,-18.79	./.	0/0:3:3,0:20:-0.01,-1.47,-11.90	./.	./.	0/0:5:5,0:26:-0.00,-2.06,-18.79	./.	0/0:6:6,0:30:-0.00,-2.36,-22.24	./.	./.	0/0:5:5,0:26:-0.00,-2.06,-18.79	0/0:36:36,0:40:-0.00,-11.39,-125.74	./.	./.
156	240	.	T	A	.	PASS	NS=21;AF=0.143	GT:DP:AD:GQ:GL	0/1:5:3,2:40:-5.04,-0.00,-9.97	./.	0/0:13:13,0:40:-0.00,-4.27,-46.34	./.	0/1:4:3,1:24:-1.89,-0.01,-10.28	./.	./.	./.	0/0:3:3,0:17:-0.02,-1.29,-11.86	0/0:2:2,0:14:-0.04,-1.01,-8.43	0/0:12:12,0:40:-0.00,-3.97,-42.89	./.	./.	0/1:5:4,1:21:-1.60,-0.01,-13.43	./.	0/1:5:3,2:40:-5.04,-0.00,-9.97	0/0:5:5,0:24:-0.01,-1.87,-18.74	0/0:4:4,0:21:-0.01,-1.58,-15.30	0/0:6:6,0:27:-0.00,-2.17,-22.19	./.	./.	0/0:3:3,0:17:-0.02,-1.29,-11.86	./.	0/0:6:6,0:27:-0.00,-2.17,-22.19	0/0:5:5,0:24:-0.01,-1.87,-18.74	0/1:3:1,2:40:-5.64,-0.00,-3.67	./.	./.	0/0:5:5,0:24:-0.01,-1.87,-18.74	./.	0/1:3:2,1:28:-2.19,-0.00,-7.13	./.	./.	0/0:5:5,0:24:-0.01,-1.87,-18.74	./.	0/0:6:6,0:27:-0.00,-2.17,-22.19	./.	./.	0/0:5:5,0:24:-0.01,-1.87,-18.74	0/0:36:36,0:40:-0.00,-11.19,-125.69	./.	./.
156	242	.	T	G	.	PASS	NS=20;AF=0.150	GT:DP:AD:GQ:GL	./.	./.	0/0:13:13,0:40:-0.00,-4.17,-46.31	./.	0/1:4:2,2:40:-5.43,-0.00,-6.89	./.	./.	./.	0/0:3:3,0:16:-0.03,-1.19,-11.83	0/1:2:1,1:32:-2.59,-0.00,-4.04	0/0:12:12,0:40:-0.00,-3.87,-42.86	./.	./.	0/0:5:5,0:23:-0.01,-1.77,-18.71	./.	0/0:5:5,0:23:-0.01,-1.77,-18.71	0/1:5:3,2:40:-5.13,-0.00,-10.04	0/1:4:2,2:40:-5.43,-0.00,-6.89	0/0:6:6,0:26:-0.00,-2.07,-22.16	./.	./.	0/0:3:3,0:16:-0.03,-1.19,-11.83	./.	0/1:6:4,2:40:-4.83,-0.00,-13.19	0/0:5:5,0:23:-0.01,-1.77,-18.71	0/0:3:3,0:16:-0.03,-1.19,-11.83	./.	./.	0/0:5:5,0:23:-0.01,-1.77,-18.71	./.	0/0:3:3,0:16:-0.03,-1.19,-11.83	./.	./.	0/0:5:5,0:23:-0.01,-1.77,-18.71	./.	0/0:6:6,0:26:-0.00,-2.07,-22.16	./.	./.	0/0:5:5,0:23:-0.01,-1.77,-18.71	0/1:36:30,6:40:-9.61,-0.00,-93.86	./.	./.
159	57	.	A	C	.	PASS	NS=3;AF=0.333	GT:DP:AD:GQ:GL	0/0:5:5,0:35:-0.00,-2.83,-13.06	./.	./.	./.	0/0:5:5,0:35:-0.00,-2.83,-13.06	./.	./.	./.	./.	./.	./.	./.	./.	./.	./.	./.	./.	./.	./.	./.	./.	./.	./.	./.	./.	./.	./.	./.	./.	./.	./.	./.	./.	./.	./.	./.	./.	./.	./.	1/1:8:0,8:40:-20.16,-3.45,-0.00	./.	./.
160	146	.	C	T	.	PASS	NS=6;AF=0.083	GT:DP:AD:GQ:GL	0/0:4:4,0:23:-0.01,-1.76,-11.76	./.	0/0:5:5,0:26:-0.00,-2.06,-14.52	./.	0/0:1:1,0:13:-0.06,-0.91,-3.53	./.	./.	./.	./.	0/1:3:1,2:26:-4.07,-0.00,-2.02	0/0:5:5,0:26:-0.00,-2.06,-14.52	./.	./.	./.	./.	./.	./.	./.	./.	./.	./.	./.	./.	./.	./.	./.	./.	./.	./.	./.	./.	./.	./.	./.	./.	./.	./.	./.	./.	0/0:8:8,0:36:-0.00,-2.96,-22.81	./.	./.
160	177	.	T	A	.	PASS	NS=6;AF=0.083	GT:DP:AD:GQ:GL	0/0:4:4,0:23:-0.01,-1.76,-11.76	./.	0/0:5:5,0:26:-0.00,-2.06,-14.52	./.	0/0:1:1,0:13:-0.06,-0.91,-3.53	./.	./.	./.	./.	0/1:3:1,2:26:-4.07,-0.00,-2.02	0/0:5:5,0:26:-0.00,-2.06,-14.52	./.	./.	./.	./.	./.	./.	./.	./.	./.	./.	./.	./.	./.	./.	./.	./.	./.	./.	./.	./.	./.	./.	./.	./.	./.	./.	./.	./.	0/0:8:8,0:36:-0.00,-2.96,-22.81	./.	./.
160	178	.	C	T	.	PASS	NS=5;AF=0.200	GT:DP:AD:GQ:GL	0/0:4:4,0:18:-0.02,-1.34,-11.73	./.	0/0:5:5,0:22:-0.01,-1.64,-14.48	./.	./.	./.	./.	./.	./.	0/1:3:1,2:30:-4.50,-0.00,-2.40	0/0:5:5,0:22:-0.01,-1.64,-14.48	./.	./.	./.	./.	./.	./.	./.	./.	./.	./.	./.	./.	./.	./.	./.	./.	./.	./.	./.	./.	./.	./.	./.	./.	./.	./.	./.	./.	0/1:8:5,3:40:-5.76,-0.00,-11.95	./.	./.
160	182	.	A	G	.	PASS	NS=6;AF=0.083	GT:DP:AD:GQ:GL	0/0:4:4,0:23:-0.01,-1.76,-11.76	./.	0/0:5:5,0:26:-0.00,-2.06,-14.52	./.	0/0:1:1,0:13:-0.06,-0.91,-3.53	./.	./.	./.	./.	0/1:3:1,2:26:-4.07,-0.00,-2.02	0/0:5:5,0:26:-0.00,-2.06,-14.52	./.	./.	./.	./.	./.	./.	./.	./.	./.	./.	./.	./.	./.	./.	./.	./.	./.	./.	./.	./.	./.	./.	./.	./.	./.	./.	./.	./.	0/0:8:8,0:36:-0.00,-2.96,-22.81	./.	./.
160	200	.	A	C	.	PASS	NS=7;AF=0.071	GT:DP:AD:GQ:GL	0/0:4:4,0:24:-0.01,-1.89,-12.62	./.	0/0:5:5,0:28:-0.00,-2.19,-15.38	./.	0/0:1:1,0:14:-0.04,-1.02,-4.37	./.	./.	./.	./.	0/0:3:3,0:21:-0.01,-1.59,-9.86	0/0:5:5,0:28:-0.00,-2.19,-15.38	./.	./.	./.	./.	./.	./.	0/0:3:3,0:21:-0.01,-1.59,-9.86	./.	./.	./.	./.	./.	./.	./.	./.	./.	./.	./.	./.	./.	./.	./.	./.	./.	./.	./.	./.	./.	0/1:8:4,4:40:-7.97,-0.00,-9.53	./.	./.
160	215	.	T	C	.	PASS	NS=7;AF=0.071	GT:DP:AD:GQ:GL	0/0:4:4,0:24:-0.01,-1.89,-12.62	./.	0/0:5:5,0:28:-0.00,-2.19,-15.38	./.	0/0:1:1,0:14:-0.04,-1.02,-4.37	./.	./.	./.	./.	0/0:3:3,0:21:-0.01,-1.59,-9.86	0/0:5:5,0:28:-0.00,-2.19,-15.38	./.	./.	./.	./.	./.	./.	0/0:3:3,0:21:-0.01,-1.59,-9.86	./.	./.	./.	./.	./.	./.	./.	./.	./.	./.	./.	./.	./.	./.	./.	./.	./.	./.	./.	./.	./.	0/1:8:4,4:40:-7.97,-0.00,-9.53	./.	./.
161	31	.	C	T	.	PASS	NS=15;AF=0.067	GT:DP:AD:GQ:GL	0/1:6:3,3:40:-8.60,-0.00,-10.18	./.	0/0:34:34,0:40:-0.00,-11.02,-128.42	0/0:19:19,0:40:-0.00,-6.50,-72.46	0/1:6:3,3:40:-8.60,-0.00,-10.18	./.	./.	0/0:6:6,0:32:-0.00,-2.59,-23.96	./.	./.	0/0:34:34,0:40:-0.00,-11.02,-128.42	./.	0/0:6:6,0:32:-0.00,-2.59,-23.96	./.	./.	./.	0/0:26:26,0:40:-0.00,-8.61,-98.58	./.	0/0:14:14,0:40:-0.00,-5.00,-53.81	./.	0/0:9:9,0:40:-0.00,-3.49,-35.15	./.	./.	0/0:26:26,0:40:-0.00,-8.61,-98.58	0/0:14:14,0:40:-0.00,-5.00,-53.81	./.	./.	./.	./.	0/0:8:8,0:39:-0.00,-3.19,-31.42	./.	./.	./.	./.	./.	./.	./.	0/0:19:19,0:40:-0.00,-6.50,-72.46	./.	0/0:42:41,1:40:-0.00,-9.70,-150.81	./.	./.
161	75	.	T	C	.	PASS	NS=15;AF=0.067	GT:DP:AD:GQ:GL	0/1:6:3,3:40:-8.68,-0.00,-10.25	./.	0/0:34:33,1:40:-0.00,-7.21,-121.05	0/0:19:19,0:40:-0.00,-6.43,-72.51	0/1:6:3,3:40:-8.68,-0.00,-10.25	./.	./.	0/0:6:6,0:31:-0.00,-2.52,-23.97	./.	./.	0/0:34:33,1:40:-0.00,-7.21,-121.05	./.	0/0:6:6,0:31:-0.00,-2.52,-23.97	./.	./.	./.	0/0:27:27,0:40:-0.00,-8.84,-102.38	./.	0/0:14:13,1:17:-0.03,-1.22,-46.40	./.	0/0:9:9,0:40:-0.00,-3.42,-35.17	./.	./.	0/0:27:27,0:40:-0.00,-8.84,-102.38	0/0:14:13,1:17:-0.03,-1.22,-46.40	./.	./.	./.	./.	0/0:8:8,0:38:-0.00,-3.12,-31.44	./.	./.	./.	./.	./.	./.	./.	0/0:19:19,0:40:-0.00,-6.43,-72.51	./.	0/0:42:42,0:40:-0.00,-13.36,-158.39	./.	./.
161	167	.	C	T	.	PASS	NS=15;AF=0.067	GT:DP:AD:GQ:GL	0/0:5:5,0:28:-0.00,-2.25,-10.27	./.	0/0:22:20,1:40:-0.00,-5.20,-34.61	0/0:12:11,1:32:-0.00,-2.56,-18.96	0/0:2:2,0:19:-0.02,-1.38,-5.07	./.	./.	0/0:4:4,0:25:-0.00,-1.95,-8.54	./.	./.	0/0:25:22,1:40:-0.00,-5.78,-38.09	./.	0/0:6:6,0:31:-0.00,-2.54,-12.01	./.	./.	./.	0/0:21:19,0:40:-0.00,-6.35,-34.61	./.	0/0:14:12,2:19:-0.02,-1.42,-18.98	./.	0/1:6:4,2:14:-0.99,-0.05,-6.04	./.	./.	0/0:20:18,0:40:-0.00,-6.05,-32.87	0/0:7:7,0:35:-0.00,-2.83,-13.75	./.	./.	./.	./.	0/1:4:1,3:19:-3.28,-0.02,-1.38	./.	./.	./.	./.	./.	./.	./.	0/0:15:14,1:40:-0.00,-3.44,-24.18	./.	0/0:42:42,0:40:-0.00,-13.09,-74.60	./.	./.
161	172	.	A	G	.	PASS	NS=12;AF=0.458	GT:DP:AD:GQ:GL	./.	./.	0/1:22:16,6:40:-7.97,-0.00,-31.49	./.	./.	./.	./.	0/1:4:1,3:33:-6.51,-0.00,-2.67	./.	./.	0/1:25:16,9:40:-13.92,-0.00,-30.60	./.	0/1:6:3,3:40:-5.91,-0.00,-6.63	./.	./.	./.	0/1:20:12,7:40:-11.15,-0.00,-23.27	./.	0/1:14:10,4:40:-5.80,-0.00,-20.20	./.	0/1:6:3,3:40:-5.91,-0.00,-6.63	./.	./.	0/1:19:13,5:40:-6.89,-0.00,-25.85	0/1:7:4,3:40:-5.62,-0.00,-8.62	./.	./.	./.	./.	0/1:4:1,3:33:-6.51,-0.00,-2.67	./.	./.	./.	./.	./.	./.	./.	0/0:15:14,1:18:-0.02,-1.35,-30.38	./.	0/1:42:32,10:40:-11.12,-0.00,-61.99	./.	./.
161	228	.	T	C	.	PASS	NS=15;AF=0.067	GT:DP:AD:GQ:GL	0/0:5:5,0:28:-0.00,-2.26,-11.44	./.	0/0:22:21,0:40:-0.00,-7.00,-42.98	0/0:12:12,0:40:-0.00,-4.33,-25.23	0/0:2:2,0:19:-0.02,-1.39,-5.54	./.	./.	0/0:4:4,0:25:-0.00,-1.97,-9.47	./.	./.	0/0:25:23,0:40:-0.00,-7.59,-46.92	./.	0/0:6:6,0:32:-0.00,-2.55,-13.41	./.	./.	./.	0/0:20:20,0:40:-0.00,-6.70,-41.00	./.	0/0:13:13,0:40:-0.00,-4.63,-27.20	./.	0/1:6:4,2:19:-1.41,-0.02,-6.93	./.	./.	0/0:19:18,0:40:-0.00,-6.11,-37.06	0/0:6:6,0:32:-0.00,-2.55,-13.41	./.	./.	./.	./.	0/1:4:1,3:21:-3.96,-0.01,-1.60	./.	./.	./.	./.	./.	./.	./.	0/0:14:14,0:40:-0.00,-4.92,-29.18	./.	0/0:40:40,0:40:-0.00,-12.63,-80.43	./.	./.
165	96	.	A	G	.	PASS	NS=28;AF=0.429	GT:DP:AD:GQ:GL	./.	0/1:22:17,5:40:-8.99,-0.00,-46.03	0/1:93:72,21:40:-35.74,0.00,-190.03	0/1:88:77,11:40:-7.19,-0.00,-206.56	0/0:5:5,0:14:-0.05,-0.98,-16.05	0/1:23:16,7:40:-14.70,-0.00,-42.72	0/1:15:11,4:40:-8.09,-0.00,-30.10	0/1:9:8,1:13:-0.93,-0.05,-22.94	0/1:64:51,13:40:-20.41,0.00,-135.61	0/1:21:18,3:39:-3.28,-0.00,-49.34	0/1:98:78,20:40:-31.23,0.00,-206.56	0/1:15:10,5:40:-11.09,-0.00,-27.09	0/1:11:9,2:39:-3.28,-0.00,-25.29	./.	./.	0/1:65:48,17:40:-32.14,0.00,-126.30	0/1:83:66,17:40:-26.73,0.00,-175.00	0/1:18:15,3:40:-4.18,-0.00,-41.22	./.	0/1:10:8,2:40:-3.58,-0.00,-22.58	0/0:6:6,0:17:-0.02,-1.26,-19.03	./.	./.	0/1:73:53,19:40:-36.04,0.00,-139.22	0/1:13:11,2:33:-2.68,-0.00,-30.70	./.	./.	./.	0/1:23:14,9:40:-20.71,0.00,-36.71	0/0:6:6,0:17:-0.02,-1.26,-19.03	./.	./.	0/1:11:7,3:40:-6.58,-0.00,-19.58	0/1:22:13,9:40:-21.01,0.00,-34.01	0/1:13:8,5:40:-11.69,-0.00,-21.68	./.	./.	0/1:90:68,22:40:-39.65,0.00,-178.90	0/1:35:22,13:40:-29.13,0.00,-57.15	0/0:24:23,1:40:-0.00,-3.64,-67.10	0/1:10:8,2:40:-3.58,-0.00,-22.58	./.
165	156	.	G	A	.	PASS	NS=33;AF=0.015	GT:DP:AD:GQ:GL	0/0:2:2,0:24:-0.01,-1.82,-7.15	0/0:11:11,0:40:-0.00,-4.52,-32.02	0/0:47:47,0:40:-0.00,-15.33,-131.50	0/0:44:44,0:40:-0.00,-14.43,-123.21	0/0:2:2,0:24:-0.01,-1.82,-7.15	0/0:14:14,0:40:-0.00,-5.42,-40.31	0/0:7:7,0:40:-0.00,-3.32,-20.96	0/0:4:4,0:30:-0.00,-2.42,-12.67	0/0:34:34,0:40:-0.00,-11.43,-95.57	0/0:8:8,0:40:-0.00,-3.62,-23.73	0/0:49:49,0:40:-0.00,-15.93,-137.02	0/0:8:8,0:40:-0.00,-3.62,-23.73	0/0:5:5,0:33:-0.00,-2.72,-15.44	./.	./.	0/0:33:33,0:40:-0.00,-11.13,-92.81	0/0:40:40,0:40:-0.00,-13.23,-112.15	0/0:8:8,0:40:-0.00,-3.62,-23.73	0/0:5:5,0:33:-0.00,-2.72,-15.44	0/0:5:5,0:33:-0.00,-2.72,-15.44	0/0:2:2,0:24:-0.01,-1.82,-7.15	./.	./.	0/0:41:41,0:40:-0.00,-13.53,-114.92	0/0:5:5,0:33:-0.00,-2.72,-15.44	./.	0/0:4:4,0:30:-0.00,-2.42,-12.67	./.	0/0:14:14,0:40:-0.00,-5.42,-40.31	0/0:3:3,0:27:-0.00,-2.12,-9.91	./.	./.	0/0:4:4,0:30:-0.00,-2.42,-12.67	0/0:12:12,0:40:-0.00,-4.82,-34.78	0/0:6:6,0:37:-0.00,-3.02,-18.20	0/1:63:50,12:40:-13.33,-0.00,-119.95	./.	0/0:52:52,0:40:-0.00,-16.83,-145.31	0/0:35:35,0:40:-0.00,-11.73,-98.34	0/0:22:21,0:40:-0.00,-7.52,-59.65	0/0:10:10,0:40:-0.00,-4.22,-29.25	0/0:13:13,0:40:-0.00,-5.12,-37.54
166	196	.	G	A	.	PASS	NS=31;AF=0.032	GT:DP:AD:GQ:GL	0/0:2:2,0:22:-0.01,-1.66,-9.75	0/0:13:13,0:40:-0.00,-4.97,-54.47	0/0:13:13,0:40:-0.00,-4.97,-54.47	0/0:77:77,0:40:0.00,-24.23,-314.74	0/0:4:4,0:28:-0.00,-2.26,-17.88	0/0:13:13,0:40:-0.00,-4.97,-54.47	0/0:3:3,0:25:-0.00,-1.96,-13.81	0/0:1:1,0:19:-0.02,-1.37,-5.69	0/0:51:51,0:40:0.00,-16.40,-209.01	./.	0/0:13:13,0:40:-0.00,-4.97,-54.47	0/0:1:1,0:19:-0.02,-1.37,-5.69	0/0:4:4,0:28:-0.00,-2.26,-17.88	0/1:13:11,2:38:-3.17,-0.00,-41.37	./.	0/0:50:50,0:40:-0.00,-16.10,-204.94	0/0:3:3,0:25:-0.00,-1.96,-13.81	./.	0/0:6:6,0:35:-0.00,-2.86,-26.01	0/0:5:5,0:32:-0.00,-2.56,-21.94	./.	0/1:10:8,2:40:-4.07,-0.00,-30.08	./.	0/0:6:6,0:35:-0.00,-2.86,-26.01	0/0:7:7,0:38:-0.00,-3.16,-30.07	./.	0/0:4:4,0:28:-0.00,-2.26,-17.88	./.	0/0:10:10,0:40:-0.00,-4.06,-42.27	./.	./.	./.	0/0:6:6,0:35:-0.00,-2.86,-26.01	0/0:11:11,0:40:-0.00,-4.36,-46.34	0/0:10:10,0:40:-0.00,-4.06,-42.27	0/0:8:8,0:40:-0.00,-3.46,-34.14	0/0:23:23,0:40:-0.00,-7.98,-95.14	0/0:57:57,0:40:0.00,-18.21,-233.41	0/0:63:63,0:40:0.00,-20.02,-257.81	0/0:93:93,0:40:0.00,-29.05,-379.81	./.	0/0:3:3,0:25:-0.00,-1.96,-13.81
169	39	.	A	G	.	PASS	NS=4;AF=0.500	GT:DP:AD:GQ:GL	0/1:7:2,4:32:-5.07,-0.00,-2.55	./.	./.	./.	0/1:7:2,4:32:-5.07,-0.00,-2.55	./.	./.	./.	./.	./.	./.	./.	./.	./.	./.	./.	0/1:5:4,1:20:-1.47,-0.02,-5.45	./.	./.	./.	./.	./.	./.	0/1:5:4,1:20:-1.47,-0.02,-5.45	./.	./.	./.	./.	./.	./.	./.	./.	./.	./.	./.	./.	./.	./.	./.	./.	./.	./.
169	48	.	C	G	.	PASS	NS=4;AF=0.500	GT:DP:AD:GQ:GL	0/1:7:2,5:40:-12.93,-0.00,-4.89	./.	./.	./.	0/1:7:2,5:40:-12.93,-0.00,-4.89	./.	./.	./.	./.	./.	./.	./.	./.	./.	./.	./.	0/1:5:3,2:40:-5.49,-0.00,-8.17	./.	./.	./.	./.	./.	./.	0/1:5:3,2:40:-5.49,-0.00,-8.17	./.	./.	./.	./.	./.	./.	./.	./.	./.	./.	./.	./.	./.	./.	./.	./.	./.	./.
169	144	.	A	G	.	PASS	NS=4;AF=0.500	GT:DP:AD:GQ:GL	0/1:7:3,4:40:-10.52,-0.00,-7.82	./.	./.	./.	0/1:8:3,5:40:-12.99,-0.00,-7.52	./.	./.	./.	./.	./.	./.	./.	./.	./.	./.	./.	0/1:6:5,1:32:-2.54,-0.00,-13.65	./.	./.	./.	./.	./.	./.	0/1:8:7,1:25:-1.94,-0.00,-18.57	./.	./.	./.	./.	./.	./.	./.	./.	./.	./.	./.	./.	./.	./.	./.	./.	./.	./.
170	21	.	A	G	.	PASS	NS=12;AF=0.333	GT:DP:AD:GQ:GL	0/1:4:3,1:32:-2.61,-0.00,-10.83	./.	./.	0/1:10:3,7:40:-21.95,-0.00,-9.03	0/1:4:3,1:32:-2.61,-0.00,-10.83	./.	./.	./.	0/1:16:12,4:40:-9.57,-0.00,-38.93	./.	./.	./.	./.	./.	./.	0/1:16:12,4:40:-9.57,-0.00,-38.93	0/1:24:21,3:40:-3.64,-0.00,-68.24	./.	./.	./.	./.	./.	./.	0/1:24:21,3:40:-3.64,-0.00,-68.24	./.	./.	./.	./.	0/0:7:7,0:24:-0.01,-1.82,-25.85	./.	./.	./.	./.	0/0:7:7,0:24:-0.01,-1.82,-25.85	./.	./.	./.	0/1:10:3,7:40:-21.95,-0.00,-9.03	0/0:14:14,0:40:-0.00,-3.92,-50.50	0/0:31:31,0:40:-0.00,-9.04,-110.41	./.	./.
170	29	.	G	A	.	PASS	NS=5;AF=0.200	GT:DP:AD:GQ:GL	0/0:4:4,0:14:-0.05,-0.97,-14.58	./.	./.	0/0:10:10,0:34:-0.00,-2.73,-35.68	0/0:4:4,0:14:-0.05,-0.97,-14.58	./.	./.	./.	./.	./.	./.	./.	./.	./.	./.	./.	./.	./.	./.	./.	./.	./.	./.	./.	./.	./.	./.	./.	./.	./.	./.	./.	./.	./.	./.	./.	./.	0/0:10:10,0:34:-0.00,-2.73,-35.68	1/1:14:0,14:40:-48.89,-3.49,-0.00	./.	./.	./.
170	65	.	T	C	.	PASS	NS=5;AF=0.200	GT:DP:AD:GQ:GL	0/0:6:6,0:21:-0.01,-1.56,-13.43	./.	./.	0/0:13:13,0:40:-0.00,-3.63,-28.53	0/0:6:6,0:21:-0.01,-1.56,-13.43	./.	./.	./.	./.	./.	./.	./.	./.	./.	./.	./.	./.	./.	./.	./.	./.	./.	./.	./.	./.	./.	./.	./.	./.	./.	./.	./.	./.	./.	./.	./.	./.	0/0:17:17,0:40:-0.00,-4.82,-37.16	1/1:14:0,14:40:-29.76,-3.47,-0.00	./.	./.	./.
170	183	.	T	C	.	PASS	NS=4;AF=0.250	GT:DP:AD:GQ:GL	0/0:4:4,0:14:-0.05,-0.97,-14.32	./.	./.	0/0:7:7,0:24:-0.01,-1.83,-24.57	./.	./.	./.	./.	./.	./.	./.	./.	./.	./.	./.	./.	./.	./.	./.	./.	./.	./.	./.	./.	./.	./.	./.	./.	./.	./.	./.	./.	./.	./.	./.	./.	./.	0/0:9:9,0:30:-0.00,-2.43,-31.43	1/1:14:0,14:40:-47.49,-3.39,-0.00	./.	./.	./.
171	19	.	A	T	.	PASS	NS=2;AF=0.500	GT:DP:AD:GQ:GL	./.	./.	0/1:7:3,4:40:-9.79,-0.00,-8.05	./.	./.	./.	./.	./.	./.	./.	0/1:7:3,4:40:-9.79,-0.00,-8.05	./.	./.	./.	./.	./.	./.	./.	./.	./.	./.	./.	./.	./.	./.	./.	./.	./.	./.	./.	./.	./.	./.	./.	./.	./.	./.	./.	./.	./.	./.	./.
171	26	.	C	T	.	PASS	NS=2;AF=0.500	GT:DP:AD:GQ:GL	./.	./.	0/1:7:4,3:40:-8.05,-0.00,-9.79	./.	./.	./.	./.	./.	./.	./.	0/1:7:4,3:40:-8.05,-0.00,-9.79	./.	./.	./.	./.	./.	./.	./.	./.	./.	./.	./.	./.	./.	./.	./.	./.	./.	./.	./.	./.	./.	./.	./.	./.	./.	./.	./.	./.	./.	./.	./.
171	40	.	C	T	.	PASS	NS=2;AF=0.500	GT:DP:AD:GQ:GL	./.	./.	0/1:7:5,2:40:-4.92,-0.00,-12.68	./.	./.	./.	./.	./.	./.	./.	0/1:7:5,2:40:-4.92,-0.00,-12.68	./.	./.	./.	./.	./.	./.	./.	./.	./.	./.	./.	./.	./.	./.	./.	./.	./.	./.	./.	./.	./.	./.	./.	./.	./.	./.	./.	./.	./.	./.	./.
171	137	.	T	A	.	PASS	NS=4;AF=0.250	GT:DP:AD:GQ:GL	0/0:5:5,0:18:-0.02,-1.30,-16.19	./.	0/1:9:3,6:40:-15.46,-0.00,-7.71	./.	0/0:4:4,0:14:-0.04,-1.02,-13.22	./.	./.	./.	./.	./.	0/1:12:6,6:40:-14.56,-0.00,-15.78	./.	./.	./.	./.	./.	./.	./.	./.	./.	./.	./.	./.	./.	./.	./.	./.	./.	./.	./.	./.	./.	./.	./.	./.	./.	./.	./.	./.	./.	./.	./.
171	150	.	A	G	.	PASS	NS=2;AF=0.500	GT:DP:AD:GQ:GL	./.	./.	0/1:4:3,1:38:-3.12,-0.00,-7.66	./.	./.	./.	./.	./.	./.	./.	0/1:5:2,3:40:-8.45,-0.00,-4.54	./.	./.	./.	./.	./.	./.	./.	./.	./.	./.	./.	./.	./.	./.	./.	./.	./.	./.	./.	./.	./.	./.	./.	./.	./.	./.	./.	./.	./.	./.	./.
176	129	.	A	G	.	PASS	NS=2;AF=0.500	GT:DP:AD:GQ:GL	0/1:9:4,5:40:-11.31,-0.00,-8.69	./.	./.	./.	0/1:6:2,4:40:-9.73,-0.00,-4.64	./.	./.	./.	./.	./.	./.	./.	./.	./.	./.	./.	./.	./.	./.	./.	./.	./.	./.	./.	./.	./.	./.	./.	./.	./.	./.	./.	./.	./.	./.	./.	./.	./.	./.	./.	./.	./.
177	18	.	T	C	.	PASS	NS=4;AF=0.250	GT:DP:AD:GQ:GL	0/0:7:7,0:27:-0.00,-2.09,-20.34	./.	0/1:6:3,3:40:-6.36,-0.00,-7.69	./.	0/0:7:7,0:27:-0.00,-2.09,-20.34	./.	./.	./.	./.	./.	0/1:6:3,3:40:-6.36,-0.00,-7.69	./.	./.	./.	./.	./.	./.	./.	./.	./.	./.	./.	./.	./.	./.	./.	./.	./.	./.	./.	./.	./.	./.	./.	./.	./.	./.	./.	./.	./.	./.	./.
180	10	.	A	G	.	PASS	NS=5;AF=0.500	GT:DP:AD:GQ:GL	./.	0/1:11:5,6:40:-18.34,-0.00,-14.59	0/1:5:4,1:40:-3.45,-0.00,-13.06	./.	./.	./.	0/1:4:3,1:40:-3.75,-0.00,-10.02	./.	./.	./.	./.	./.	./.	./.	./.	./.	./.	./.	./.	./.	./.	./.	./.	./.	./.	./.	./.	./.	0/1:15:3,12:40:-37.16,-0.00,-6.71	./.	./.	./.	./.	./.	./.	./.	./.	./.	./.	0/1:12:1,11:14:-34.78,-0.05,-0.98	./.	./.
180	67	.	G	C	.	PASS	NS=10;AF=0.050	GT:DP:AD:GQ:GL	./.	0/0:11:11,0:40:-0.00,-3.88,-23.59	0/0:5:5,0:27:-0.00,-2.10,-11.57	./.	./.	0/0:11:11,0:40:-0.00,-3.88,-23.59	0/1:4:1,3:23:-4.22,-0.01,-1.76	./.	./.	./.	0/0:5:5,0:27:-0.00,-2.10,-11.57	./.	./.	./.	./.	./.	0/0:13:12,1:31:-0.00,-2.47,-23.59	./.	./.	./.	./.	./.	./.	0/0:14:13,1:34:-0.00,-2.77,-25.60	./.	./.	./.	./.	0/0:15:14,0:40:-0.00,-4.77,-29.60	./.	./.	./.	./.	0/0:15:14,0:40:-0.00,-4.77,-29.60	./.	./.	./.	./.	./.	0/0:12:12,0:40:-0.00,-4.18,-25.60	./.	./.
180	75	.	A	C	.	PASS	NS=10;AF=0.050	GT:DP:AD:GQ:GL	./.	0/0:11:11,0:40:-0.00,-3.92,-38.27	0/1:5:2,3:40:-7.90,-0.00,-6.11	./.	./.	0/0:11:11,0:40:-0.00,-3.92,-38.27	0/0:4:4,0:24:-0.01,-1.82,-14.91	./.	./.	./.	./.	0/0:4:4,0:24:-0.01,-1.82,-14.91	./.	./.	./.	./.	0/0:13:13,0:40:-0.00,-4.52,-44.95	./.	./.	./.	./.	./.	./.	0/0:14:14,0:40:-0.00,-4.82,-48.28	./.	./.	./.	./.	0/0:15:15,0:40:-0.00,-5.13,-51.62	./.	./.	./.	./.	0/0:15:15,0:40:-0.00,-5.13,-51.62	./.	./.	./.	./.	./.	0/0:12:12,0:40:-0.00,-4.22,-41.61	./.	./.
180	84	.	A	G	.	PASS	NS=10;AF=0.050	GT:DP:AD:GQ:GL	./.	0/0:11:11,0:40:-0.00,-3.89,-38.26	0/1:5:2,3:40:-7.93,-0.00,-6.13	./.	./.	0/0:11:11,0:40:-0.00,-3.89,-38.26	0/0:4:4,0:23:-0.01,-1.79,-14.90	./.	./.	./.	./.	0/0:4:4,0:23:-0.01,-1.79,-14.90	./.	./.	./.	./.	0/0:13:13,0:40:-0.00,-4.49,-44.94	./.	./.	./.	./.	./.	./.	0/0:14:14,0:40:-0.00,-4.79,-48.28	./.	./.	./.	./.	0/0:15:14,1:23:-0.01,-1.76,-44.95	./.	./.	./.	./.	0/0:15:14,1:23:-0.01,-1.76,-44.95	./.	./.	./.	./.	./.	0/0:12:12,0:40:-0.00,-4.19,-41.60	./.	./.
180	173	.	A	G	.	PASS	NS=8;AF=0.188	GT:DP:AD:GQ:GL	./.	0/0:9:9,0:35:-0.00,-2.83,-30.74	0/1:4:1,3:40:-8.45,-0.00,-3.33	./.	./.	./.	./.	./.	./.	./.	0/1:5:1,4:37:-11.41,-0.00,-3.03	0/0:3:3,0:15:-0.04,-1.06,-11.22	./.	./.	./.	./.	0/0:11:11,0:40:-0.00,-3.43,-37.26	./.	./.	./.	./.	./.	./.	0/0:13:13,0:40:-0.00,-4.03,-43.78	./.	./.	./.	./.	0/1:10:7,3:40:-6.65,-0.00,-21.09	./.	./.	./.	./.	./.	./.	./.	./.	./.	./.	0/0:11:11,0:40:-0.00,-3.43,-37.26	./.	./.
180	181	.	C	T	.	PASS	NS=10;AF=0.100	GT:DP:AD:GQ:GL	./.	0/0:9:9,0:39:-0.00,-3.21,-30.86	0/1:4:2,2:40:-4.81,-0.00,-6.34	./.	./.	0/0:11:11,0:40:-0.00,-3.81,-37.38	0/0:2:2,0:16:-0.03,-1.14,-8.08	./.	./.	./.	0/1:5:2,3:40:-7.77,-0.00,-6.04	0/0:3:3,0:19:-0.02,-1.42,-11.32	./.	./.	./.	./.	0/0:11:11,0:40:-0.00,-3.81,-37.38	./.	./.	./.	./.	./.	./.	0/0:13:13,0:40:-0.00,-4.42,-43.90	./.	./.	./.	./.	./.	./.	./.	./.	./.	0/0:12:11,1:13:-0.06,-0.91,-34.18	./.	./.	./.	./.	./.	0/0:11:11,0:40:-0.00,-3.81,-37.38	./.	./.
180	193	.	A	T	.	PASS	NS=8;AF=0.500	GT:DP:AD:GQ:GL	./.	0/1:9:1,8:28:-25.01,-0.00,-2.19	0/1:4:3,1:40:-3.69,-0.00,-10.21	./.	./.	./.	./.	./.	./.	./.	0/1:5:4,1:40:-3.39,-0.00,-13.17	0/1:3:2,1:40:-3.99,-0.00,-7.25	./.	./.	./.	./.	0/1:11:1,10:21:-30.93,-0.01,-1.60	./.	./.	./.	./.	./.	./.	0/1:13:1,12:14:-36.88,-0.04,-1.03	./.	./.	./.	./.	0/1:10:4,6:40:-18.18,-0.00,-11.66	./.	./.	./.	./.	./.	./.	./.	./.	./.	./.	0/1:11:1,10:21:-30.93,-0.01,-1.60	./.	./.
180	194	.	C	A	.	PASS	NS=9;AF=0.056	GT:DP:AD:GQ:GL	./.	0/0:9:9,0:40:-0.00,-3.37,-30.40	0/0:4:4,0:24:-0.01,-1.87,-14.11	./.	./.	0/0:11:11,0:40:-0.00,-3.97,-36.92	./.	./.	./.	./.	0/0:5:5,0:27:-0.00,-2.17,-17.36	0/1:3:1,2:34:-4.96,-0.00,-2.76	./.	./.	./.	./.	./.	./.	./.	./.	./.	./.	./.	0/0:13:12,1:18:-0.02,-1.33,-36.94	./.	./.	./.	./.	0/0:10:10,0:40:-0.00,-3.67,-33.66	./.	./.	./.	./.	0/0:12:12,0:40:-0.00,-4.27,-40.18	./.	./.	./.	./.	./.	0/0:11:11,0:40:-0.00,-3.97,-36.92	./.	./.
180	211	.	A	G	.	PASS	NS=4;AF=0.500	GT:DP:AD:GQ:GL	./.	0/1:9:8,1:16:-1.13,-0.03,-24.94	0/1:4:1,3:40:-9.12,-0.00,-3.59	./.	./.	./.	./.	./.	./.	./.	0/1:5:1,4:40:-12.08,-0.00,-3.29	./.	./.	./.	./.	./.	./.	./.	./.	./.	./.	./.	./.	./.	./.	./.	./.	./.	0/1:10:6,4:40:-10.58,-0.00,-18.09	./.	./.	./.	./.	./.	./.	./.	./.	./.	./.	./.	./.	./.
180	217	.	G	C	.	PASS	NS=10;AF=0.050	GT:DP:AD:GQ:GL	./.	0/0:9:9,0:40:-0.00,-3.45,-16.67	0/0:4:4,0:26:-0.00,-1.99,-7.94	./.	./.	0/0:11:11,0:40:-0.00,-4.04,-20.16	./.	./.	./.	./.	0/0:5:5,0:29:-0.00,-2.28,-9.68	0/1:3:1,2:14:-1.85,-0.05,-1.05	./.	./.	./.	./.	0/0:11:9,1:26:-0.00,-2.01,-14.92	./.	./.	./.	./.	./.	./.	0/0:13:11,1:32:-0.00,-2.59,-18.41	./.	./.	./.	./.	0/0:10:9,0:40:-0.00,-3.45,-16.67	./.	./.	./.	./.	0/0:12:12,0:40:-0.00,-4.33,-21.91	./.	./.	./.	./.	./.	0/0:11:11,0:40:-0.00,-4.04,-20.16	./.	./.
187	59	.	T	C	.	PASS	NS=10;AF=0.100	GT:DP:AD:GQ:GL	0/0:5:5,0:36:-0.00,-2.99,-19.99	./.	0/0:34:34,0:40:-0.00,-11.72,-130.80	0/0:74:74,0:40:0.00,-23.76,-283.63	0/0:6:6,0:40:-0.00,-3.29,-23.81	./.	./.	./.	./.	./.	0/0:31:31,0:40:-0.00,-10.81,-119.33	./.	./.	./.	./.	./.	0/0:49:49,0:40:0.00,-16.23,-188.11	./.	./.	./.	./.	./.	./.	0/0:44:44,0:40:-0.00,-14.73,-169.00	./.	./.	./.	./.	./.	./.	./.	./.	./.	./.	./.	./.	./.	0/0:70:70,0:40:-0.00,-22.55,-268.34	./.	1/1:5:0,5:27:-18.22,-2.10,-0.00	./.	0/0:13:13,0:40:-0.00,-5.40,-50.56
187	100	.	T	C	.	PASS	NS=10;AF=0.100	GT:DP:AD:GQ:GL	0/1:6:4,2:40:-5.29,-0.00,-14.47	./.	0/0:34:34,0:40:-0.00,-10.78,-131.49	0/0:74:74,0:40:0.00,-22.82,-284.37	0/1:6:5,1:20:-1.49,-0.01,-18.31	./.	./.	./.	./.	./.	0/0:31:31,0:40:-0.00,-9.88,-120.02	./.	./.	./.	./.	./.	0/0:49:49,0:40:-0.00,-15.29,-188.82	./.	./.	./.	./.	./.	./.	0/0:44:44,0:40:-0.00,-13.79,-169.71	./.	./.	./.	./.	./.	./.	./.	./.	./.	./.	./.	./.	./.	0/0:70:70,0:40:-0.00,-21.61,-269.08	./.	0/0:5:5,0:26:-0.00,-2.05,-20.65	./.	0/0:13:13,0:40:-0.00,-4.46,-51.22
187	142	.	C	T	.	PASS	NS=9;AF=0.222	GT:DP:AD:GQ:GL	0/1:6:2,4:40:-13.16,-0.00,-6.16	./.	0/0:34:34,0:40:-0.00,-10.56,-130.64	0/0:74:74,0:40:0.00,-22.59,-283.58	0/1:6:1,5:29:-16.99,-0.00,-2.34	./.	./.	./.	./.	./.	0/0:32:32,0:40:-0.00,-9.95,-122.99	./.	./.	./.	./.	./.	0/0:49:49,0:40:-0.00,-15.07,-187.99	./.	./.	./.	./.	./.	./.	0/0:44:44,0:40:-0.00,-13.57,-168.87	./.	./.	./.	./.	./.	./.	./.	./.	./.	./.	./.	./.	./.	0/0:70:70,0:40:-0.00,-21.39,-268.28	./.	1/1:5:0,5:17:-18.50,-1.21,-0.03	./.	./.
189	28	.	C	A	.	PASS	NS=6;AF=0.167	GT:DP:AD:GQ:GL	./.	./.	0/0:74:71,2:40:0.00,-17.52,-158.30	./.	./.	./.	./.	./.	0/0:6:6,0:26:-0.00,-2.06,-15.10	./.	0/0:74:71,2:40:0.00,-17.52,-158.30	./.	./.	./.	0/1:20:15,5:40:-5.13,-0.00,-29.32	0/0:6:6,0:26:-0.00,-2.06,-15.10	./.	./.	./.	./.	./.	./.	0/1:20:15,5:40:-5.13,-0.00,-29.32	./.	./.	./.	./.	./.	./.	./.	./.	./.	./.	./.	./.	./.	./.	./.	./.	./.	./.	./.
189	96	.	C	T	.	PASS	NS=6;AF=0.167	GT:DP:AD:GQ:GL	./.	./.	0/0:111:110,0:40:0.00,-33.31,-302.10	./.	./.	./.	./.	./.	0/1:8:1,7:20:-16.46,-0.01,-1.52	./.	0/0:110:110,0:40:0.00,-33.31,-302.10	./.	./.	./.	0/0:30:30,0:40:-0.00,-9.29,-83.45	0/1:10:2,8:40:-18.58,-0.00,-3.64	./.	./.	./.	./.	./.	./.	0/0:30:30,0:40:-0.00,-9.29,-83.45	./.	./.	./.	./.	./.	./.	./.	./.	./.	./.	./.	./.	./.	./.	./.	./.	./.	./.	./.
191	13	.	T	A	.	PASS	NS=4;AF=0.375	GT:DP:AD:GQ:GL	./.	./.	./.	./.	./.	./.	0/1:110:45,65:40:-223.42,0.00,-145.68	./.	./.	./.	./.	0/1:110:45,65:40:-223.42,0.00,-145.68	./.	./.	./.	./.	./.	./.	./.	./.	./.	./.	./.	./.	./.	./.	./.	./.	./.	./.	./.	./.	./.	0/0:83:83,0:40:0.00,-24.52,-328.03	./.	./.	./.	./.	0/1:132:77,55:40:-177.40,0.00,-265.12	./.	./.	./.
193	78	.	C	T	.	PASS	NS=22;AF=0.023	GT:DP:AD:GQ:GL	0/0:7:7,0:37:-0.00,-3.03,-29.57	0/0:14:14,0:40:-0.00,-5.14,-57.55	0/0:43:43,0:40:-0.00,-13.87,-173.44	0/0:21:21,0:40:-0.00,-7.25,-85.52	0/0:7:7,0:37:-0.00,-3.03,-29.57	0/0:14:14,0:40:-0.00,-5.14,-57.55	0/0:21:21,0:40:-0.00,-7.25,-85.52	./.	0/0:40:40,0:40:-0.00,-12.96,-161.45	./.	0/0:43:43,0:40:-0.00,-13.87,-173.44	0/0:21:21,0:40:-0.00,-7.25,-85.52	./.	./.	./.	0/0:41:41,0:40:-0.00,-13.27,-165.45	0/0:26:26,0:40:-0.00,-8.75,-105.50	./.	./.	0/0:13:13,0:40:-0.00,-4.84,-53.55	./.	0/1:8:6,2:40:-4.66,-0.00,-22.24	./.	0/0:26:26,0:40:-0.00,-8.75,-105.50	./.	./.	0/0:13:13,0:40:-0.00,-4.84,-53.55	./.	0/0:10:10,0:40:-0.00,-3.93,-41.56	./.	./.	./.	./.	0/0:10:10,0:40:-0.00,-3.93,-41.56	./.	./.	./.	0/0:21:21,0:40:-0.00,-7.25,-85.52	0/0:29:29,0:40:-0.00,-9.65,-117.49	0/0:52:52,0:40:0.00,-16.58,-209.41	./.	0/0:8:8,0:40:-0.00,-3.33,-33.57
193	125	.	C	T	.	PASS	NS=7;AF=0.429	GT:DP:AD:GQ:GL	0/1:9:7,2:40:-6.82,-0.00,-27.92	./.	./.	0/1:33:21,12:40:-41.04,0.00,-78.73	0/1:12:8,4:40:-14.21,-0.00,-31.17	./.	0/1:34:26,8:40:-24.16,0.00,-99.15	./.	./.	./.	./.	0/1:29:25,4:40:-9.09,-0.00,-96.51	./.	./.	./.	./.	./.	./.	./.	./.	./.	./.	./.	./.	./.	./.	./.	./.	./.	./.	./.	./.	./.	./.	./.	./.	./.	./.	0/1:29:8,21:40:-79.55,0.00,-26.05	./.	./.	0/0:8:8,0:16:-0.03,-1.20,-33.57
193	134	.	G	A	.	PASS	NS=7;AF=0.429	GT:DP:AD:GQ:GL	0/1:9:7,2:31:-2.53,-0.00,-14.14	./.	./.	0/1:33:21,12:40:-17.14,0.00,-37.46	0/1:12:8,4:40:-5.99,-0.00,-15.42	./.	0/1:34:26,8:40:-8.14,-0.00,-48.04	./.	./.	./.	./.	0/1:29:25,4:14:-0.97,-0.05,-47.41	./.	./.	./.	./.	./.	./.	./.	./.	./.	./.	./.	./.	./.	./.	./.	./.	./.	./.	./.	./.	./.	./.	./.	./.	./.	./.	0/1:28:7,21:40:-38.22,-0.00,-8.48	./.	./.	0/0:8:8,0:20:-0.01,-1.54,-18.15
193	155	.	C	A	.	PASS	NS=23;AF=0.022	GT:DP:AD:GQ:GL	0/0:5:5,0:32:-0.00,-2.62,-14.47	0/0:9:9,0:40:-0.00,-3.82,-24.75	0/0:27:27,0:40:-0.00,-9.22,-71.03	0/0:14:14,0:40:-0.00,-5.32,-37.61	0/0:7:7,0:39:-0.00,-3.22,-19.61	0/0:12:12,0:40:-0.00,-4.72,-32.46	0/0:18:18,0:40:-0.00,-6.52,-47.89	./.	0/0:29:29,0:40:-0.00,-9.82,-76.17	./.	0/0:38:38,0:40:-0.00,-12.52,-99.31	0/0:14:14,0:40:-0.00,-5.32,-37.61	./.	0/0:6:6,0:36:-0.00,-2.92,-17.04	./.	0/0:30:30,0:40:-0.00,-10.12,-78.74	0/0:19:18,0:40:-0.00,-6.52,-47.89	./.	./.	0/0:13:13,0:40:-0.00,-5.02,-35.03	./.	0/0:4:4,0:29:-0.00,-2.33,-11.90	./.	0/0:21:20,0:40:-0.00,-7.12,-53.03	./.	./.	0/0:11:11,0:40:-0.00,-4.42,-29.89	./.	0/0:7:7,0:39:-0.00,-3.22,-19.61	./.	./.	./.	./.	0/0:8:8,0:40:-0.00,-3.52,-22.18	./.	./.	./.	0/0:14:14,0:40:-0.00,-5.32,-37.61	0/0:29:29,0:40:-0.00,-9.82,-76.17	0/0:51:51,0:40:0.00,-16.42,-132.73	./.	0/1:8:2,6:39:-11.90,-0.00,-3.23
193	185	.	C	T	.	PASS	NS=7;AF=0.071	GT:DP:AD:GQ:GL	0/0:5:5,0:17:-0.03,-1.20,-20.56	./.	./.	./.	0/0:7:7,0:23:-0.01,-1.79,-28.30	./.	0/0:18:17,1:17:-0.03,-1.24,-63.21	./.	./.	./.	./.	0/0:14:14,0:40:-0.00,-3.89,-55.43	./.	0/0:6:6,0:20:-0.01,-1.49,-24.43	./.	./.	./.	./.	./.	./.	./.	0/0:4:4,0:13:-0.05,-0.93,-16.71	./.	./.	./.	./.	./.	./.	./.	./.	./.	./.	./.	./.	./.	./.	./.	./.	./.	./.	./.	0/1:8:2,6:40:-21.18,-0.00,-6.82
202	108	.	A	C	.	PASS	NS=3;AF=0.333	GT:DP:AD:GQ:GL	0/0:6:6,0:39:-0.00,-3.26,-15.62	./.	./.	./.	0/0:3:3,0:30:-0.00,-2.36,-7.95	./.	./.	./.	./.	./.	./.	./.	./.	./.	./.	./.	./.	./.	./.	./.	./.	./.	./.	./.	./.	./.	./.	./.	./.	./.	./.	./.	./.	./.	./.	./.	./.	./.	./.	1/1:9:0,9:40:-22.71,-3.87,-0.00	./.	./.
203	16	.	T	C	.	PASS	NS=3;AF=0.333	GT:DP:AD:GQ:GL	0/0:3:3,0:28:-0.00,-2.19,-7.82	./.	./.	./.	0/0:3:3,0:28:-0.00,-2.19,-7.82	./.	./.	./.	./.	./.	./.	./.	./.	./.	./.	./.	./.	./.	./.	./.	./.	./.	./.	./.	./.	./.	./.	./.	./.	./.	./.	./.	./.	./.	./.	./.	./.	./.	./.	1/1:10:0,10:40:-24.74,-3.98,-0.00	./.	./.
206	169	.	A	G	.	PASS	NS=7;AF=0.357	GT:DP:AD:GQ:GL	./.	./.	0/0:51:50,1:40:-0.00,-11.16,-186.78	./.	./.	./.	./.	./.	./.	./.	0/0:52:49,3:40:-0.00,-3.88,-175.42	./.	./.	./.	./.	./.	0/1:37:25,12:40:-34.74,0.00,-85.10	./.	./.	./.	./.	./.	./.	0/1:35:27,8:40:-20.18,0.00,-93.28	./.	./.	./.	./.	0/1:41:35,6:40:-10.80,-0.00,-121.79	./.	./.	./.	./.	0/1:37:31,6:40:-12.00,-0.00,-107.84	./.	./.	./.	./.	./.	0/1:55:38,17:40:-48.27,0.00,-128.95	./.	./.
209	5	.	C	T	.	PASS	NS=6;AF=0.167	GT:DP:AD:GQ:GL	0/0:3:3,0:16:-0.03,-1.13,-9.51	./.	0/0:3:3,0:16:-0.03,-1.13,-9.51	0/1:6:3,3:40:-6.04,-0.00,-7.47	0/0:3:3,0:16:-0.03,-1.13,-9.51	./.	./.	./.	./.	./.	0/0:3:3,0:16:-0.03,-1.13,-9.51	./.	./.	./.	./.	./.	./.	./.	./.	./.	./.	./.	./.	./.	./.	./.	./.	./.	./.	./.	./.	./.	./.	./.	./.	./.	./.	0/1:6:3,3:40:-6.04,-0.00,-7.47	./.	./.	./.	./.
209	55	.	G	A	.	PASS	NS=6;AF=0.167	GT:DP:AD:GQ:GL	0/0:3:3,0:16:-0.03,-1.13,-9.51	./.	0/0:3:3,0:16:-0.03,-1.13,-9.51	0/1:6:3,3:40:-6.04,-0.00,-7.47	0/0:3:3,0:16:-0.03,-1.13,-9.51	./.	./.	./.	./.	./.	0/0:3:3,0:16:-0.03,-1.13,-9.51	./.	./.	./.	./.	./.	./.	./.	./.	./.	./.	./.	./.	./.	./.	./.	./.	./.	./.	./.	./.	./.	./.	./.	./.	./.	./.	0/1:6:3,3:40:-6.04,-0.00,-7.47	./.	./.	./.	./.
210	117	.	G	T	.	PASS	NS=39;AF=0.026	GT:DP:AD:GQ:GL	0/0:9:9,0:40:-0.00,-3.80,-43.89	0/0:32:32,0:40:-0.00,-10.73,-151.95	0/0:130:130,0:40:0.00,-40.23,-612.36	0/0:104:104,0:40:-0.00,-32.40,-490.21	0/0:12:12,0:40:-0.00,-4.71,-57.99	0/0:34:34,0:40:-0.00,-11.33,-161.35	0/0:21:21,0:40:-0.00,-7.42,-100.27	0/0:23:23,0:40:-0.00,-8.02,-109.67	0/0:81:81,0:40:0.00,-25.48,-382.16	0/0:149:149,0:40:-0.00,-45.95,-701.63	0/0:128:128,0:40:0.00,-39.63,-602.97	0/0:20:20,0:40:-0.00,-7.12,-95.57	0/0:22:22,0:40:-0.00,-7.72,-104.97	0/0:38:38,0:40:-0.00,-12.53,-180.14	0/0:14:14,0:40:-0.00,-5.31,-67.38	0/0:78:78,0:40:0.00,-24.58,-368.06	0/0:152:152,0:40:-0.00,-46.85,-715.72	0/0:142:142,0:40:0.00,-43.84,-668.74	0/1:28:23,5:40:-13.97,-0.00,-100.14	0/0:18:18,0:40:-0.00,-6.51,-86.18	0/0:9:9,0:40:-0.00,-3.80,-43.89	0/0:34:34,0:40:-0.00,-11.33,-161.35	0/0:13:13,0:40:-0.00,-5.01,-62.69	0/0:166:166,0:40:0.00,-51.06,-781.49	0/1:20:17,3:40:-6.98,-0.00,-74.36	0/0:11:11,0:40:-0.00,-4.41,-53.29	0/0:21:21,0:40:-0.00,-7.42,-100.27	./.	0/0:77:77,0:40:0.00,-24.27,-363.36	0/0:9:9,0:40:-0.00,-3.80,-43.89	0/0:8:8,0:40:-0.00,-3.50,-39.19	./.	0/0:17:17,0:40:-0.00,-6.21,-81.48	0/0:88:88,0:40:0.00,-27.59,-415.04	0/0:25:25,0:40:-0.00,-8.62,-119.06	0/0:51:51,0:40:0.00,-16.45,-241.21	0/0:6:6,0:35:-0.00,-2.90,-29.80	0/0:108:108,0:40:0.00,-33.61,-509.00	0/0:220:220,0:40:-0.00,-67.32,-1035.19	0/0:371:371,0:40:-0.00,-112.77,-1744.60	0/0:6:6,0:35:-0.00,-2.90,-29.80	./.
212	46	.	G	A	.	PASS	NS=10;AF=0.200	GT:DP:AD:GQ:GL	0/0:6:6,0:22:-0.01,-1.69,-22.96	./.	0/0:25:25,0:40:-0.00,-7.40,-91.59	./.	0/0:6:6,0:22:-0.01,-1.69,-22.96	./.	./.	./.	0/0:10:10,0:35:-0.00,-2.89,-37.40	./.	0/0:25:25,0:40:-0.00,-7.40,-91.59	./.	./.	./.	./.	0/0:10:10,0:35:-0.00,-2.89,-37.40	./.	./.	./.	./.	0/1:8:3,5:40:-15.78,-0.00,-9.83	./.	./.	./.	./.	./.	./.	./.	0/1:5:2,3:40:-9.46,-0.00,-7.12	0/1:8:3,5:40:-15.78,-0.00,-9.83	./.	./.	./.	0/1:5:2,3:40:-9.46,-0.00,-7.12	./.	./.	./.	./.	./.	./.	./.	./.
212	56	.	A	T	.	PASS	NS=13;AF=0.077	GT:DP:AD:GQ:GL	0/0:6:6,0:29:-0.00,-2.34,-23.21	./.	0/0:25:25,0:40:-0.00,-8.06,-91.85	./.	0/0:6:6,0:29:-0.00,-2.34,-23.21	./.	./.	./.	0/0:10:10,0:40:-0.00,-3.55,-37.66	./.	0/0:25:25,0:40:-0.00,-8.06,-91.85	./.	./.	./.	./.	0/0:10:10,0:40:-0.00,-3.55,-37.66	0/0:23:23,0:40:-0.00,-7.46,-84.62	./.	./.	./.	0/1:8:3,5:40:-15.12,-0.00,-9.43	./.	./.	0/0:23:23,0:40:-0.00,-7.46,-84.62	./.	./.	./.	./.	0/0:5:5,0:26:-0.00,-2.04,-19.60	0/1:8:3,5:40:-15.12,-0.00,-9.43	./.	./.	./.	0/0:5:5,0:26:-0.00,-2.04,-19.60	./.	./.	./.	./.	./.	0/0:33:33,0:40:-0.00,-10.47,-120.75	./.	./.
212	73	.	T	C	.	PASS	NS=13;AF=0.077	GT:DP:AD:GQ:GL	0/0:8:8,0:36:-0.00,-2.95,-30.47	./.	0/0:25:25,0:40:-0.00,-8.06,-91.96	./.	0/0:6:6,0:29:-0.00,-2.35,-23.24	./.	./.	./.	0/0:10:10,0:40:-0.00,-3.55,-37.70	./.	0/0:25:25,0:40:-0.00,-8.06,-91.96	./.	./.	./.	./.	0/0:10:10,0:40:-0.00,-3.55,-37.70	0/0:23:23,0:40:-0.00,-7.46,-84.72	./.	./.	./.	0/1:8:3,5:40:-15.14,-0.00,-9.44	./.	./.	0/0:23:23,0:40:-0.00,-7.46,-84.72	./.	./.	./.	./.	0/0:5:5,0:26:-0.00,-2.05,-19.62	0/1:8:3,5:40:-15.14,-0.00,-9.44	./.	./.	./.	0/0:5:5,0:26:-0.00,-2.05,-19.62	./.	./.	./.	./.	./.	0/0:33:33,0:40:-0.00,-10.47,-120.89	./.	./.
212	82	.	C	T	.	PASS	NS=13;AF=0.077	GT:DP:AD:GQ:GL	0/0:8:8,0:35:-0.00,-2.89,-18.47	./.	0/0:25:23,2:40:-0.00,-3.72,-46.01	./.	0/0:7:7,0:32:-0.00,-2.60,-16.35	./.	./.	./.	0/0:10:9,0:38:-0.00,-3.19,-20.59	./.	0/0:25:23,2:40:-0.00,-3.72,-46.01	./.	./.	./.	./.	0/0:10:9,0:38:-0.00,-3.19,-20.59	0/0:23:20,3:15:-0.04,-1.05,-37.58	./.	./.	./.	0/0:8:8,0:35:-0.00,-2.89,-18.47	./.	./.	0/0:23:20,3:15:-0.04,-1.05,-37.58	./.	./.	./.	./.	0/1:5:2,3:40:-4.35,-0.00,-3.76	0/0:8:8,0:35:-0.00,-2.89,-18.47	./.	./.	./.	0/1:5:2,3:40:-4.35,-0.00,-3.76	./.	./.	./.	./.	0/0:18:17,0:40:-0.00,-5.57,-37.54	./.	./.	./.
212	88	.	T	A	.	PASS	NS=14;AF=0.071	GT:DP:AD:GQ:GL	0/0:8:8,0:38:-0.00,-3.11,-30.52	./.	0/0:25:25,0:40:-0.00,-8.23,-92.04	./.	0/0:7:7,0:34:-0.00,-2.81,-26.90	./.	./.	./.	0/0:10:10,0:40:-0.00,-3.72,-37.76	./.	0/0:25:25,0:40:-0.00,-8.23,-92.04	./.	./.	./.	./.	0/0:10:10,0:40:-0.00,-3.72,-37.76	0/0:23:22,1:40:-0.00,-4.01,-77.56	./.	./.	./.	0/0:8:8,0:38:-0.00,-3.11,-30.52	./.	./.	0/0:23:22,1:40:-0.00,-4.01,-77.56	./.	./.	./.	./.	0/1:5:2,3:40:-8.65,-0.00,-6.59	0/0:8:8,0:38:-0.00,-3.11,-30.52	./.	./.	./.	0/1:5:2,3:40:-8.65,-0.00,-6.59	./.	./.	./.	./.	0/0:18:18,0:40:-0.00,-6.12,-66.71	0/0:33:33,0:40:-0.00,-10.64,-120.99	./.	./.
212	193	.	C	T	.	PASS	NS=14;AF=0.036	GT:DP:AD:GQ:GL	0/1:4:2,2:40:-4.85,-0.00,-6.46	./.	0/0:22:22,0:40:-0.00,-7.62,-79.24	./.	0/0:3:3,0:25:-0.01,-1.91,-12.19	./.	./.	./.	0/0:7:7,0:38:-0.00,-3.11,-26.30	./.	0/0:20:20,0:40:-0.00,-7.02,-72.18	./.	./.	./.	./.	0/0:9:9,0:40:-0.00,-3.71,-33.36	0/0:18:18,0:40:-0.00,-6.42,-65.12	./.	./.	./.	0/0:3:3,0:25:-0.01,-1.91,-12.19	./.	./.	0/0:17:17,0:40:-0.00,-6.12,-61.59	./.	./.	./.	./.	0/0:5:5,0:31:-0.00,-2.51,-19.25	0/0:7:7,0:38:-0.00,-3.11,-26.30	./.	./.	./.	0/0:4:4,0:28:-0.00,-2.21,-15.72	./.	./.	./.	./.	0/0:18:18,0:40:-0.00,-6.42,-65.12	0/0:32:32,0:40:-0.00,-10.63,-114.52	./.	./.
212	196	.	C	T	.	PASS	NS=12;AF=0.042	GT:DP:AD:GQ:GL	0/0:2:2,0:16:-0.03,-1.16,-8.61	./.	0/0:22:22,0:40:-0.00,-7.15,-79.05	./.	0/0:3:3,0:19:-0.02,-1.45,-12.12	./.	./.	./.	0/0:7:7,0:33:-0.00,-2.64,-26.20	./.	0/0:20:20,0:40:-0.00,-6.55,-72.00	./.	./.	./.	./.	0/0:9:9,0:39:-0.00,-3.24,-33.24	./.	./.	./.	./.	0/0:3:3,0:19:-0.02,-1.45,-12.12	./.	./.	0/0:17:17,0:40:-0.00,-5.65,-61.43	./.	./.	./.	./.	./.	0/0:7:7,0:33:-0.00,-2.64,-26.20	./.	./.	./.	0/1:4:2,2:40:-5.31,-0.00,-6.84	./.	./.	./.	./.	0/0:18:18,0:40:-0.00,-5.95,-64.96	0/0:32:31,1:40:-0.00,-6.64,-107.24	./.	./.
212	217	.	G	A	.	PASS	NS=4;AF=0.250	GT:DP:AD:GQ:GL	0/1:3:2,1:37:-3.10,-0.00,-7.67	./.	./.	./.	0/1:4:3,1:34:-2.80,-0.00,-10.90	./.	./.	./.	./.	./.	./.	./.	./.	./.	./.	./.	./.	./.	./.	./.	./.	./.	./.	./.	./.	./.	./.	./.	0/0:5:5,0:15:-0.04,-1.07,-18.73	0/0:7:7,0:22:-0.01,-1.64,-25.76	./.	./.	./.	./.	./.	./.	./.	./.	./.	./.	./.	./.
212	229	.	C	T	.	PASS	NS=5;AF=0.500	GT:DP:AD:GQ:GL	0/1:3:1,2:40:-7.78,-0.00,-4.01	./.	./.	./.	0/1:4:1,3:40:-11.01,-0.00,-3.71	./.	./.	./.	0/1:7:3,4:40:-13.63,-0.00,-9.87	./.	./.	./.	./.	./.	./.	0/1:9:4,5:40:-16.56,-0.00,-12.79	./.	./.	./.	./.	./.	./.	./.	./.	./.	./.	./.	./.	./.	./.	./.	./.	./.	0/1:4:1,3:40:-11.01,-0.00,-3.71	./.	./.	./.	./.	./.	./.	./.	./.
216	50	.	A	C	.	PASS	NS=8;AF=0.500	GT:DP:AD:GQ:GL	0/1:8:3,2:40:-4.72,-0.00,-7.38	./.	0/1:45:34,11:40:-14.49,-0.00,-70.29	./.	0/1:8:3,2:40:-4.72,-0.00,-7.38	./.	0/1:15:5,10:40:-21.05,-0.00,-9.21	./.	./.	./.	./.	./.	./.	./.	./.	./.	0/1:54:31,23:40:-40.78,0.00,-60.35	./.	0/1:27:14,13:40:-24.71,0.00,-27.36	./.	./.	./.	./.	./.	0/1:27:14,13:40:-24.71,0.00,-27.36	./.	./.	./.	./.	./.	./.	./.	./.	./.	./.	./.	./.	./.	./.	./.	./.	0/1:6:5,1:26:-2.01,-0.00,-11.91
216	109	.	G	A	.	PASS	NS=10;AF=0.200	GT:DP:AD:GQ:GL	0/1:11:3,8:40:-18.97,-0.00,-6.38	./.	0/0:64:62,2:40:-0.00,-13.24,-164.04	./.	0/1:13:6,7:40:-15.66,-0.00,-13.93	./.	0/1:22:8,14:40:-31.98,0.00,-16.67	./.	./.	./.	0/0:71:69,1:40:0.00,-17.76,-185.78	./.	./.	./.	./.	./.	0/0:80:75,3:40:0.00,-14.73,-196.65	./.	0/0:38:38,0:40:-0.00,-10.87,-104.26	./.	./.	./.	./.	0/0:76:75,0:40:0.00,-21.98,-204.81	0/0:43:43,0:40:-0.00,-12.37,-117.85	./.	./.	./.	./.	./.	./.	./.	./.	./.	./.	./.	./.	./.	./.	./.	./.	0/1:6:5,1:20:-1.47,-0.02,-13.33
216	172	.	A	C	.	PASS	NS=5;AF=0.500	GT:DP:AD:GQ:GL	./.	./.	0/1:28:17,11:40:-38.84,0.00,-64.09	./.	./.	./.	0/1:11:8,3:40:-10.59,-0.00,-31.68	./.	./.	./.	./.	./.	./.	./.	./.	./.	./.	./.	0/1:15:11,4:40:-13.56,-0.00,-42.98	./.	./.	./.	./.	./.	0/1:22:12,10:40:-36.47,0.00,-45.05	./.	./.	./.	./.	./.	./.	./.	./.	./.	./.	./.	./.	./.	./.	./.	./.	0/1:6:1,5:40:-20.44,-0.00,-3.99
218	103	.	G	A	.	PASS	NS=14;AF=0.143	GT:DP:AD:GQ:GL	0/0:25:23,2:35:-0.00,-2.85,-50.67	0/0:42:40,2:40:-0.00,-7.94,-91.07	1/1:57:5,52:40:-110.92,-4.53,-0.00	./.	0/0:25:23,2:35:-0.00,-2.85,-50.67	0/0:41:39,2:40:-0.00,-7.64,-88.69	./.	./.	0/0:25:24,1:40:-0.00,-5.23,-55.42	./.	1/1:57:5,52:40:-110.92,-4.53,-0.00	./.	./.	./.	./.	0/0:28:27,1:40:-0.00,-6.12,-62.55	./.	./.	0/0:50:45,5:39:-0.00,-3.20,-95.82	./.	./.	./.	./.	./.	0/0:50:45,5:39:-0.00,-3.20,-95.82	0/0:12:12,0:40:-0.00,-3.71,-29.28	./.	./.	./.	./.	0/0:12:12,0:40:-0.00,-3.71,-29.28	./.	./.	./.	./.	0/0:14:14,0:40:-0.00,-4.31,-34.04	./.	./.	0/0:44:41,3:40:-0.00,-6.16,-91.07	./.	./.	./.
218	112	.	C	T	.	PASS	NS=10;AF=0.200	GT:DP:AD:GQ:GL	0/0:38:34,2:40:-0.00,-5.56,-81.44	0/0:55:51,4:40:-0.00,-6.20,-119.33	1/1:85:7,76:40:-173.67,-6.41,-0.00	./.	0/0:37:35,1:40:-0.00,-8.09,-86.49	./.	./.	./.	0/0:32:30,2:40:-0.00,-4.36,-71.33	./.	1/1:85:8,75:40:-168.62,-3.88,-0.00	./.	./.	./.	./.	0/0:43:39,4:32:-0.00,-2.61,-89.02	./.	./.	./.	./.	./.	0/0:13:12,1:17:-0.03,-1.22,-28.42	./.	./.	./.	./.	./.	./.	./.	./.	./.	./.	./.	./.	./.	0/0:14:13,1:20:-0.01,-1.51,-30.93	./.	./.	0/0:44:40,4:35:-0.00,-2.91,-91.54	./.	./.	./.
218	145	.	G	C	.	PASS	NS=15;AF=0.267	GT:DP:AD:GQ:GL	0/0:19:18,1:40:-0.00,-3.86,-32.17	0/0:29:26,3:37:-0.00,-3.08,-43.35	1/1:42:1,40:40:-72.19,-9.86,-0.00	./.	0/0:19:19,0:40:-0.00,-5.72,-35.89	./.	./.	./.	0/0:15:15,0:40:-0.00,-4.54,-28.44	./.	1/1:42:3,37:40:-62.87,-5.84,-0.00	./.	./.	./.	./.	0/0:20:18,2:29:-0.00,-2.29,-30.31	./.	./.	0/0:38:31,5:19:-0.02,-1.44,-48.96	./.	./.	./.	./.	./.	0/0:37:30,4:33:-0.00,-2.70,-48.94	0/0:11:9,1:17:-0.03,-1.23,-15.42	./.	./.	1/1:14:0,13:40:-23.74,-3.47,-0.00	./.	./.	./.	./.	1/1:12:1,10:15:-16.32,-1.05,-0.04	0/0:17:16,1:39:-0.00,-3.27,-28.44	0/0:14:14,0:40:-0.00,-4.25,-26.58	./.	./.	0/0:44:40,4:40:-0.00,-5.65,-67.57	./.	./.	./.
220	19	.	A	G	.	PASS	NS=15;AF=0.333	GT:DP:AD:GQ:GL	0/0:5:5,0:17:-0.02,-1.28,-18.55	./.	0/0:6:6,0:21:-0.01,-1.57,-22.20	./.	0/0:5:5,0:17:-0.02,-1.28,-18.55	./.	./.	0/1:7:3,4:40:-12.79,-0.00,-9.35	1/1:14:0,14:40:-51.03,-3.74,-0.00	0/1:7:6,1:24:-1.81,-0.01,-20.34	0/0:6:6,0:21:-0.01,-1.57,-22.20	./.	0/1:7:3,4:40:-12.79,-0.00,-9.35	0/1:6:2,4:40:-13.09,-0.00,-5.99	./.	1/1:14:0,14:40:-51.03,-3.74,-0.00	./.	0/1:7:6,1:24:-1.81,-0.01,-20.34	./.	./.	./.	0/1:6:2,4:40:-13.09,-0.00,-5.99	./.	./.	./.	0/0:4:4,0:14:-0.05,-1.00,-14.91	./.	./.	./.	./.	0/0:4:4,0:14:-0.05,-1.00,-14.91	./.	./.	./.	./.	./.	./.	./.	0/0:19:18,1:24:-0.01,-1.81,-62.46	./.	./.	./.
220	71	.	T	C	.	PASS	NS=16;AF=0.344	GT:DP:AD:GQ:GL	0/0:7:7,0:27:-0.00,-2.08,-19.61	./.	0/0:9:9,0:33:-0.00,-2.68,-25.11	./.	0/0:8:8,0:30:-0.00,-2.38,-22.36	./.	./.	0/1:8:3,5:40:-11.37,-0.00,-6.22	1/1:17:0,17:40:-46.40,-4.73,-0.00	./.	0/0:8:8,0:30:-0.00,-2.38,-22.36	./.	0/1:13:6,7:40:-15.37,-0.00,-12.97	0/1:7:3,4:40:-8.92,-0.00,-6.52	./.	1/1:25:0,25:40:-68.40,-7.13,-0.00	./.	0/1:10:8,2:31:-2.52,-0.00,-19.37	./.	./.	./.	0/1:11:3,8:40:-18.72,-0.00,-5.32	1/1:5:0,5:16:-13.43,-1.16,-0.03	./.	./.	0/0:7:7,0:27:-0.00,-2.08,-19.61	./.	./.	./.	./.	0/0:5:5,0:20:-0.01,-1.49,-14.12	./.	./.	./.	./.	./.	./.	0/0:27:24,2:29:-0.00,-2.29,-60.86	0/0:19:18,1:36:-0.00,-2.93,-47.11	./.	./.	./.
220	78	.	C	T	.	PASS	NS=15;AF=0.467	GT:DP:AD:GQ:GL	0/0:7:7,0:21:-0.01,-1.56,-26.58	./.	0/1:9:6,3:40:-9.24,-0.00,-20.62	./.	0/0:8:8,0:24:-0.01,-1.85,-30.37	./.	./.	0/1:8:3,5:40:-17.13,-0.00,-9.54	1/1:17:0,17:40:-64.52,-4.56,-0.00	0/1:11:10,1:15:-1.08,-0.04,-35.24	0/1:9:6,3:40:-9.24,-0.00,-20.62	./.	0/1:13:6,7:40:-23.21,0.00,-19.42	./.	./.	1/1:25:0,25:40:-94.88,-6.96,-0.00	./.	0/1:10:8,2:40:-5.14,-0.00,-27.91	./.	./.	./.	0/1:11:2,9:40:-31.40,-0.00,-4.84	1/1:5:0,5:14:-19.02,-0.99,-0.05	./.	./.	0/0:7:7,0:21:-0.01,-1.56,-26.58	./.	./.	./.	./.	0/0:5:5,0:14:-0.05,-0.99,-19.02	./.	./.	./.	./.	./.	./.	./.	0/1:19:4,15:40:-51.77,-0.00,-10.02	./.	./.	./.
220	84	.	C	T	.	PASS	NS=21;AF=0.024	GT:DP:AD:GQ:GL	0/0:7:7,0:37:-0.00,-3.02,-28.16	./.	0/0:9:9,0:40:-0.00,-3.62,-35.75	0/0:27:27,0:40:-0.00,-9.04,-104.06	0/0:8:8,0:40:-0.00,-3.32,-31.95	./.	./.	0/0:8:8,0:40:-0.00,-3.32,-31.95	0/0:17:17,0:40:-0.00,-6.03,-66.11	0/0:11:11,0:40:-0.00,-4.22,-43.34	0/0:9:9,0:40:-0.00,-3.62,-35.75	./.	0/0:13:13,0:40:-0.00,-4.82,-50.93	0/0:7:7,0:37:-0.00,-3.02,-28.16	0/0:4:4,0:27:-0.00,-2.12,-16.78	0/0:25:25,0:40:-0.00,-8.44,-96.47	0/0:17:17,0:40:-0.00,-6.03,-66.11	0/0:10:10,0:40:-0.00,-3.92,-39.54	./.	./.	./.	0/0:11:11,0:40:-0.00,-4.22,-43.34	0/0:5:5,0:30:-0.00,-2.42,-20.57	0/0:22:22,0:40:-0.00,-7.53,-85.09	./.	./.	./.	./.	./.	./.	0/1:5:3,2:40:-5.17,-0.00,-10.56	./.	./.	./.	./.	./.	./.	0/0:27:27,0:40:-0.00,-9.04,-104.06	0/0:19:19,0:40:-0.00,-6.63,-73.70	0/0:44:44,0:40:-0.00,-14.15,-168.58	./.	./.
220	154	.	A	G	.	PASS	NS=21;AF=0.095	GT:DP:AD:GQ:GL	0/0:4:4,0:22:-0.01,-1.71,-15.76	./.	0/0:5:5,0:26:-0.00,-2.01,-19.31	0/0:12:12,0:40:-0.00,-4.11,-44.20	0/0:4:4,0:22:-0.01,-1.71,-15.76	./.	./.	0/1:4:3,1:24:-1.86,-0.01,-10.49	0/1:6:3,3:40:-8.36,-0.00,-9.89	0/0:5:5,0:26:-0.00,-2.01,-19.31	0/0:4:4,0:22:-0.01,-1.71,-15.76	./.	./.	0/0:5:5,0:26:-0.00,-2.01,-19.31	0/0:2:2,0:16:-0.03,-1.14,-8.67	0/1:14:8,6:40:-16.62,0.00,-25.26	0/0:8:8,0:35:-0.00,-2.91,-29.97	0/0:5:5,0:26:-0.00,-2.01,-19.31	./.	./.	./.	0/0:5:5,0:26:-0.00,-2.01,-19.31	0/1:2:1,1:31:-2.45,-0.00,-3.98	0/0:10:10,0:40:-0.00,-3.51,-37.09	./.	0/0:3:3,0:19:-0.02,-1.42,-12.21	./.	./.	./.	./.	0/0:2:2,0:16:-0.03,-1.14,-8.67	./.	./.	./.	./.	./.	./.	0/0:11:11,0:40:-0.00,-3.81,-40.64	0/0:19:18,1:33:-0.00,-2.66,-61.98	0/0:44:43,1:40:-0.00,-10.19,-150.88	./.	./.
220	169	.	G	A	.	PASS	NS=15;AF=0.133	GT:DP:AD:GQ:GL	0/0:4:4,0:19:-0.02,-1.41,-15.67	./.	0/0:5:5,0:22:-0.01,-1.70,-19.21	0/0:12:12,0:40:-0.00,-3.80,-44.10	0/0:4:4,0:19:-0.02,-1.41,-15.67	./.	./.	0/1:4:3,1:28:-2.17,-0.00,-10.71	0/1:6:3,3:40:-8.68,-0.00,-10.10	0/0:5:5,0:22:-0.01,-1.70,-19.21	0/0:4:4,0:19:-0.02,-1.41,-15.67	./.	./.	./.	./.	0/1:14:7,7:40:-20.50,0.00,-21.92	./.	0/0:5:5,0:22:-0.01,-1.70,-19.21	./.	./.	./.	0/1:5:4,1:24:-1.87,-0.01,-13.97	./.	./.	./.	0/0:3:3,0:15:-0.03,-1.12,-12.13	./.	./.	./.	./.	./.	./.	./.	./.	./.	./.	./.	0/0:11:11,0:40:-0.00,-3.49,-40.54	0/0:19:19,0:40:-0.00,-5.90,-68.99	0/0:44:43,1:40:-0.00,-9.87,-150.78	./.	./.
220	172	.	C	T	.	PASS	NS=16;AF=0.125	GT:DP:AD:GQ:GL	0/1:4:3,1:27:-2.16,-0.00,-10.70	./.	0/0:5:5,0:22:-0.01,-1.71,-19.22	./.	0/1:4:3,1:27:-2.16,-0.00,-10.70	./.	./.	0/0:4:4,0:19:-0.02,-1.41,-15.67	0/0:6:6,0:26:-0.00,-2.00,-22.77	0/1:5:4,1:24:-1.86,-0.01,-13.96	0/0:4:4,0:19:-0.02,-1.41,-15.67	./.	0/0:6:6,0:26:-0.00,-2.00,-22.77	0/0:5:5,0:22:-0.01,-1.71,-19.22	./.	0/0:14:13,1:13:-0.06,-0.91,-44.16	./.	0/1:5:4,1:24:-1.86,-0.01,-13.96	./.	./.	./.	0/0:5:5,0:22:-0.01,-1.71,-19.22	./.	0/0:10:10,0:39:-0.00,-3.20,-36.99	./.	0/0:3:3,0:16:-0.03,-1.13,-12.13	./.	./.	./.	./.	./.	./.	./.	./.	./.	./.	./.	0/0:11:11,0:40:-0.00,-3.50,-40.55	0/0:19:19,0:40:-0.00,-5.91,-69.00	./.	./.	./.
220	181	.	A	G	.	PASS	NS=18;AF=0.083	GT:DP:AD:GQ:GL	0/0:4:4,0:20:-0.01,-1.53,-15.71	./.	0/1:5:4,1:23:-1.74,-0.01,-13.88	./.	0/0:4:4,0:20:-0.01,-1.53,-15.71	./.	./.	0/0:4:4,0:20:-0.01,-1.53,-15.71	0/0:6:6,0:27:-0.00,-2.12,-22.81	0/0:5:5,0:24:-0.01,-1.83,-19.26	0/1:4:3,1:26:-2.04,-0.00,-10.63	./.	0/0:6:6,0:27:-0.00,-2.12,-22.81	./.	0/0:2:2,0:14:-0.05,-0.97,-8.63	0/0:14:14,0:40:-0.00,-4.53,-51.26	0/0:8:8,0:33:-0.00,-2.72,-29.92	0/0:5:5,0:24:-0.01,-1.83,-19.26	./.	./.	./.	0/0:5:5,0:24:-0.01,-1.83,-19.26	0/0:2:2,0:14:-0.05,-0.97,-8.63	./.	./.	0/0:3:3,0:17:-0.03,-1.24,-12.17	./.	./.	./.	./.	0/0:2:2,0:14:-0.05,-0.97,-8.63	./.	./.	./.	./.	./.	./.	./.	0/1:19:5,14:40:-43.75,-0.00,-13.22	0/0:44:42,2:40:-0.00,-6.44,-143.72	./.	./.
223	91	.	C	T	.	PASS	NS=2;AF=0.500	GT:DP:AD:GQ:GL	./.	0/1:30:10,20:40:-54.19,0.00,-23.40	./.	./.	./.	0/1:30:10,20:40:-54.19,0.00,-23.40	./.	./.	./.	./.	./.	./.	./.	./.	./.	./.	./.	./.	./.	./.	./.	./.	./.	./.	./.	./.	./.	./.	./.	./.	./.	./.	./.	./.	./.	./.	./.	./.	./.	./.	./.	./.
223	217	.	A	G	.	PASS	NS=1;AF=0.500	GT:DP:AD:GQ:GL	./.	0/1:20:9,11:40:-27.78,0.00,-21.94	./.	./.	./.	./.	./.	./.	./.	./.	./.	./.	./.	./.	./.	./.	./.	./.	./.	./.	./.	./.	./.	./.	./.	./.	./.	./.	./.	./.	./.	./.	./.	./.	./.	./.	./.	./.	./.	./.	./.	./.
226	29	.	T	C	.	PASS	NS=7;AF=0.429	GT:DP:AD:GQ:GL	./.	./.	1/1:3:0,3:18:-12.34,-1.29,-0.02	0/0:102:101,1:40:0.00,-27.05,-415.36	./.	./.	./.	./.	1/1:7:0,7:31:-28.93,-2.47,-0.00	./.	./.	./.	./.	./.	./.	1/1:7:0,7:31:-28.93,-2.47,-0.00	./.	./.	./.	./.	./.	./.	./.	./.	./.	./.	./.	./.	0/0:257:256,1:40:0.00,-73.71,-1058.96	./.	./.	./.	./.	0/0:257:256,1:40:0.00,-73.71,-1058.96	./.	./.	./.	0/0:48:47,1:40:-0.00,-10.80,-191.14	./.	./.	./.	./.
226	63	.	C	T	.	PASS	NS=7;AF=0.071	GT:DP:AD:GQ:GL	./.	./.	0/0:5:5,0:25:-0.00,-1.98,-14.90	0/1:116:79,33:40:-54.19,0.00,-178.76	./.	./.	./.	./.	0/0:11:11,0:40:-0.00,-3.77,-30.94	./.	./.	./.	./.	./.	./.	0/0:8:8,0:35:-0.00,-2.87,-22.92	./.	./.	./.	./.	./.	./.	./.	./.	./.	./.	./.	./.	0/0:381:364,17:40:0.00,-69.34,-929.74	./.	./.	./.	./.	0/0:372:355,17:40:0.00,-66.64,-905.67	./.	./.	./.	0/0:53:53,0:40:0.00,-16.38,-143.29	./.	./.	./.	./.
226	160	.	G	A	.	PASS	NS=7;AF=0.143	GT:DP:AD:GQ:GL	./.	./.	./.	0/0:99:96,2:40:0.00,-25.45,-178.22	./.	./.	./.	./.	0/1:6:2,4:33:-5.50,-0.00,-2.69	./.	0/0:28:25,3:35:-0.00,-2.89,-42.45	./.	./.	./.	./.	0/1:3:1,2:22:-2.62,-0.01,-1.70	./.	./.	./.	./.	./.	./.	./.	./.	./.	./.	./.	./.	0/0:193:181,6:40:0.00,-44.20,-330.97	./.	./.	./.	./.	0/0:190:181,4:40:0.00,-47.38,-334.74	./.	./.	./.	0/0:42:39,1:40:-0.00,-10.20,-72.62	./.	./.	./.	./.
226	174	.	C	A	.	PASS	NS=7;AF=0.143	GT:DP:AD:GQ:GL	./.	./.	./.	0/0:99:97,1:40:0.00,-27.17,-234.63	./.	./.	./.	./.	0/1:6:2,4:40:-7.68,-0.00,-3.77	./.	0/0:28:26,2:40:-0.00,-3.78,-59.37	./.	./.	./.	./.	0/1:3:1,2:28:-3.71,-0.00,-2.23	./.	./.	./.	./.	./.	./.	./.	./.	./.	./.	./.	./.	0/0:193:191,1:40:0.00,-55.32,-463.43	./.	./.	./.	./.	0/0:190:187,1:40:0.00,-54.12,-453.69	./.	./.	./.	0/0:42:41,1:40:-0.00,-10.41,-98.32	./.	./.	./.	./.
228	33	.	G	C	.	PASS	NS=15;AF=0.133	GT:DP:AD:GQ:GL	0/0:14:14,0:40:-0.00,-4.61,-33.00	0/0:26:25,1:40:-0.00,-5.95,-55.49	./.	0/1:20:6,14:40:-25.09,-0.00,-8.60	0/0:14:14,0:40:-0.00,-4.61,-33.00	0/0:26:25,1:40:-0.00,-5.95,-55.49	0/0:38:37,0:40:-0.00,-11.48,-84.73	./.	0/1:5:2,3:40:-4.82,-0.00,-4.08	0/0:52:51,0:40:-0.00,-15.66,-116.22	./.	0/0:37:36,0:40:-0.00,-11.18,-82.48	./.	./.	./.	0/1:5:2,3:40:-4.82,-0.00,-4.08	./.	0/0:52:51,0:40:-0.00,-15.66,-116.22	0/0:27:27,0:40:-0.00,-8.49,-62.24	./.	./.	./.	./.	./.	0/0:27:27,0:40:-0.00,-8.49,-62.24	./.	./.	./.	./.	./.	./.	./.	./.	./.	./.	./.	./.	0/1:20:6,14:40:-25.09,-0.00,-8.60	0/0:7:7,0:31:-0.00,-2.52,-17.25	./.	./.	./.
228	61	.	T	C	.	PASS	NS=15;AF=0.067	GT:DP:AD:GQ:GL	0/0:23:23,0:40:-0.00,-7.70,-94.25	0/0:36:36,0:40:-0.00,-11.61,-146.63	./.	0/1:27:18,9:40:-27.36,0.00,-65.20	0/0:16:16,0:40:-0.00,-5.59,-66.05	0/0:38:38,0:40:-0.00,-12.21,-154.69	0/0:53:51,2:40:-0.00,-8.67,-199.01	./.	0/0:7:7,0:35:-0.00,-2.88,-29.78	0/0:80:80,0:40:-0.00,-24.86,-323.92	./.	0/0:54:53,1:40:-0.00,-13.00,-211.10	./.	./.	./.	0/0:8:8,0:38:-0.00,-3.19,-33.81	./.	0/0:74:74,0:40:0.00,-23.05,-299.75	0/0:40:40,0:40:-0.00,-12.82,-162.75	./.	./.	./.	./.	./.	0/0:39:39,0:40:-0.00,-12.52,-158.72	./.	./.	./.	./.	./.	./.	./.	./.	./.	./.	./.	./.	0/1:33:24,9:40:-25.55,0.00,-87.57	0/0:7:7,0:35:-0.00,-2.88,-29.78	./.	./.	./.
228	84	.	G	A	.	PASS	NS=15;AF=0.200	GT:DP:AD:GQ:GL	0/0:23:23,0:40:-0.00,-7.61,-58.97	0/0:36:35,1:40:-0.00,-8.97,-86.85	./.	0/1:27:9,18:40:-36.83,0.00,-14.67	0/0:16:16,0:40:-0.00,-5.51,-41.22	0/0:38:36,2:40:-0.00,-7.03,-86.85	0/0:54:51,2:40:-0.00,-11.53,-124.88	./.	1/1:7:0,7:27:-17.09,-2.16,-0.00	0/0:80:76,4:40:-0.00,-14.55,-183.19	./.	0/0:54:51,1:40:-0.00,-13.76,-127.41	./.	./.	./.	1/1:8:0,8:31:-19.62,-2.45,-0.00	./.	0/0:74:69,5:40:-0.00,-10.22,-162.91	0/0:40:40,0:40:-0.00,-12.70,-102.06	./.	./.	./.	./.	./.	0/0:39:39,0:40:-0.00,-12.40,-99.53	./.	./.	./.	./.	./.	./.	./.	./.	./.	./.	./.	./.	0/1:33:9,24:40:-50.24,-0.00,-12.87	0/0:7:7,0:34:-0.00,-2.81,-18.40	./.	./.	./.
228	111	.	G	A	.	PASS	NS=15;AF=0.067	GT:DP:AD:GQ:GL	0/0:24:24,0:40:-0.00,-8.54,-58.97	0/0:36:36,0:40:-0.00,-12.13,-87.96	./.	0/0:27:27,0:40:-0.00,-9.44,-66.22	0/0:17:17,0:40:-0.00,-6.44,-42.06	0/0:38:38,0:40:-0.00,-12.73,-92.79	0/0:54:54,0:40:0.00,-17.52,-131.44	./.	0/0:7:7,0:40:-0.00,-3.45,-17.90	0/0:80:77,2:40:0.00,-20.17,-182.17	./.	0/0:56:56,0:40:-0.00,-18.12,-136.27	./.	./.	./.	0/0:8:8,0:40:-0.00,-3.75,-20.32	./.	0/0:74:72,1:40:0.00,-20.79,-172.51	0/0:40:38,1:40:-0.00,-10.61,-90.37	./.	./.	./.	./.	./.	0/0:39:36,2:40:-0.00,-7.90,-83.13	./.	./.	./.	./.	./.	./.	./.	./.	./.	./.	./.	./.	0/0:33:33,0:40:-0.00,-11.23,-80.71	1/1:7:0,7:31:-15.92,-2.46,-0.00	./.	./.	./.
228	173	.	G	A	.	PASS	NS=14;AF=0.321	GT:DP:AD:GQ:GL	0/1:11:9,2:40:-4.21,-0.00,-31.02	0/0:17:16,1:18:-0.02,-1.35,-56.69	./.	0/0:14:14,0:40:-0.00,-4.16,-52.93	0/0:9:9,0:33:-0.00,-2.66,-34.27	0/0:18:17,1:22:-0.01,-1.64,-60.41	0/1:26:20,6:40:-14.62,-0.00,-67.56	./.	./.	0/1:41:34,7:40:-13.84,-0.00,-115.30	./.	0/1:30:22,8:40:-20.88,0.00,-73.82	./.	./.	./.	0/0:5:5,0:20:-0.02,-1.47,-19.36	./.	0/1:31:27,4:40:-5.65,-0.00,-92.18	0/1:21:19,2:17:-1.22,-0.03,-65.36	./.	./.	./.	./.	./.	0/1:19:16,3:40:-5.53,-0.00,-54.73	./.	./.	./.	./.	./.	./.	./.	./.	./.	./.	./.	./.	0/0:19:19,0:40:-0.00,-5.66,-71.60	1/1:7:0,7:19:-25.46,-1.39,-0.02	./.	./.	./.
228	199	.	G	T	.	PASS	NS=8;AF=0.125	GT:DP:AD:GQ:GL	./.	0/0:4:4,0:32:-0.00,-2.60,-10.81	./.	./.	0/0:1:1,0:22:-0.01,-1.71,-3.31	0/0:3:3,0:29:-0.00,-2.30,-8.31	0/0:2:2,0:26:-0.00,-2.00,-5.81	./.	./.	1/1:2:0,2:17:-4.24,-1.23,-0.03	./.	0/0:2:2,0:26:-0.00,-2.00,-5.81	./.	./.	./.	./.	./.	./.	0/0:1:1,0:22:-0.01,-1.71,-3.31	./.	./.	./.	./.	./.	0/0:1:1,0:22:-0.01,-1.71,-3.31	./.	./.	./.	./.	./.	./.	./.	./.	./.	./.	./.	./.	./.	./.	./.	./.	./.
228	203	.	A	T	.	PASS	NS=8;AF=0.125	GT:DP:AD:GQ:GL	./.	0/0:4:4,0:32:-0.00,-2.60,-10.81	./.	./.	0/0:1:1,0:22:-0.01,-1.71,-3.31	0/0:3:3,0:29:-0.00,-2.30,-8.31	0/0:2:2,0:26:-0.00,-2.00,-5.81	./.	./.	1/1:2:0,2:17:-4.24,-1.23,-0.03	./.	0/0:2:2,0:26:-0.00,-2.00,-5.81	./.	./.	./.	./.	./.	./.	0/0:1:1,0:22:-0.01,-1.71,-3.31	./.	./.	./.	./.	./.	0/0:1:1,0:22:-0.01,-1.71,-3.31	./.	./.	./.	./.	./.	./.	./.	./.	./.	./.	./.	./.	./.	./.	./.	./.	./.
228	224	.	C	T	.	PASS	NS=9;AF=0.111	GT:DP:AD:GQ:GL	0/0:1:1,0:21:-0.01,-1.62,-3.42	0/0:3:3,0:28:-0.00,-2.21,-8.48	./.	./.	0/0:3:3,0:28:-0.00,-2.21,-8.48	0/0:2:2,0:25:-0.01,-1.91,-5.95	0/0:1:1,0:21:-0.01,-1.62,-3.42	./.	./.	1/1:2:0,2:15:-4.22,-1.06,-0.04	./.	0/0:3:3,0:28:-0.00,-2.21,-8.48	./.	./.	./.	./.	./.	./.	0/0:1:1,0:21:-0.01,-1.62,-3.42	./.	./.	./.	./.	./.	0/0:1:1,0:21:-0.01,-1.62,-3.42	./.	./.	./.	./.	./.	./.	./.	./.	./.	./.	./.	./.	./.	./.	./.	./.	./.
229	26	.	T	C	.	PASS	NS=14;AF=0.036	GT:DP:AD:GQ:GL	0/0:5:5,0:28:-0.00,-2.26,-20.58	./.	0/0:11:11,0:40:-0.00,-4.06,-43.38	0/0:66:66,0:40:-0.00,-20.62,-252.42	0/0:5:5,0:28:-0.00,-2.26,-20.58	./.	./.	./.	./.	./.	0/0:11:11,0:40:-0.00,-4.06,-43.38	./.	./.	0/0:4:4,0:25:-0.00,-1.96,-16.78	./.	./.	0/0:34:34,0:40:-0.00,-10.99,-130.79	./.	0/0:13:13,0:40:-0.00,-4.67,-50.98	./.	./.	0/0:4:4,0:25:-0.00,-1.96,-16.78	./.	0/0:34:34,0:40:-0.00,-10.99,-130.79	0/0:13:13,0:40:-0.00,-4.67,-50.98	./.	./.	./.	0/1:9:6,3:40:-7.94,-0.00,-20.91	./.	./.	./.	./.	./.	./.	./.	./.	0/0:66:66,0:40:-0.00,-20.62,-252.42	./.	0/0:32:32,0:40:-0.00,-10.38,-123.19	./.	./.
229	86	.	T	C	.	PASS	NS=3;AF=0.333	GT:DP:AD:GQ:GL	./.	./.	./.	./.	0/1:8:7,1:30:-2.39,-0.00,-26.91	./.	./.	./.	./.	./.	./.	./.	./.	0/0:7:7,0:18:-0.02,-1.30,-28.51	./.	./.	./.	./.	./.	./.	./.	./.	./.	./.	0/1:18:12,6:40:-19.19,0.00,-43.71	./.	./.	./.	./.	./.	./.	./.	./.	./.	./.	./.	./.	./.	./.	./.	./.	./.
229	99	.	G	A	.	PASS	NS=14;AF=0.036	GT:DP:AD:GQ:GL	0/0:7:7,0:35:-0.00,-2.86,-29.30	./.	0/0:17:17,0:40:-0.00,-5.87,-68.91	0/0:95:95,0:40:0.00,-29.34,-377.86	0/0:8:8,0:38:-0.00,-3.16,-33.26	./.	./.	./.	./.	./.	0/0:16:16,0:40:-0.00,-5.56,-64.95	./.	./.	0/0:7:7,0:35:-0.00,-2.86,-29.30	./.	./.	0/0:49:49,0:40:-0.00,-15.50,-195.66	./.	0/0:21:21,0:40:-0.00,-7.07,-84.75	./.	./.	0/0:5:5,0:28:-0.00,-2.26,-21.38	./.	0/0:53:53,0:40:0.00,-16.70,-211.50	0/0:18:18,0:40:-0.00,-6.17,-72.87	./.	./.	./.	0/1:11:7,4:40:-11.78,-0.00,-25.24	./.	./.	./.	./.	./.	./.	./.	./.	0/0:103:103,0:40:0.00,-31.75,-409.54	./.	0/0:31:31,0:40:-0.00,-10.08,-124.36	./.	./.
229	146	.	A	G	.	PASS	NS=5;AF=0.500	GT:DP:AD:GQ:GL	0/1:4:2,2:40:-7.75,-0.00,-7.78	./.	./.	./.	0/1:4:3,1:40:-4.07,-0.00,-11.45	./.	./.	./.	./.	./.	0/1:6:3,3:40:-10.82,-0.00,-10.85	./.	./.	0/1:3:2,1:40:-4.38,-0.00,-8.08	./.	./.	./.	./.	./.	./.	./.	0/1:1:0,1:18:-5.00,-0.02,-1.35	./.	./.	./.	./.	./.	./.	./.	./.	./.	./.	./.	./.	./.	./.	./.	./.	./.	./.	./.	./.
229	173	.	A	C	.	PASS	NS=2;AF=0.500	GT:DP:AD:GQ:GL	./.	./.	./.	./.	./.	./.	./.	./.	./.	./.	0/1:6:3,3:40:-10.56,-0.00,-10.84	./.	./.	0/1:3:2,1:40:-4.11,-0.00,-8.07	./.	./.	./.	./.	./.	./.	./.	./.	./.	./.	./.	./.	./.	./.	./.	./.	./.	./.	./.	./.	./.	./.	./.	./.	./.	./.	./.	./.
231	76	.	G	A	.	PASS	NS=11;AF=0.409	GT:DP:AD:GQ:GL	0/1:7:6,1:16:-1.18,-0.03,-14.91	./.	./.	./.	0/1:7:6,1:16:-1.18,-0.03,-14.91	./.	./.	./.	0/1:28:18,10:40:-17.98,0.00,-39.42	0/1:9:7,2:38:-3.12,-0.00,-16.85	./.	./.	./.	0/0:7:7,0:19:-0.02,-1.43,-18.89	./.	0/1:28:18,10:40:-17.98,0.00,-39.42	./.	0/1:9:7,2:38:-3.12,-0.00,-16.85	0/1:22:13,8:40:-14.94,0.00,-28.67	./.	./.	0/0:7:7,0:19:-0.02,-1.43,-18.89	./.	./.	0/1:22:13,8:40:-14.94,0.00,-28.67	./.	./.	./.	./.	./.	./.	./.	./.	./.	./.	0/1:8:5,3:40:-5.99,-0.00,-12.01	./.	./.	./.	./.	./.	./.
231	95	.	G	A	.	PASS	NS=13;AF=0.154	GT:DP:AD:GQ:GL	0/0:13:13,0:40:-0.00,-3.72,-36.70	./.	./.	./.	0/0:8:8,0:28:-0.00,-2.22,-23.07	./.	./.	./.	0/0:38:37,1:40:-0.00,-8.50,-99.44	0/0:12:12,0:40:-0.00,-3.42,-33.97	./.	./.	./.	0/1:11:8,3:40:-5.07,-0.00,-19.94	./.	0/0:46:44,2:40:-0.00,-8.17,-115.81	./.	0/0:15:15,0:40:-0.00,-4.32,-42.16	0/0:36:32,3:27:-0.00,-2.14,-80.35	./.	./.	0/1:10:7,3:40:-5.37,-0.00,-17.52	./.	./.	0/0:29:28,1:40:-0.00,-5.79,-74.89	0/1:7:2,5:40:-11.72,-0.00,-4.78	./.	./.	./.	./.	0/1:5:1,4:33:-9.60,-0.00,-2.65	./.	./.	./.	./.	0/0:8:7,0:25:-0.01,-1.92,-20.34	./.	./.	./.	./.	./.	./.
231	149	.	G	A	.	PASS	NS=23;AF=0.043	GT:DP:AD:GQ:GL	0/0:7:7,0:37:-0.00,-3.04,-17.70	./.	0/0:18:18,0:40:-0.00,-6.32,-43.00	./.	0/0:6:6,0:34:-0.00,-2.74,-15.40	./.	./.	./.	0/0:20:20,0:40:-0.00,-6.92,-47.60	0/0:6:6,0:34:-0.00,-2.74,-15.40	0/0:16:16,0:40:-0.00,-5.73,-38.40	./.	./.	0/0:7:7,0:37:-0.00,-3.04,-17.70	./.	0/0:21:21,0:40:-0.00,-7.22,-49.90	0/0:20:20,0:40:-0.00,-6.92,-47.60	0/0:7:7,0:37:-0.00,-3.04,-17.70	0/0:19:19,0:40:-0.00,-6.62,-45.30	0/0:14:13,0:40:-0.00,-4.83,-31.50	./.	0/0:6:6,0:34:-0.00,-2.74,-15.40	./.	0/0:21:20,1:40:-0.00,-4.92,-45.30	0/0:13:13,0:40:-0.00,-4.83,-31.50	0/1:3:1,2:26:-2.77,-0.00,-2.06	0/0:12:11,0:40:-0.00,-4.23,-26.90	./.	0/0:20:20,0:40:-0.00,-6.92,-47.60	./.	0/1:4:1,3:23:-4.77,-0.01,-1.77	./.	./.	0/0:28:28,0:40:-0.00,-9.31,-66.00	./.	0/0:8:7,0:37:-0.00,-3.04,-17.70	0/0:15:15,0:40:-0.00,-5.43,-36.10	./.	./.	0/0:23:22,1:40:-0.00,-5.52,-49.90	./.	./.
231	150	.	T	G	.	PASS	NS=23;AF=0.043	GT:DP:AD:GQ:GL	0/0:7:7,0:36:-0.00,-2.97,-16.83	./.	0/0:18:18,0:40:-0.00,-6.25,-40.77	./.	0/0:6:6,0:33:-0.00,-2.67,-14.65	./.	./.	./.	0/0:20:20,0:40:-0.00,-6.85,-45.12	0/0:6:6,0:33:-0.00,-2.67,-14.65	0/0:16:16,0:40:-0.00,-5.65,-36.42	./.	./.	0/0:7:7,0:36:-0.00,-2.97,-16.83	./.	0/0:21:21,0:40:-0.00,-7.14,-47.30	0/0:20:20,0:40:-0.00,-6.85,-45.12	0/0:7:7,0:36:-0.00,-2.97,-16.83	0/0:19:19,0:40:-0.00,-6.55,-42.95	0/0:14:13,0:40:-0.00,-4.76,-29.89	./.	0/0:6:6,0:33:-0.00,-2.67,-14.65	./.	0/0:21:20,1:40:-0.00,-4.97,-42.95	0/0:13:13,0:40:-0.00,-4.76,-29.89	0/1:3:1,2:26:-2.58,-0.01,-2.00	0/0:12:11,0:40:-0.00,-4.16,-25.53	./.	0/0:20:19,0:40:-0.00,-6.55,-42.95	./.	0/1:4:1,3:22:-4.46,-0.01,-1.70	./.	./.	0/0:28:27,0:40:-0.00,-8.93,-60.36	./.	0/0:8:8,0:39:-0.00,-3.27,-19.00	0/0:15:15,0:40:-0.00,-5.35,-34.24	./.	./.	0/0:23:23,0:40:-0.00,-7.74,-51.65	./.	./.
231	161	.	C	T	.	PASS	NS=23;AF=0.043	GT:DP:AD:GQ:GL	0/0:7:7,0:37:-0.00,-3.04,-16.84	./.	0/0:18:18,0:40:-0.00,-6.32,-40.78	./.	0/0:6:6,0:34:-0.00,-2.75,-14.66	./.	./.	./.	0/0:20:20,0:40:-0.00,-6.92,-45.13	0/0:6:6,0:34:-0.00,-2.75,-14.66	0/0:16:16,0:40:-0.00,-5.73,-36.43	./.	./.	0/0:7:7,0:37:-0.00,-3.04,-16.84	./.	0/0:21:21,0:40:-0.00,-7.22,-47.31	0/0:20:18,1:40:-0.00,-4.45,-38.60	0/0:7:7,0:37:-0.00,-3.04,-16.84	0/0:19:17,0:40:-0.00,-6.03,-38.60	0/0:14:14,0:40:-0.00,-5.13,-32.07	./.	0/0:6:6,0:34:-0.00,-2.75,-14.66	./.	0/0:21:19,1:40:-0.00,-4.74,-40.78	0/0:13:13,0:40:-0.00,-4.83,-29.90	0/1:3:1,2:25:-2.51,-0.01,-1.93	0/0:12:12,0:40:-0.00,-4.54,-27.72	./.	0/0:20:20,0:40:-0.00,-6.92,-45.13	./.	0/1:4:1,3:22:-4.39,-0.01,-1.64	./.	./.	0/0:28:28,0:40:-0.00,-9.31,-62.55	./.	0/0:8:8,0:40:-0.00,-3.34,-19.01	0/0:15:15,0:40:-0.00,-5.43,-34.25	./.	./.	0/0:23:23,0:40:-0.00,-7.81,-51.66	./.	./.
231	173	.	A	T	.	PASS	NS=21;AF=0.024	GT:DP:AD:GQ:GL	./.	./.	0/0:18:18,0:40:-0.00,-6.34,-69.96	./.	0/1:6:2,4:40:-12.46,-0.00,-6.46	./.	./.	./.	0/0:20:20,0:40:-0.00,-6.94,-77.55	0/0:6:6,0:34:-0.00,-2.73,-24.38	0/0:16:16,0:40:-0.00,-5.74,-62.36	./.	./.	0/0:7:7,0:37:-0.00,-3.03,-28.18	./.	0/0:21:21,0:40:-0.00,-7.25,-81.35	0/0:20:20,0:40:-0.00,-6.94,-77.55	0/0:7:7,0:37:-0.00,-3.03,-28.18	0/0:19:19,0:40:-0.00,-6.64,-73.75	0/0:14:14,0:40:-0.00,-5.14,-54.77	./.	0/0:6:6,0:34:-0.00,-2.73,-24.38	./.	0/0:21:20,1:40:-0.00,-3.45,-73.75	0/0:13:13,0:40:-0.00,-4.84,-50.97	0/0:3:3,0:24:-0.01,-1.83,-12.99	./.	./.	0/0:20:20,0:40:-0.00,-6.94,-77.55	./.	0/0:4:4,0:27:-0.00,-2.13,-16.79	./.	./.	0/0:28:28,0:40:-0.00,-9.35,-107.94	./.	0/0:8:8,0:40:-0.00,-3.33,-31.98	0/0:15:15,0:40:-0.00,-5.44,-58.56	./.	./.	0/0:23:23,0:40:-0.00,-7.85,-88.95	./.	./.
231	212	.	A	G	.	PASS	NS=23;AF=0.043	GT:DP:AD:GQ:GL	0/0:7:7,0:37:-0.00,-3.04,-28.18	./.	0/0:18:18,0:40:-0.00,-6.35,-69.96	./.	0/0:6:6,0:34:-0.00,-2.74,-24.38	./.	./.	./.	0/0:20:20,0:40:-0.00,-6.95,-77.55	0/0:6:6,0:34:-0.00,-2.74,-24.38	0/0:16:16,0:40:-0.00,-5.75,-62.36	./.	./.	0/0:7:7,0:37:-0.00,-3.04,-28.18	./.	0/0:21:21,0:40:-0.00,-7.25,-81.35	0/0:20:20,0:40:-0.00,-6.95,-77.55	0/0:7:7,0:37:-0.00,-3.04,-28.18	0/0:19:19,0:40:-0.00,-6.65,-73.76	0/0:14:14,0:40:-0.00,-5.15,-54.77	./.	0/0:6:6,0:34:-0.00,-2.74,-24.38	./.	0/0:21:20,1:40:-0.00,-3.45,-73.76	0/0:13:13,0:40:-0.00,-4.84,-50.97	0/1:3:1,2:40:-5.76,-0.00,-3.56	0/0:12:12,0:40:-0.00,-4.54,-47.17	./.	0/0:20:20,0:40:-0.00,-6.95,-77.55	./.	0/1:4:1,3:39:-9.26,-0.00,-3.26	./.	./.	0/0:28:28,0:40:-0.00,-9.36,-107.94	./.	0/0:8:8,0:40:-0.00,-3.34,-31.98	0/0:15:15,0:40:-0.00,-5.45,-58.56	./.	./.	0/0:23:23,0:40:-0.00,-7.85,-88.95	./.	./.
232	145	.	G	T	.	PASS	NS=5;AF=0.500	GT:DP:AD:GQ:GL	0/1:6:1,5:32:-14.59,-0.00,-2.59	./.	0/1:10:8,2:40:-4.53,-0.00,-22.07	./.	./.	./.	./.	./.	./.	./.	0/1:7:5,2:40:-5.43,-0.00,-14.11	./.	./.	./.	./.	./.	0/1:12:3,9:40:-24.61,-0.00,-6.70	./.	./.	./.	./.	./.	./.	0/1:10:2,8:40:-22.25,-0.00,-4.34	./.	./.	./.	./.	./.	./.	./.	./.	./.	./.	./.	./.	./.	./.	./.	./.	./.	./.
232	184	.	C	G	.	PASS	NS=4;AF=0.500	GT:DP:AD:GQ:GL	./.	./.	0/1:10:8,2:30:-2.40,-0.00,-12.89	./.	./.	./.	./.	./.	./.	./.	0/1:7:5,2:39:-3.28,-0.00,-8.08	./.	./.	./.	./.	./.	0/1:12:4,8:40:-13.19,-0.00,-4.70	./.	./.	./.	./.	./.	./.	0/1:10:3,7:40:-11.89,-0.00,-3.40	./.	./.	./.	./.	./.	./.	./.	./.	./.	./.	./.	./.	./.	./.	./.	./.	./.	./.
233	44	.	C	T	.	PASS	NS=14;AF=0.036	GT:DP:AD:GQ:GL	./.	./.	0/0:39:39,0:40:-0.00,-12.71,-152.36	0/0:25:25,0:40:-0.00,-8.49,-98.24	./.	./.	./.	./.	0/0:19:19,0:40:-0.00,-6.69,-75.05	./.	0/0:39:39,0:40:-0.00,-12.71,-152.36	./.	./.	./.	./.	0/0:19:19,0:40:-0.00,-6.69,-75.05	0/0:35:35,0:40:-0.00,-11.50,-136.90	./.	0/0:14:14,0:40:-0.00,-5.18,-55.72	./.	./.	./.	./.	0/0:35:35,0:40:-0.00,-11.50,-136.90	0/0:14:14,0:40:-0.00,-5.18,-55.72	./.	./.	./.	0/0:5:5,0:31:-0.00,-2.48,-20.93	./.	./.	./.	./.	0/0:5:5,0:31:-0.00,-2.48,-20.93	./.	./.	./.	0/0:25:25,0:40:-0.00,-8.49,-98.24	0/1:34:11,23:40:-77.71,0.00,-32.92	0/0:59:59,0:40:0.00,-18.73,-229.67	./.	./.
233	127	.	T	C	.	PASS	NS=10;AF=0.150	GT:DP:AD:GQ:GL	./.	./.	./.	0/1:37:32,5:40:-3.59,-0.00,-84.89	./.	./.	./.	./.	0/0:30:30,0:40:-0.00,-9.11,-90.18	./.	0/1:54:43,10:40:-13.58,-0.00,-112.64	./.	./.	./.	./.	0/0:27:27,0:40:-0.00,-8.21,-81.30	./.	./.	./.	./.	./.	./.	./.	./.	0/0:21:20,1:40:-0.00,-3.45,-57.62	./.	./.	./.	0/0:7:7,0:28:-0.00,-2.20,-22.11	./.	./.	./.	./.	0/0:8:8,0:31:-0.00,-2.50,-25.07	./.	./.	./.	0/1:38:31,7:40:-9.20,-0.00,-81.63	0/0:34:34,0:40:-0.00,-10.31,-102.02	0/0:59:59,0:40:-0.00,-17.83,-176.02	./.	./.
233	143	.	T	A	.	PASS	NS=14;AF=0.071	GT:DP:AD:GQ:GL	./.	./.	0/0:63:63,0:40:-0.00,-19.65,-188.09	0/0:37:35,2:40:-0.00,-5.92,-99.27	./.	./.	./.	./.	0/0:30:28,2:40:-0.00,-3.81,-78.55	./.	0/0:54:54,0:40:0.00,-16.95,-161.45	./.	./.	./.	./.	0/0:27:26,1:40:-0.00,-5.87,-75.59	0/0:55:54,0:40:0.00,-16.95,-161.45	./.	0/0:21:21,0:40:-0.00,-7.03,-63.74	./.	./.	./.	./.	0/0:50:50,0:40:-0.00,-15.74,-149.60	0/0:21:21,0:40:-0.00,-7.03,-63.74	./.	./.	./.	0/1:7:4,3:40:-6.06,-0.00,-10.59	./.	./.	./.	./.	0/1:8:5,3:40:-5.76,-0.00,-13.25	./.	./.	./.	0/0:38:37,1:40:-0.00,-9.18,-108.15	0/0:34:34,0:40:-0.00,-10.94,-102.23	0/0:59:58,1:40:0.00,-15.49,-170.33	./.	./.
233	163	.	G	A	.	PASS	NS=9;AF=0.222	GT:DP:AD:GQ:GL	./.	./.	./.	./.	./.	./.	./.	./.	0/0:15:14,1:28:-0.00,-2.25,-29.29	./.	0/1:25:20,5:40:-3.38,-0.00,-36.97	./.	./.	./.	./.	0/0:13:12,1:22:-0.01,-1.66,-24.99	./.	./.	0/1:11:9,2:16:-1.13,-0.03,-17.50	./.	./.	./.	./.	./.	0/0:11:10,1:15:-0.04,-1.09,-20.71	./.	./.	./.	0/0:4:4,0:16:-0.03,-1.15,-9.95	./.	./.	./.	./.	./.	./.	./.	./.	0/1:20:16,4:33:-2.72,-0.00,-29.85	0/0:34:34,0:40:-0.00,-10.06,-74.48	0/1:58:33,24:40:-34.73,0.00,-55.41	./.	./.
233	168	.	G	A	.	PASS	NS=14;AF=0.036	GT:DP:AD:GQ:GL	./.	./.	0/0:34:34,0:40:-0.00,-11.23,-129.96	0/0:16:16,0:40:-0.00,-5.81,-62.00	./.	./.	./.	./.	0/0:15:14,1:23:-0.01,-1.74,-50.69	./.	0/0:25:25,0:40:-0.00,-8.52,-95.98	./.	./.	./.	./.	0/0:13:12,1:16:-0.03,-1.16,-43.16	0/0:26:26,0:40:-0.00,-8.82,-99.76	./.	0/0:11:11,0:40:-0.00,-4.30,-43.13	./.	./.	./.	./.	0/0:27:27,0:40:-0.00,-9.12,-103.53	0/0:11:11,0:40:-0.00,-4.30,-43.13	./.	./.	./.	0/0:4:4,0:28:-0.00,-2.20,-16.70	./.	./.	./.	./.	0/0:3:3,0:25:-0.01,-1.90,-12.93	./.	./.	./.	0/0:20:20,0:40:-0.00,-7.01,-77.11	0/1:34:11,23:40:-75.60,0.00,-31.90	0/0:59:59,0:40:0.00,-18.75,-224.34	./.	./.
233	208	.	C	T	.	PASS	NS=14;AF=0.071	GT:DP:AD:GQ:GL	./.	./.	0/0:34:34,0:40:-0.00,-10.96,-129.92	0/0:16:16,0:40:-0.00,-5.54,-61.97	./.	./.	./.	./.	0/0:15:15,0:40:-0.00,-5.24,-58.20	./.	0/0:25:25,0:40:-0.00,-8.25,-95.95	./.	./.	./.	./.	0/0:13:13,0:40:-0.00,-4.64,-50.65	0/0:26:26,0:40:-0.00,-8.55,-99.72	./.	0/0:11:11,0:40:-0.00,-4.04,-43.10	./.	./.	./.	./.	0/0:27:27,0:40:-0.00,-8.85,-103.50	0/0:11:11,0:40:-0.00,-4.04,-43.10	./.	./.	./.	0/1:4:1,3:40:-9.40,-0.00,-3.41	./.	./.	./.	./.	0/1:3:1,2:40:-5.92,-0.00,-3.72	./.	./.	./.	0/0:20:20,0:40:-0.00,-6.74,-77.07	0/0:34:34,0:40:-0.00,-10.96,-129.92	0/0:59:57,2:40:-0.00,-10.93,-209.20	./.	./.
240	14	.	T	C	.	PASS	NS=11;AF=0.273	GT:DP:AD:GQ:GL	0/0:3:3,0:18:-0.02,-1.33,-9.51	./.	./.	./.	0/0:3:3,0:18:-0.02,-1.33,-9.51	./.	./.	0/0:3:3,0:18:-0.02,-1.33,-9.51	./.	0/0:4:4,0:21:-0.01,-1.62,-12.50	./.	./.	0/0:3:3,0:18:-0.02,-1.33,-9.51	./.	./.	./.	0/1:8:4,4:40:-9.15,-0.00,-9.67	0/0:4:4,0:21:-0.01,-1.62,-12.50	./.	1/1:4:0,4:15:-11.48,-1.12,-0.03	./.	./.	./.	0/1:8:4,4:40:-9.15,-0.00,-9.67	./.	./.	1/1:4:0,4:15:-11.48,-1.12,-0.03	./.	./.	./.	./.	./.	./.	./.	./.	./.	./.	./.	./.	0/0:5:5,0:25:-0.01,-1.91,-15.48	./.	./.
240	115	.	T	C	.	PASS	NS=11;AF=0.273	GT:DP:AD:GQ:GL	0/0:6:6,0:29:-0.00,-2.27,-19.45	./.	./.	./.	0/0:3:3,0:19:-0.02,-1.39,-10.01	./.	./.	0/0:5:5,0:25:-0.00,-1.98,-16.30	./.	0/0:4:4,0:22:-0.01,-1.68,-13.16	./.	./.	0/0:4:4,0:22:-0.01,-1.68,-13.16	./.	./.	./.	0/1:13:6,7:40:-17.69,-0.00,-15.07	0/0:8:8,0:35:-0.00,-2.87,-25.75	./.	1/1:6:0,6:23:-18.38,-1.74,-0.01	./.	./.	./.	0/1:11:6,5:40:-11.98,-0.00,-15.67	./.	./.	1/1:6:0,6:23:-18.38,-1.74,-0.01	./.	./.	./.	./.	./.	./.	./.	./.	./.	./.	./.	./.	0/0:5:5,0:25:-0.00,-1.98,-16.30	./.	./.
241	10	.	G	A	.	PASS	NS=5;AF=0.100	GT:DP:AD:GQ:GL	0/0:36:36,0:40:-0.00,-11.08,-128.29	./.	./.	./.	0/0:35:35,0:40:-0.00,-10.78,-124.73	./.	./.	./.	0/1:5:2,3:40:-8.91,-0.00,-5.70	./.	./.	./.	./.	0/0:46:46,0:40:-0.00,-14.09,-163.82	./.	./.	./.	./.	./.	./.	./.	0/0:46:46,0:40:-0.00,-14.09,-163.82	./.	./.	./.	./.	./.	./.	./.	./.	./.	./.	./.	./.	./.	./.	./.	./.	./.	./.	./.	./.
241	29	.	A	G	.	PASS	NS=5;AF=0.100	GT:DP:AD:GQ:GL	0/0:36:35,0:40:-0.00,-10.66,-78.18	./.	./.	./.	0/0:35:34,0:40:-0.00,-10.36,-75.96	./.	./.	./.	0/1:5:2,3:37:-4.97,-0.00,-3.08	./.	./.	./.	./.	0/0:46:46,0:40:-0.00,-13.94,-102.65	./.	./.	./.	./.	./.	./.	./.	0/0:46:46,0:40:-0.00,-13.94,-102.65	./.	./.	./.	./.	./.	./.	./.	./.	./.	./.	./.	./.	./.	./.	./.	./.	./.	./.	./.	./.
241	70	.	T	G	.	PASS	NS=6;AF=0.250	GT:DP:AD:GQ:GL	0/0:36:35,1:40:-0.00,-7.51,-121.25	./.	./.	./.	0/0:35:34,1:40:-0.00,-7.20,-117.70	./.	./.	./.	0/1:5:2,3:40:-8.94,-0.00,-5.72	./.	./.	./.	./.	0/0:46:46,0:40:-0.00,-14.07,-163.93	./.	./.	./.	./.	./.	./.	./.	0/0:46:46,0:40:-0.00,-14.07,-163.93	./.	1/1:4:0,4:16:-13.92,-1.12,-0.03	./.	./.	./.	./.	./.	./.	./.	./.	./.	./.	./.	./.	./.	./.	./.	./.	./.	./.
241	81	.	G	A	.	PASS	NS=6;AF=0.250	GT:DP:AD:GQ:GL	0/0:36:36,0:40:-0.00,-11.07,-128.37	./.	./.	./.	0/0:35:35,0:40:-0.00,-10.77,-124.81	./.	./.	./.	0/1:5:2,3:40:-8.93,-0.00,-5.72	./.	./.	./.	./.	0/0:46:43,3:40:-0.00,-3.41,-142.59	./.	./.	./.	./.	./.	./.	./.	0/0:46:43,3:40:-0.00,-3.41,-142.59	./.	1/1:4:0,4:16:-13.91,-1.13,-0.03	./.	./.	./.	./.	./.	./.	./.	./.	./.	./.	./.	./.	./.	./.	./.	./.	./.	./.
241	144	.	A	C	.	PASS	NS=8;AF=0.438	GT:DP:AD:GQ:GL	0/0:50:50,0:40:-0.00,-15.51,-184.81	./.	./.	./.	0/0:53:52,1:40:-0.00,-12.72,-188.51	./.	./.	./.	1/1:2:0,2:14:-7.31,-0.98,-0.05	./.	./.	./.	./.	0/0:70:69,1:40:0.00,-17.84,-251.30	./.	0/1:5:2,3:40:-9.11,-0.00,-5.55	1/1:3:0,3:17:-10.98,-1.26,-0.02	./.	./.	./.	./.	0/0:61:61,0:40:0.00,-18.82,-225.44	./.	1/1:3:0,3:17:-10.98,-1.26,-0.02	./.	./.	./.	./.	./.	./.	./.	./.	./.	./.	./.	./.	./.	./.	./.	./.	./.	./.
241	154	.	A	T	.	PASS	NS=8;AF=0.438	GT:DP:AD:GQ:GL	0/0:30:30,0:40:-0.00,-9.50,-104.09	./.	./.	./.	0/0:30:30,0:40:-0.00,-9.50,-104.09	./.	./.	./.	1/1:2:0,2:14:-6.85,-0.99,-0.05	./.	./.	./.	./.	0/0:39:39,0:40:-0.00,-12.21,-135.28	./.	0/1:5:2,3:40:-8.42,-0.00,-5.09	1/1:3:0,3:17:-10.29,-1.27,-0.02	./.	./.	./.	./.	0/0:34:34,0:40:-0.00,-10.70,-117.95	./.	1/1:3:0,3:17:-10.29,-1.27,-0.02	./.	./.	./.	./.	./.	./.	./.	./.	./.	./.	./.	./.	./.	./.	./.	./.	./.	./.
241	167	.	T	C	.	PASS	NS=8;AF=0.438	GT:DP:AD:GQ:GL	0/0:30:30,0:40:-0.00,-9.50,-104.09	./.	./.	./.	0/0:30:30,0:40:-0.00,-9.50,-104.09	./.	./.	./.	1/1:2:0,2:14:-6.85,-0.99,-0.05	./.	./.	./.	./.	0/0:39:39,0:40:-0.00,-12.21,-135.28	./.	0/1:5:2,3:40:-8.42,-0.00,-5.09	1/1:3:0,3:17:-10.29,-1.27,-0.02	./.	./.	./.	./.	0/0:34:34,0:40:-0.00,-10.70,-117.95	./.	1/1:3:0,3:17:-10.29,-1.27,-0.02	./.	./.	./.	./.	./.	./.	./.	./.	./.	./.	./.	./.	./.	./.	./.	./.	./.	./.
241	181	.	T	C	.	PASS	NS=8;AF=0.438	GT:DP:AD:GQ:GL	0/0:30:30,0:40:-0.00,-9.47,-104.08	./.	./.	./.	0/0:30:29,1:40:-0.00,-6.01,-97.15	./.	./.	./.	1/1:2:0,2:14:-6.85,-0.97,-0.05	./.	./.	./.	./.	0/0:39:37,2:40:-0.00,-5.25,-121.41	./.	0/1:5:2,3:40:-8.44,-0.00,-5.10	1/1:3:0,3:17:-10.30,-1.25,-0.03	./.	./.	./.	./.	0/0:34:33,1:40:-0.00,-7.21,-111.01	./.	1/1:3:0,3:17:-10.30,-1.25,-0.03	./.	./.	./.	./.	./.	./.	./.	./.	./.	./.	./.	./.	./.	./.	./.	./.	./.	./.
241	193	.	A	C	.	PASS	NS=8;AF=0.438	GT:DP:AD:GQ:GL	0/0:30:29,0:40:-0.00,-9.09,-61.88	./.	./.	./.	0/0:30:29,0:40:-0.00,-9.09,-61.88	./.	./.	./.	1/1:2:0,2:13:-4.14,-0.93,-0.05	./.	./.	./.	./.	0/0:39:39,0:40:-0.00,-12.07,-83.16	./.	0/1:5:2,3:31:-4.44,-0.00,-2.48	1/1:2:0,2:13:-4.14,-0.93,-0.05	./.	./.	./.	./.	0/0:34:34,0:40:-0.00,-10.58,-72.52	./.	1/1:2:0,2:13:-4.14,-0.93,-0.05	./.	./.	./.	./.	./.	./.	./.	./.	./.	./.	./.	./.	./.	./.	./.	./.	./.	./.
241	215	.	T	C	.	PASS	NS=8;AF=0.438	GT:DP:AD:GQ:GL	0/0:30:29,0:40:-0.00,-9.09,-61.88	./.	./.	./.	0/0:30:29,0:40:-0.00,-9.09,-61.88	./.	./.	./.	1/1:2:0,2:13:-4.14,-0.93,-0.05	./.	./.	./.	./.	0/0:39:39,0:40:-0.00,-12.07,-83.16	./.	0/1:5:2,3:31:-4.44,-0.00,-2.48	1/1:2:0,2:13:-4.14,-0.93,-0.05	./.	./.	./.	./.	0/0:34:34,0:40:-0.00,-10.58,-72.52	./.	1/1:2:0,2:13:-4.14,-0.93,-0.05	./.	./.	./.	./.	./.	./.	./.	./.	./.	./.	./.	./.	./.	./.	./.	./.	./.	./.
241	230	.	C	T	.	PASS	NS=5;AF=0.400	GT:DP:AD:GQ:GL	0/1:30:10,20:40:-60.36,0.00,-26.96	./.	./.	./.	0/1:30:10,20:40:-60.36,0.00,-26.96	./.	./.	./.	./.	./.	./.	./.	./.	0/1:39:11,28:40:-85.32,0.00,-27.71	./.	0/0:5:5,0:18:-0.02,-1.33,-18.51	./.	./.	./.	./.	./.	0/1:34:11,23:40:-69.53,0.00,-29.22	./.	./.	./.	./.	./.	./.	./.	./.	./.	./.	./.	./.	./.	./.	./.	./.	./.	./.	./.	./.
241	240	.	T	G	.	PASS	NS=8;AF=0.438	GT:DP:AD:GQ:GL	0/0:30:30,0:40:-0.00,-9.45,-103.94	./.	./.	./.	0/0:30:30,0:40:-0.00,-9.45,-103.94	./.	./.	./.	1/1:2:0,2:13:-6.81,-0.92,-0.06	./.	./.	./.	./.	0/0:39:39,0:40:-0.00,-12.16,-135.07	./.	0/1:5:2,3:40:-8.45,-0.00,-5.15	1/1:2:0,2:13:-6.81,-0.92,-0.06	./.	./.	./.	./.	0/0:34:34,0:40:-0.00,-10.65,-117.78	./.	1/1:2:0,2:13:-6.81,-0.92,-0.06	./.	./.	./.	./.	./.	./.	./.	./.	./.	./.	./.	./.	./.	./.	./.	./.	./.	./.
246	54	.	T	C	.	PASS	NS=5;AF=0.100	GT:DP:AD:GQ:GL	0/0:3:3,0:19:-0.02,-1.44,-9.69	./.	./.	0/0:3:3,0:19:-0.02,-1.44,-9.69	0/0:3:3,0:19:-0.02,-1.44,-9.69	./.	./.	./.	./.	./.	./.	./.	./.	./.	./.	./.	./.	./.	./.	./.	./.	./.	./.	./.	./.	./.	./.	./.	./.	./.	./.	./.	./.	./.	./.	./.	./.	0/0:3:3,0:19:-0.02,-1.44,-9.69	./.	0/1:14:9,5:40:-8.85,-0.00,-21.24	./.	./.
247	138	.	A	T	.	PASS	NS=3;AF=0.167	GT:DP:AD:GQ:GL	0/0:3:3,0:15:-0.04,-1.11,-8.22	./.	./.	./.	0/0:6:6,0:25:-0.00,-1.98,-16.06	./.	./.	./.	./.	./.	./.	./.	./.	./.	./.	./.	./.	./.	./.	./.	./.	./.	./.	./.	./.	./.	./.	./.	./.	./.	./.	./.	./.	./.	./.	./.	./.	./.	./.	0/1:9:3,6:40:-12.86,-0.00,-5.31	./.	./.
250	62	.	C	T	.	PASS	NS=8;AF=0.125	GT:DP:AD:GQ:GL	0/0:4:4,0:21:-0.01,-1.61,-13.44	0/0:4:4,0:21:-0.01,-1.61,-13.44	0/1:13:8,5:40:-10.60,-0.00,-21.04	./.	0/0:4:4,0:21:-0.01,-1.61,-13.44	0/0:4:4,0:21:-0.01,-1.61,-13.44	./.	./.	./.	./.	0/1:13:8,5:40:-10.60,-0.00,-21.04	./.	./.	./.	./.	./.	./.	./.	./.	./.	./.	./.	./.	./.	./.	./.	./.	./.	./.	./.	./.	./.	0/0:3:3,0:18:-0.02,-1.32,-10.46	./.	0/0:3:3,0:18:-0.02,-1.32,-10.46	./.	./.	./.	./.	./.	./.	./.
250	195	.	C	T	.	PASS	NS=7;AF=0.143	GT:DP:AD:GQ:GL	0/0:2:2,0:13:-0.05,-0.96,-7.21	0/1:3:1,2:38:-4.48,-0.00,-3.10	./.	./.	0/0:2:2,0:13:-0.05,-0.96,-7.21	0/1:4:1,3:34:-7.02,-0.00,-2.80	./.	./.	./.	./.	0/0:8:8,0:33:-0.00,-2.72,-24.23	./.	./.	./.	./.	./.	./.	./.	./.	./.	./.	./.	./.	./.	./.	./.	./.	./.	./.	./.	./.	./.	0/0:2:2,0:13:-0.05,-0.96,-7.21	./.	0/0:3:3,0:17:-0.03,-1.24,-10.03	./.	./.	./.	./.	./.	./.	./.
252	3	.	C	A	.	PASS	NS=37;AF=0.149	GT:DP:AD:GQ:GL	0/1:8:5,3:40:-11.85,-0.00,-23.10	0/0:14:14,0:40:-0.00,-4.58,-69.76	0/1:57:31,26:40:-109.27,0.00,-135.14	0/0:808:806,2:40:0.00,-233.84,-3922.43	0/1:8:5,3:40:-11.85,-0.00,-23.10	0/0:14:14,0:40:-0.00,-4.58,-69.76	0/0:25:25,0:40:-0.00,-7.89,-123.41	0/1:19:5,14:40:-62.19,0.00,-19.79	0/1:63:58,5:40:-5.05,-0.00,-265.01	0/0:27:26,1:40:-0.00,-3.62,-123.41	0/1:57:31,26:40:-109.27,0.00,-135.14	0/0:25:25,0:40:-0.00,-7.89,-123.41	0/1:19:5,14:40:-62.19,0.00,-19.79	0/0:102:101,1:40:0.00,-26.20,-489.17	0/0:4:4,0:21:-0.01,-1.58,-21.01	0/1:63:58,5:40:-5.05,-0.00,-265.01	0/1:195:179,16:40:-18.96,0.00,-815.37	0/0:27:26,1:40:-0.00,-3.62,-123.41	./.	0/0:76:75,1:40:0.00,-18.37,-362.37	0/0:71:71,0:40:-0.00,-21.74,-347.74	0/0:102:101,1:40:0.00,-26.20,-489.17	0/0:4:4,0:21:-0.01,-1.58,-21.01	0/1:195:179,16:40:-18.96,0.00,-815.37	./.	0/0:15:15,0:40:-0.00,-4.88,-74.64	0/0:76:75,1:40:0.00,-18.37,-362.37	./.	0/0:169:169,0:40:0.00,-51.24,-825.67	0/0:71:71,0:40:-0.00,-21.74,-347.74	0/0:15:15,0:40:-0.00,-4.88,-74.64	./.	0/0:41:41,0:40:-0.00,-12.71,-201.44	0/0:169:169,0:40:0.00,-51.24,-825.67	0/0:41:41,0:40:-0.00,-12.71,-201.44	0/0:57:57,0:40:-0.00,-17.53,-279.47	0/0:93:93,0:40:-0.00,-28.36,-455.03	0/0:808:806,2:40:0.00,-233.84,-3922.43	0/0:125:125,0:40:0.00,-38.00,-611.09	0/0:61:61,0:40:0.00,-18.73,-298.97	./.	0/1:7:3,4:40:-17.03,-0.00,-13.64
254	32	.	A	T	.	PASS	NS=8;AF=0.125	GT:DP:AD:GQ:GL	./.	0/1:16:13,3:40:-5.74,-0.00,-43.99	0/0:50:50,0:40:-0.00,-15.52,-185.21	0/0:28:28,0:40:-0.00,-8.90,-104.38	./.	0/1:16:13,3:40:-5.74,-0.00,-43.99	./.	./.	./.	./.	0/0:50:50,0:40:-0.00,-15.52,-185.21	./.	./.	./.	./.	./.	./.	./.	./.	./.	./.	./.	./.	./.	./.	./.	./.	./.	0/0:24:24,0:40:-0.00,-7.69,-89.69	./.	./.	./.	./.	0/0:24:24,0:40:-0.00,-7.69,-89.69	./.	./.	./.	0/0:28:28,0:40:-0.00,-8.90,-104.38	./.	./.	./.	./.
254	161	.	C	T	.	PASS	NS=8;AF=0.375	GT:DP:AD:GQ:GL	./.	0/1:13:9,3:26:-2.01,-0.00,-13.13	0/1:40:30,7:19:-1.44,-0.02,-41.09	0/0:21:21,0:40:-0.00,-5.66,-36.30	./.	0/1:12:8,3:29:-2.30,-0.00,-11.74	./.	./.	./.	./.	0/1:40:28,10:40:-6.17,-0.00,-37.43	./.	./.	./.	./.	./.	./.	./.	./.	./.	./.	./.	./.	./.	./.	./.	./.	./.	0/1:18:13,5:40:-3.61,-0.00,-18.09	./.	./.	./.	./.	0/1:19:12,7:40:-6.68,-0.00,-16.12	./.	./.	./.	0/0:17:15,2:16:-0.03,-1.16,-22.90	./.	./.	./.	./.
255	33	.	G	A	.	PASS	NS=27;AF=0.019	GT:DP:AD:GQ:GL	0/0:3:3,0:25:-0.01,-1.90,-13.43	0/1:8:2,6:40:-20.24,-0.00,-6.08	0/0:54:51,3:40:-0.00,-5.43,-190.74	0/0:23:23,0:40:-0.00,-7.92,-92.23	0/0:3:3,0:25:-0.01,-1.90,-13.43	./.	./.	0/0:3:3,0:25:-0.01,-1.90,-13.43	./.	0/0:15:14,1:21:-0.01,-1.58,-52.84	0/0:54:51,3:40:-0.00,-5.43,-190.74	./.	0/0:3:3,0:25:-0.01,-1.90,-13.43	./.	0/0:6:6,0:34:-0.00,-2.80,-25.25	./.	0/0:28:28,0:40:-0.00,-9.42,-111.93	0/0:15:14,1:21:-0.01,-1.58,-52.84	0/0:11:11,0:40:-0.00,-4.31,-44.95	0/0:4:4,0:28:-0.00,-2.20,-17.37	./.	./.	0/0:6:6,0:34:-0.00,-2.80,-25.25	0/0:28:28,0:40:-0.00,-9.42,-111.93	0/0:11:11,0:40:-0.00,-4.31,-44.95	./.	0/0:4:4,0:28:-0.00,-2.20,-17.37	./.	0/0:11:11,0:40:-0.00,-4.31,-44.95	./.	./.	./.	0/0:4:4,0:28:-0.00,-2.20,-17.37	0/0:11:11,0:40:-0.00,-4.31,-44.95	0/0:4:4,0:28:-0.00,-2.20,-17.37	0/0:7:7,0:38:-0.00,-3.10,-29.19	./.	0/0:23:23,0:40:-0.00,-7.92,-92.23	0/0:15:15,0:40:-0.00,-5.51,-60.71	0/0:66:65,1:40:0.00,-16.92,-253.79	./.	0/0:8:8,0:40:-0.00,-3.40,-33.13
255	55	.	C	A	.	PASS	NS=28;AF=0.036	GT:DP:AD:GQ:GL	0/0:3:3,0:25:-0.01,-1.92,-13.43	0/0:8:8,0:40:-0.00,-3.42,-33.13	0/0:54:52,2:40:-0.00,-9.38,-198.63	0/0:23:23,0:40:-0.00,-7.93,-92.23	0/0:3:3,0:25:-0.01,-1.92,-13.43	0/0:8:8,0:40:-0.00,-3.42,-33.13	./.	0/0:3:3,0:25:-0.01,-1.92,-13.43	./.	0/0:15:15,0:40:-0.00,-5.52,-60.71	0/0:54:52,2:40:-0.00,-9.38,-198.63	./.	0/0:3:3,0:25:-0.01,-1.92,-13.43	./.	0/0:6:6,0:34:-0.00,-2.82,-25.25	./.	0/0:28:28,0:40:-0.00,-9.44,-111.94	0/0:15:15,0:40:-0.00,-5.52,-60.71	0/0:11:11,0:40:-0.00,-4.32,-44.95	0/0:4:4,0:28:-0.00,-2.22,-17.37	./.	./.	0/0:6:6,0:34:-0.00,-2.82,-25.25	0/0:28:28,0:40:-0.00,-9.44,-111.94	0/0:11:11,0:40:-0.00,-4.32,-44.95	./.	0/0:4:4,0:28:-0.00,-2.22,-17.37	./.	0/0:11:11,0:40:-0.00,-4.32,-44.95	./.	./.	./.	0/1:4:1,3:40:-9.61,-0.00,-3.33	0/0:11:11,0:40:-0.00,-4.32,-44.95	0/1:4:1,3:40:-9.61,-0.00,-3.33	0/0:7:7,0:38:-0.00,-3.12,-29.19	./.	0/0:23:23,0:40:-0.00,-7.93,-92.23	0/0:15:15,0:40:-0.00,-5.52,-60.71	0/0:66:66,0:40:0.00,-20.87,-261.67	./.	0/0:8:8,0:40:-0.00,-3.42,-33.13
255	111	.	A	G	.	PASS	NS=14;AF=0.179	GT:DP:AD:GQ:GL	./.	./.	./.	./.	./.	./.	./.	0/0:4:4,0:13:-0.05,-0.95,-17.05	./.	./.	./.	./.	0/0:5:5,0:17:-0.03,-1.23,-21.10	./.	./.	./.	./.	./.	0/0:17:17,0:40:-0.00,-4.81,-70.06	0/0:7:7,0:24:-0.01,-1.81,-29.25	./.	./.	0/1:9:7,2:40:-5.76,-0.00,-26.84	./.	0/0:16:16,0:40:-0.00,-4.51,-65.98	./.	0/0:5:5,0:17:-0.03,-1.23,-21.10	./.	0/1:14:5,9:40:-32.83,0.00,-17.17	./.	./.	./.	0/0:4:4,0:13:-0.05,-0.95,-17.05	0/1:19:7,12:40:-43.57,0.00,-23.83	0/0:8:8,0:27:-0.00,-2.11,-33.33	0/1:7:2,5:40:-18.61,-0.00,-7.03	./.	./.	0/1:15:2,13:40:-48.85,-0.00,-4.62	./.	./.	0/0:8:8,0:27:-0.00,-2.11,-33.33
255	141	.	G	A	.	PASS	NS=19;AF=0.105	GT:DP:AD:GQ:GL	./.	0/0:10:10,0:38:-0.00,-3.11,-26.78	./.	./.	./.	0/0:14:14,0:40:-0.00,-4.30,-37.13	./.	0/0:4:4,0:18:-0.02,-1.33,-11.27	./.	0/0:22:20,1:40:-0.00,-3.82,-50.07	./.	./.	0/0:5:5,0:21:-0.01,-1.62,-13.85	./.	0/0:9:9,0:34:-0.00,-2.81,-24.19	./.	./.	0/0:23:19,2:17:-0.02,-1.25,-44.92	0/0:17:17,0:40:-0.00,-5.20,-44.89	0/0:7:7,0:28:-0.00,-2.21,-19.01	./.	./.	0/0:9:9,0:34:-0.00,-2.81,-24.19	./.	0/0:16:16,0:40:-0.00,-4.90,-42.31	./.	0/0:5:5,0:21:-0.01,-1.62,-13.85	./.	0/1:14:5,9:40:-18.99,-0.00,-9.53	./.	./.	./.	0/0:4:4,0:18:-0.02,-1.33,-11.27	0/1:19:7,12:40:-25.25,-0.00,-13.21	0/0:8:8,0:31:-0.00,-2.51,-21.60	0/1:7:2,5:40:-10.74,-0.00,-3.87	./.	./.	0/1:15:2,13:20:-29.06,-0.01,-1.48	./.	./.	0/0:8:8,0:31:-0.00,-2.51,-21.60
255	159	.	G	A	.	PASS	NS=9;AF=0.167	GT:DP:AD:GQ:GL	./.	./.	./.	./.	./.	./.	./.	./.	./.	0/0:10:10,0:33:-0.00,-2.69,-17.30	./.	./.	./.	./.	./.	./.	./.	0/0:13:11,1:22:-0.01,-1.64,-17.31	0/0:8:6,0:20:-0.01,-1.54,-10.76	./.	./.	./.	./.	./.	0/0:8:7,0:24:-0.01,-1.82,-12.39	./.	./.	./.	0/1:8:2,6:27:-7.74,-0.00,-2.08	./.	./.	./.	./.	0/1:10:4,6:40:-7.15,-0.00,-4.78	0/0:4:4,0:14:-0.05,-0.99,-7.51	0/1:7:2,5:30:-6.39,-0.00,-2.37	./.	./.	./.	./.	./.	0/0:8:7,0:24:-0.01,-1.82,-12.39
255	168	.	A	G	.	PASS	NS=13;AF=0.154	GT:DP:AD:GQ:GL	./.	0/0:4:4,0:16:-0.03,-1.14,-12.54	./.	./.	./.	0/0:7:7,0:26:-0.00,-2.01,-20.93	./.	./.	./.	0/0:10:10,0:35:-0.00,-2.91,-29.34	./.	./.	./.	./.	0/0:5:5,0:19:-0.02,-1.42,-15.33	./.	./.	0/0:13:12,1:15:-0.04,-1.05,-32.18	0/0:8:8,0:29:-0.00,-2.31,-23.73	./.	./.	./.	0/0:4:4,0:16:-0.03,-1.14,-12.54	./.	0/0:8:8,0:29:-0.00,-2.31,-23.73	./.	./.	./.	0/1:8:3,5:40:-11.71,-0.00,-7.40	./.	./.	./.	./.	0/1:10:5,5:40:-11.11,-0.00,-12.40	./.	0/1:7:2,5:40:-12.01,-0.00,-4.89	./.	./.	0/1:15:2,12:34:-29.54,-0.00,-2.79	./.	./.	0/0:8:8,0:29:-0.00,-2.31,-23.73
255	173	.	T	C	.	PASS	NS=9;AF=0.444	GT:DP:AD:GQ:GL	./.	./.	./.	./.	./.	./.	./.	./.	./.	./.	./.	./.	./.	./.	0/1:5:2,3:40:-10.76,-0.00,-7.70	./.	./.	./.	0/1:8:3,5:40:-17.55,-0.00,-10.64	./.	./.	./.	0/1:4:1,3:40:-11.06,-0.00,-4.15	./.	0/1:8:3,5:40:-17.55,-0.00,-10.64	./.	./.	./.	0/1:8:6,2:40:-6.01,-0.00,-22.18	./.	./.	./.	./.	0/1:10:6,4:40:-13.10,-0.00,-21.58	./.	0/1:7:5,2:40:-6.31,-0.00,-18.64	./.	./.	0/0:15:15,0:40:-0.00,-3.79,-58.50	./.	./.	0/1:8:1,7:36:-25.25,-0.00,-2.95
255	201	.	A	G	.	PASS	NS=22;AF=0.045	GT:DP:AD:GQ:GL	0/0:2:2,0:16:-0.03,-1.14,-9.25	0/0:4:4,0:22:-0.01,-1.71,-16.92	0/0:44:44,0:40:-0.00,-13.74,-170.82	0/0:18:18,0:40:-0.00,-5.92,-70.78	0/0:2:2,0:16:-0.03,-1.14,-9.25	0/0:7:7,0:32:-0.00,-2.61,-28.46	./.	0/0:3:3,0:19:-0.02,-1.42,-13.08	./.	./.	0/0:39:39,0:40:-0.00,-12.24,-151.58	./.	0/0:3:3,0:19:-0.02,-1.42,-13.08	./.	0/0:5:5,0:26:-0.00,-2.01,-20.77	./.	./.	./.	./.	0/1:3:1,2:40:-6.29,-0.00,-3.97	./.	./.	0/0:4:4,0:22:-0.01,-1.71,-16.92	0/0:21:21,0:40:-0.00,-6.82,-82.32	0/0:8:8,0:35:-0.00,-2.91,-32.31	./.	./.	./.	0/0:8:8,0:35:-0.00,-2.91,-32.31	./.	./.	./.	./.	0/0:10:10,0:40:-0.00,-3.51,-40.00	0/0:4:4,0:22:-0.01,-1.71,-16.92	0/0:7:7,0:32:-0.00,-2.61,-28.46	./.	0/0:17:17,0:40:-0.00,-5.62,-66.93	0/0:15:15,0:40:-0.00,-5.02,-59.24	0/0:65:63,2:40:-0.00,-12.37,-236.22	./.	0/1:8:2,6:40:-20.18,-0.00,-6.31
256	79	.	A	G	.	PASS	NS=12;AF=0.250	GT:DP:AD:GQ:GL	./.	./.	./.	./.	./.	0/1:17:8,9:40:-10.60,-0.00,-9.42	0/0:32:28,4:28:-0.00,-2.25,-41.15	./.	./.	./.	./.	0/0:32:28,4:28:-0.00,-2.25,-41.15	./.	./.	0/0:12:12,0:38:-0.00,-3.17,-20.83	./.	./.	./.	./.	1/1:11:0,11:30:-18.12,-2.37,-0.00	0/0:33:29,2:40:-0.00,-5.34,-46.23	./.	0/0:12:12,0:38:-0.00,-3.17,-20.83	./.	./.	./.	1/1:11:0,11:30:-18.12,-2.37,-0.00	./.	./.	0/0:33:29,2:40:-0.00,-5.34,-46.23	./.	./.	0/1:20:16,4:17:-1.28,-0.02,-22.11	./.	./.	./.	./.	./.	0/0:67:62,4:40:-0.00,-12.19,-98.72	./.	./.	0/0:8:8,0:26:-0.00,-2.01,-14.06
256	214	.	C	T	.	PASS	NS=3;AF=0.500	GT:DP:AD:GQ:GL	./.	./.	./.	./.	./.	./.	./.	./.	./.	./.	./.	./.	./.	./.	./.	./.	./.	./.	./.	0/1:8:7,1:19:-1.38,-0.02,-14.00	./.	./.	./.	./.	./.	./.	0/1:9:8,1:15:-1.10,-0.04,-15.82	./.	./.	./.	./.	./.	0/1:16:4,11:40:-20.32,-0.00,-5.58	./.	./.	./.	./.	./.	./.	./.	./.	./.
256	252	.	C	T	.	PASS	NS=5;AF=0.500	GT:DP:AD:GQ:GL	./.	./.	./.	./.	./.	0/1:14:6,7:40:-8.20,-0.00,-6.94	./.	./.	./.	./.	./.	./.	./.	./.	0/1:7:4,3:40:-3.89,-0.00,-5.65	./.	./.	./.	./.	0/1:8:4,1:20:-1.46,-0.02,-6.24	./.	./.	0/1:9:3,6:40:-7.84,-0.00,-3.56	./.	./.	./.	0/1:9:6,1:13:-0.92,-0.06,-8.72	./.	./.	./.	./.	./.	./.	./.	./.	./.	./.	./.	./.	./.	./.	./.
259	110	.	C	T	.	PASS	NS=3;AF=0.333	GT:DP:AD:GQ:GL	0/0:4:4,0:30:-0.00,-2.38,-9.93	./.	./.	./.	0/0:5:5,0:33:-0.00,-2.68,-12.34	./.	./.	./.	./.	./.	./.	./.	./.	./.	./.	./.	./.	./.	./.	./.	./.	./.	./.	./.	./.	./.	./.	./.	./.	./.	./.	./.	./.	./.	./.	./.	./.	./.	./.	1/1:4:0,4:27:-9.38,-2.11,-0.00	./.	./.
260	104	.	G	T	.	PASS	NS=1;AF=0.500	GT:DP:AD:GQ:GL	./.	./.	./.	./.	./.	./.	./.	./.	./.	./.	0/1:40:6,34:40:-104.88,-0.00,-9.86	./.	./.	./.	./.	./.	./.	./.	./.	./.	./.	./.	./.	./.	./.	./.	./.	./.	./.	./.	./.	./.	./.	./.	./.	./.	./.	./.	./.	./.	./.	./.
260	207	.	A	T	.	PASS	NS=1;AF=0.500	GT:DP:AD:GQ:GL	./.	./.	./.	./.	./.	./.	./.	./.	./.	./.	0/1:18:4,14:40:-41.00,-0.00,-8.97	./.	./.	./.	./.	./.	./.	./.	./.	./.	./.	./.	./.	./.	./.	./.	./.	./.	./.	./.	./.	./.	./.	./.	./.	./.	./.	./.	./.	./.	./.	./.
261	109	.	G	A	.	PASS	NS=25;AF=0.100	GT:DP:AD:GQ:GL	0/0:10:10,0:40:-0.00,-3.56,-42.22	./.	0/0:61:59,2:40:-0.00,-10.78,-233.42	0/1:44:27,17:40:-55.36,0.00,-97.58	0/0:8:8,0:36:-0.00,-2.96,-34.08	./.	0/0:17:17,0:40:-0.00,-5.67,-70.69	0/0:9:9,0:39:-0.00,-3.26,-38.15	0/0:20:20,0:40:-0.00,-6.57,-82.90	0/0:16:16,0:40:-0.00,-5.37,-66.63	0/0:62:58,4:36:-0.00,-2.94,-221.22	0/0:19:19,0:40:-0.00,-6.27,-78.83	0/0:9:9,0:39:-0.00,-3.26,-38.15	0/0:14:14,0:40:-0.00,-4.77,-58.49	./.	0/0:19:19,0:40:-0.00,-6.27,-78.83	0/0:18:18,0:40:-0.00,-5.97,-74.76	0/0:14:14,0:40:-0.00,-4.77,-58.49	./.	./.	0/0:16:16,0:40:-0.00,-5.37,-66.63	0/0:13:13,0:40:-0.00,-4.47,-54.42	./.	0/0:18:18,0:40:-0.00,-5.97,-74.76	0/1:16:14,2:34:-2.77,-0.00,-53.12	./.	./.	./.	0/0:34:32,2:33:-0.00,-2.65,-123.58	0/0:26:26,0:40:-0.00,-8.38,-107.31	./.	./.	./.	0/0:35:34,1:40:-0.00,-7.02,-135.79	./.	./.	./.	0/1:52:33,19:40:-61.09,0.00,-119.58	0/1:11:9,2:40:-4.27,-0.00,-34.29	0/1:10:7,3:40:-8.64,-0.00,-26.45	./.	./.
261	113	.	C	T	.	PASS	NS=26;AF=0.038	GT:DP:AD:GQ:GL	0/0:10:10,0:40:-0.00,-3.93,-29.24	./.	0/0:63:63,0:40:0.00,-19.84,-175.78	0/0:52:52,0:40:0.00,-16.54,-145.36	0/0:8:8,0:40:-0.00,-3.33,-23.71	./.	0/0:17:17,0:40:-0.00,-6.03,-48.60	0/0:9:9,0:40:-0.00,-3.63,-26.48	0/0:22:22,0:40:-0.00,-7.53,-62.42	0/0:16:16,0:40:-0.00,-5.73,-45.83	0/0:63:63,0:40:0.00,-19.84,-175.78	0/0:19:19,0:40:-0.00,-6.63,-54.13	0/0:9:9,0:40:-0.00,-3.63,-26.48	0/0:14:14,0:40:-0.00,-5.13,-40.30	./.	0/0:20:20,0:40:-0.00,-6.93,-56.89	0/1:18:14,3:29:-2.27,-0.00,-34.28	0/0:14:14,0:40:-0.00,-5.13,-40.30	0/0:14:14,0:40:-0.00,-5.13,-40.30	./.	0/0:16:16,0:40:-0.00,-5.73,-45.83	0/0:13:13,0:40:-0.00,-4.83,-37.54	./.	0/1:18:14,3:29:-2.27,-0.00,-34.28	0/0:16:16,0:40:-0.00,-5.73,-45.83	./.	./.	./.	0/0:34:34,0:40:-0.00,-11.13,-95.60	0/0:26:26,0:40:-0.00,-8.73,-73.48	./.	./.	./.	0/0:35:35,0:40:-0.00,-11.43,-98.36	./.	./.	./.	0/0:59:59,0:40:0.00,-18.64,-164.72	0/0:11:11,0:40:-0.00,-4.23,-32.01	0/0:18:18,0:40:-0.00,-6.33,-51.36	./.	./.
262	78	.	A	C	.	PASS	NS=10;AF=0.200	GT:DP:AD:GQ:GL	0/0:7:7,0:25:-0.00,-1.98,-24.94	0/1:5:2,3:40:-8.76,-0.00,-6.66	0/0:20:20,0:40:-0.00,-5.89,-68.87	./.	0/0:7:7,0:25:-0.00,-1.98,-24.94	0/1:5:2,3:40:-8.76,-0.00,-6.66	./.	./.	0/0:7:7,0:25:-0.00,-1.98,-24.94	./.	0/0:20:20,0:40:-0.00,-5.89,-68.87	./.	./.	./.	./.	0/0:7:7,0:25:-0.00,-1.98,-24.94	./.	./.	./.	./.	./.	./.	./.	0/1:8:5,3:40:-7.86,-0.00,-15.89	./.	./.	./.	./.	./.	./.	./.	./.	./.	./.	./.	./.	./.	0/1:7:6,1:19:-1.42,-0.02,-19.59	./.	./.	./.	./.
262	82	.	T	A	.	PASS	NS=10;AF=0.200	GT:DP:AD:GQ:GL	0/0:7:7,0:26:-0.00,-2.01,-24.95	0/1:5:1,4:39:-12.12,-0.00,-3.27	0/0:20:20,0:40:-0.00,-5.91,-68.89	./.	0/0:7:7,0:26:-0.00,-2.01,-24.95	0/1:5:1,4:39:-12.12,-0.00,-3.27	./.	./.	0/0:7:7,0:26:-0.00,-2.01,-24.95	./.	0/0:20:20,0:40:-0.00,-5.91,-68.89	./.	./.	./.	./.	0/0:7:7,0:26:-0.00,-2.01,-24.95	./.	./.	./.	./.	./.	./.	./.	0/1:8:5,3:40:-7.84,-0.00,-15.88	./.	./.	./.	./.	./.	./.	./.	./.	./.	./.	./.	./.	./.	0/1:7:6,1:19:-1.40,-0.02,-19.58	./.	./.	./.	./.
262	96	.	T	G	.	PASS	NS=9;AF=0.056	GT:DP:AD:GQ:GL	./.	0/0:5:5,0:22:-0.01,-1.67,-18.32	./.	0/0:7:7,0:28:-0.00,-2.26,-25.07	./.	0/0:5:5,0:22:-0.01,-1.67,-18.32	./.	./.	0/0:7:7,0:28:-0.00,-2.26,-25.07	./.	./.	./.	./.	./.	./.	0/0:7:7,0:28:-0.00,-2.26,-25.07	0/0:8:8,0:32:-0.00,-2.56,-28.45	./.	./.	./.	./.	./.	./.	0/0:8:8,0:32:-0.00,-2.56,-28.45	./.	./.	./.	./.	./.	./.	./.	./.	./.	0/1:6:3,3:40:-8.18,-0.00,-9.60	./.	./.	./.	0/0:7:7,0:28:-0.00,-2.26,-25.07	./.	./.	./.	./.
262	109	.	A	T	.	PASS	NS=5;AF=0.500	GT:DP:AD:GQ:GL	./.	0/1:9:7,2:40:-6.04,-0.00,-23.74	./.	./.	./.	0/1:6:5,1:40:-3.38,-0.00,-17.53	./.	./.	0/1:12:5,7:40:-22.91,0.00,-15.72	./.	./.	./.	./.	./.	./.	./.	./.	./.	./.	./.	./.	./.	./.	0/1:11:5,6:40:-19.66,0.00,-16.02	./.	./.	./.	./.	./.	./.	./.	./.	./.	./.	./.	./.	./.	0/1:9:3,6:40:-20.26,-0.00,-9.51	./.	./.	./.	./.
262	156	.	A	G	.	PASS	NS=10;AF=0.150	GT:DP:AD:GQ:GL	0/0:5:5,0:20:-0.01,-1.50,-17.60	0/1:4:2,2:40:-5.31,-0.00,-6.65	0/0:13:13,0:40:-0.00,-3.90,-43.59	0/0:5:5,0:20:-0.01,-1.50,-17.60	0/0:4:4,0:17:-0.03,-1.22,-14.36	./.	./.	./.	0/0:5:5,0:20:-0.01,-1.50,-17.60	./.	0/0:16:16,0:40:-0.00,-4.80,-53.34	./.	./.	./.	./.	0/0:7:7,0:27:-0.00,-2.10,-24.09	./.	./.	./.	./.	./.	./.	./.	0/1:5:3,2:40:-5.01,-0.00,-9.60	./.	./.	./.	./.	./.	./.	./.	./.	./.	./.	./.	./.	./.	0/1:5:4,1:23:-1.77,-0.01,-12.85	./.	./.	./.	./.
262	167	.	A	G	.	PASS	NS=5;AF=0.500	GT:DP:AD:GQ:GL	0/1:5:2,3:40:-9.81,-0.00,-5.69	0/1:4:1,3:34:-10.11,-0.00,-2.74	./.	./.	./.	./.	./.	./.	./.	./.	./.	./.	./.	./.	./.	./.	./.	./.	./.	./.	./.	./.	./.	./.	./.	./.	./.	./.	0/1:5:3,2:40:-6.56,-0.00,-8.94	./.	./.	./.	./.	0/1:5:3,2:40:-6.56,-0.00,-8.94	./.	./.	./.	0/1:5:1,4:30:-13.06,-0.00,-2.44	./.	./.	./.	./.
262	169	.	A	G	.	PASS	NS=3;AF=0.333	GT:DP:AD:GQ:GL	0/0:5:5,0:14:-0.04,-1.02,-17.30	./.	./.	./.	./.	./.	./.	./.	0/1:5:3,2:40:-5.52,-0.00,-9.78	./.	./.	./.	./.	./.	./.	./.	./.	./.	./.	./.	./.	./.	./.	./.	./.	./.	./.	./.	./.	./.	./.	./.	./.	./.	./.	./.	./.	0/1:5:4,1:29:-2.27,-0.00,-13.03	./.	./.	./.	./.
262	192	.	C	T	.	PASS	NS=13;AF=0.154	GT:DP:AD:GQ:GL	0/1:5:3,2:32:-2.59,-0.00,-6.26	0/0:4:4,0:20:-0.01,-1.53,-10.29	0/0:13:12,1:26:-0.00,-2.01,-25.69	0/0:5:5,0:24:-0.01,-1.82,-12.49	0/1:4:2,2:35:-2.89,-0.00,-4.36	0/0:2:2,0:14:-0.05,-0.97,-5.93	./.	./.	0/0:5:5,0:24:-0.01,-1.82,-12.49	./.	./.	./.	./.	./.	./.	0/0:7:7,0:30:-0.00,-2.41,-16.89	0/0:8:8,0:33:-0.00,-2.71,-19.09	./.	./.	./.	./.	./.	./.	0/0:5:5,0:24:-0.01,-1.82,-12.49	./.	./.	./.	./.	0/1:5:3,2:32:-2.59,-0.00,-6.26	./.	./.	./.	./.	0/1:5:2,2:35:-2.89,-0.00,-4.36	./.	./.	./.	0/0:5:5,0:24:-0.01,-1.82,-12.49	./.	./.	./.	./.
262	195	.	A	G	.	PASS	NS=3;AF=0.500	GT:DP:AD:GQ:GL	./.	0/1:4:1,3:34:-10.11,-0.00,-2.74	./.	./.	./.	./.	./.	./.	0/1:5:2,3:40:-9.81,-0.00,-5.69	./.	./.	./.	./.	./.	./.	./.	./.	./.	./.	./.	./.	./.	./.	./.	./.	./.	./.	./.	./.	./.	./.	./.	./.	./.	./.	./.	./.	0/1:5:1,4:30:-13.06,-0.00,-2.44	./.	./.	./.	./.
262	202	.	T	A	.	PASS	NS=9;AF=0.222	GT:DP:AD:GQ:GL	0/0:5:5,0:17:-0.02,-1.28,-17.47	0/1:4:2,2:40:-5.55,-0.00,-6.75	0/0:13:13,0:40:-0.00,-3.66,-43.45	0/0:5:5,0:17:-0.02,-1.28,-17.47	./.	0/1:2:0,2:13:-6.21,-0.06,-0.91	./.	./.	0/0:5:5,0:17:-0.02,-1.28,-17.47	./.	./.	./.	./.	./.	./.	0/0:7:7,0:24:-0.01,-1.86,-23.96	./.	./.	./.	./.	./.	./.	./.	0/1:5:3,2:40:-5.25,-0.00,-9.70	./.	./.	./.	./.	./.	./.	./.	./.	./.	./.	./.	./.	./.	0/1:5:4,1:26:-2.00,-0.00,-12.95	./.	./.	./.	./.
262	203	.	T	C	.	PASS	NS=12;AF=0.167	GT:DP:AD:GQ:GL	0/1:5:3,2:40:-4.81,-0.00,-9.49	0/0:4:4,0:19:-0.02,-1.41,-14.44	0/0:13:12,1:13:-0.06,-0.91,-37.24	0/0:5:5,0:22:-0.01,-1.70,-17.69	0/1:4:2,2:40:-5.11,-0.00,-6.54	./.	./.	./.	0/0:5:5,0:22:-0.01,-1.70,-17.69	./.	./.	./.	./.	./.	./.	0/0:7:7,0:29:-0.00,-2.30,-24.18	0/0:8:8,0:32:-0.00,-2.59,-27.43	./.	./.	./.	./.	./.	./.	0/0:5:5,0:22:-0.01,-1.70,-17.69	./.	./.	./.	./.	0/1:5:3,2:40:-4.81,-0.00,-9.49	./.	./.	./.	./.	0/1:5:2,3:40:-8.06,-0.00,-6.24	./.	./.	./.	0/0:5:5,0:22:-0.01,-1.70,-17.69	./.	./.	./.	./.
262	222	.	C	T	.	PASS	NS=11;AF=0.136	GT:DP:AD:GQ:GL	0/1:5:3,2:40:-4.80,-0.00,-9.48	0/0:4:4,0:19:-0.02,-1.41,-14.45	0/0:13:12,1:13:-0.06,-0.91,-37.24	0/0:5:5,0:22:-0.01,-1.71,-17.69	./.	./.	./.	./.	0/0:5:5,0:22:-0.01,-1.71,-17.69	./.	./.	./.	./.	./.	./.	0/0:7:7,0:29:-0.00,-2.30,-24.18	0/0:8:8,0:32:-0.00,-2.60,-27.43	./.	./.	./.	./.	./.	./.	0/0:5:5,0:22:-0.01,-1.71,-17.69	./.	./.	./.	./.	0/1:5:3,2:40:-4.80,-0.00,-9.48	./.	./.	./.	./.	0/1:5:2,3:40:-8.05,-0.00,-6.23	./.	./.	./.	0/0:5:5,0:22:-0.01,-1.71,-17.69	./.	./.	./.	./.
262	236	.	T	G	.	PASS	NS=11;AF=0.045	GT:DP:AD:GQ:GL	./.	0/0:4:4,0:21:-0.01,-1.56,-14.50	0/0:13:13,0:40:-0.00,-4.26,-43.74	./.	0/0:4:4,0:21:-0.01,-1.56,-14.50	0/0:2:2,0:14:-0.05,-1.00,-8.03	./.	./.	0/1:5:3,2:40:-4.65,-0.00,-9.38	./.	0/0:16:16,0:40:-0.00,-5.16,-53.49	./.	./.	./.	./.	./.	0/0:8:8,0:34:-0.00,-2.76,-27.48	./.	./.	./.	./.	./.	./.	0/0:5:5,0:24:-0.01,-1.86,-17.74	./.	./.	./.	./.	0/0:5:5,0:24:-0.01,-1.86,-17.74	./.	./.	./.	./.	0/0:5:5,0:24:-0.01,-1.86,-17.74	./.	./.	./.	0/0:5:5,0:24:-0.01,-1.86,-17.74	./.	./.	./.	./.
262	239	.	A	T	.	PASS	NS=12;AF=0.083	GT:DP:AD:GQ:GL	0/0:5:5,0:24:-0.01,-1.86,-17.74	0/0:4:4,0:21:-0.01,-1.56,-14.50	0/0:13:13,0:40:-0.00,-4.26,-43.74	0/1:5:3,2:40:-4.65,-0.00,-9.38	0/0:4:4,0:21:-0.01,-1.56,-14.50	0/0:2:2,0:14:-0.05,-1.00,-8.03	./.	./.	0/0:5:5,0:24:-0.01,-1.86,-17.74	./.	0/0:16:16,0:40:-0.00,-5.16,-53.49	./.	./.	./.	./.	0/0:7:7,0:31:-0.00,-2.46,-24.24	./.	./.	./.	./.	./.	./.	./.	./.	./.	./.	./.	./.	0/0:5:5,0:24:-0.01,-1.86,-17.74	./.	./.	./.	./.	0/0:5:5,0:24:-0.01,-1.86,-17.74	./.	./.	./.	0/1:5:4,1:19:-1.41,-0.02,-12.65	./.	./.	./.	./.
264	26	.	A	T	.	PASS	NS=2;AF=0.250	GT:DP:AD:GQ:GL	./.	./.	./.	./.	./.	./.	./.	./.	0/0:15:15,0:40:-0.00,-4.52,-46.60	./.	./.	./.	./.	./.	./.	./.	0/1:38:5,33:40:-88.39,-0.00,-4.92	./.	./.	./.	./.	./.	./.	./.	./.	./.	./.	./.	./.	./.	./.	./.	./.	./.	./.	./.	./.	./.	./.	./.	./.	./.
264	225	.	C	T	.	PASS	NS=2;AF=0.250	GT:DP:AD:GQ:GL	./.	./.	./.	./.	./.	./.	./.	./.	0/0:15:15,0:40:-0.00,-4.53,-46.44	./.	./.	./.	./.	./.	./.	./.	0/1:38:4,34:23:-91.41,-0.01,-1.73	./.	./.	./.	./.	./.	./.	./.	./.	./.	./.	./.	./.	./.	./.	./.	./.	./.	./.	./.	./.	./.	./.	./.	./.	./.
264	227	.	C	A	.	PASS	NS=2;AF=0.250	GT:DP:AD:GQ:GL	./.	./.	./.	./.	./.	./.	./.	./.	0/0:15:15,0:40:-0.00,-4.51,-42.32	./.	./.	./.	./.	./.	./.	./.	0/1:12:4,8:40:-18.25,-0.00,-8.66	./.	./.	./.	./.	./.	./.	./.	./.	./.	./.	./.	./.	./.	./.	./.	./.	./.	./.	./.	./.	./.	./.	./.	./.	./.
276	44	.	C	G	.	PASS	NS=7;AF=0.500	GT:DP:AD:GQ:GL	0/1:4:3,1:40:-3.79,-0.00,-10.18	./.	0/1:17:12,5:40:-13.87,-0.00,-37.77	0/1:8:2,6:40:-20.08,-0.00,-5.48	0/1:4:3,1:40:-3.79,-0.00,-10.18	./.	./.	./.	./.	./.	0/1:17:12,5:40:-13.87,-0.00,-37.77	./.	./.	./.	./.	./.	./.	./.	./.	./.	./.	./.	./.	./.	./.	./.	./.	./.	./.	./.	./.	./.	./.	./.	./.	./.	./.	0/1:8:2,6:40:-20.08,-0.00,-5.48	./.	0/1:32:13,19:40:-58.35,0.00,-36.75	./.	./.
276	77	.	T	G	.	PASS	NS=10;AF=0.350	GT:DP:AD:GQ:GL	0/1:6:1,5:40:-16.90,-0.00,-3.36	./.	0/1:26:8,18:40:-58.22,0.00,-22.83	./.	0/1:6:2,4:40:-13.26,-0.00,-7.00	./.	./.	./.	0/1:17:8,9:40:-28.16,0.00,-25.54	./.	0/1:25:10,15:40:-47.60,0.00,-30.41	./.	./.	./.	./.	0/1:18:6,12:40:-38.78,0.00,-17.96	./.	./.	./.	./.	./.	./.	./.	./.	./.	./.	./.	./.	./.	./.	./.	./.	0/0:6:6,0:18:-0.02,-1.33,-22.89	./.	0/0:6:6,0:18:-0.02,-1.33,-22.89	./.	./.	0/1:13:11,2:40:-3.87,-0.00,-37.67	./.	0/0:32:31,1:40:-0.00,-5.49,-110.26	./.	./.
276	154	.	A	G	.	PASS	NS=7;AF=0.429	GT:DP:AD:GQ:GL	0/1:2:0,2:14:-6.85,-0.05,-1.00	./.	0/1:13:3,10:40:-30.56,-0.00,-7.79	./.	./.	./.	./.	./.	0/1:7:4,3:40:-8.68,-0.00,-12.98	./.	0/1:12:4,8:40:-24.10,-0.00,-11.48	./.	./.	./.	./.	0/1:7:2,5:40:-15.45,-0.00,-6.21	./.	./.	./.	./.	./.	./.	./.	./.	./.	./.	./.	./.	./.	./.	./.	./.	./.	./.	./.	./.	./.	0/1:7:6,1:25:-1.92,-0.01,-19.75	./.	0/0:31:30,1:40:-0.00,-5.30,-99.04	./.	./.
277	13	.	A	T	.	PASS	NS=20;AF=0.025	GT:DP:AD:GQ:GL	0/0:5:5,0:32:-0.00,-2.57,-20.75	./.	0/0:27:27,0:40:-0.00,-9.19,-104.98	0/0:22:22,0:40:-0.00,-7.68,-85.84	0/0:5:5,0:32:-0.00,-2.57,-20.75	./.	0/0:6:6,0:35:-0.00,-2.87,-24.58	./.	0/0:14:14,0:40:-0.00,-5.28,-55.21	0/0:9:9,0:40:-0.00,-3.77,-36.06	0/0:27:27,0:40:-0.00,-9.19,-104.98	0/0:6:6,0:35:-0.00,-2.87,-24.58	./.	./.	./.	0/0:14:14,0:40:-0.00,-5.28,-55.21	0/0:31:31,0:40:-0.00,-10.39,-120.29	0/0:9:9,0:40:-0.00,-3.77,-36.06	0/0:16:16,0:40:-0.00,-5.88,-62.86	./.	./.	./.	./.	0/0:31:31,0:40:-0.00,-10.39,-120.29	0/0:16:16,0:40:-0.00,-5.88,-62.86	./.	./.	./.	0/0:14:14,0:40:-0.00,-5.28,-55.21	./.	./.	./.	./.	0/0:14:14,0:40:-0.00,-5.28,-55.21	./.	./.	./.	0/0:22:22,0:40:-0.00,-7.68,-85.84	0/1:6:4,2:40:-4.79,-0.00,-14.05	0/0:43:43,0:40:-0.00,-14.01,-166.24	./.	./.
277	43	.	G	A	.	PASS	NS=12;AF=0.250	GT:DP:AD:GQ:GL	0/1:5:4,1:32:-2.58,-0.00,-15.26	./.	./.	0/0:22:21,1:32:-0.00,-2.54,-77.77	0/1:5:4,1:32:-2.58,-0.00,-15.26	./.	0/1:6:5,1:29:-2.28,-0.00,-18.79	./.	./.	0/1:9:6,3:40:-9.03,-0.00,-21.71	./.	0/1:6:5,1:29:-2.28,-0.00,-18.79	./.	./.	./.	./.	0/0:31:30,1:40:-0.00,-5.25,-112.23	0/1:9:6,3:40:-9.03,-0.00,-21.71	./.	./.	./.	./.	./.	0/0:31:30,1:40:-0.00,-5.25,-112.23	./.	./.	./.	./.	0/0:14:14,0:40:-0.00,-3.96,-54.80	./.	./.	./.	./.	0/0:14:14,0:40:-0.00,-3.96,-54.80	./.	./.	./.	0/0:22:21,1:32:-0.00,-2.54,-77.77	./.	./.	./.	./.
277	60	.	A	G	.	PASS	NS=14;AF=0.429	GT:DP:AD:GQ:GL	0/1:5:4,1:21:-1.55,-0.01,-8.93	./.	0/1:27:22,5:40:-3.80,-0.00,-42.10	0/1:22:19,3:13:-0.93,-0.05,-37.02	0/1:5:4,1:21:-1.55,-0.01,-8.93	./.	0/1:6:4,2:40:-3.44,-0.00,-8.62	./.	./.	0/1:9:5,4:40:-6.96,-0.00,-9.94	0/1:27:22,5:40:-3.80,-0.00,-42.10	0/1:6:4,2:40:-3.44,-0.00,-8.62	./.	./.	./.	./.	0/1:31:25,5:35:-2.91,-0.00,-47.83	0/1:9:5,4:40:-6.96,-0.00,-9.94	./.	./.	./.	./.	./.	0/1:31:25,5:35:-2.91,-0.00,-47.83	./.	./.	./.	./.	0/0:14:13,0:37:-0.00,-3.06,-29.47	./.	./.	./.	./.	0/0:14:13,0:37:-0.00,-3.06,-29.47	./.	./.	./.	0/1:22:19,3:13:-0.93,-0.05,-37.02	./.	./.	./.	./.
277	113	.	T	A	.	PASS	NS=14;AF=0.071	GT:DP:AD:GQ:GL	./.	./.	0/0:42:40,2:40:-0.00,-7.53,-102.32	0/0:33:33,0:40:-0.00,-10.14,-89.04	0/1:9:7,2:30:-2.38,-0.00,-17.09	./.	0/1:7:5,2:36:-2.98,-0.00,-12.38	./.	./.	./.	0/0:38:36,1:40:-0.00,-8.68,-94.35	./.	./.	./.	./.	./.	0/0:51:51,0:40:-0.00,-15.54,-136.83	0/0:15:13,1:23:-0.01,-1.79,-33.31	0/0:23:22,1:40:-0.00,-4.48,-57.19	./.	./.	./.	./.	0/0:42:42,0:40:-0.00,-12.84,-112.93	0/0:25:23,2:30:-0.00,-2.43,-57.19	./.	./.	./.	0/0:18:18,0:40:-0.00,-5.64,-49.23	./.	./.	./.	./.	0/0:24:24,0:40:-0.00,-7.44,-65.15	./.	./.	./.	0/0:33:33,0:40:-0.00,-10.14,-89.04	./.	0/0:42:38,4:28:-0.00,-2.22,-91.70	./.	./.
280	19	.	G	C	.	PASS	NS=16;AF=0.031	GT:DP:AD:GQ:GL	0/0:4:4,0:28:-0.00,-2.19,-16.13	./.	0/0:23:22,1:40:-0.00,-4.27,-77.86	0/0:12:12,0:40:-0.00,-4.59,-45.18	0/0:4:4,0:28:-0.00,-2.19,-16.13	./.	./.	0/0:6:6,0:34:-0.00,-2.79,-23.39	0/0:10:10,0:40:-0.00,-3.99,-37.91	./.	0/0:23:22,1:40:-0.00,-4.27,-77.86	./.	0/0:6:6,0:34:-0.00,-2.79,-23.39	./.	./.	0/0:10:10,0:40:-0.00,-3.99,-37.91	./.	./.	0/0:8:8,0:40:-0.00,-3.39,-30.65	./.	./.	./.	./.	./.	0/0:8:8,0:40:-0.00,-3.39,-30.65	./.	./.	./.	0/0:9:9,0:40:-0.00,-3.69,-34.28	./.	./.	./.	./.	0/0:9:9,0:40:-0.00,-3.69,-34.28	./.	./.	./.	0/0:12:12,0:40:-0.00,-4.59,-45.18	0/0:24:22,2:14:-0.05,-0.99,-74.27	0/1:46:19,27:40:-83.22,0.00,-55.77	./.	./.
280	37	.	G	A	.	PASS	NS=16;AF=0.406	GT:DP:AD:GQ:GL	0/1:4:1,3:40:-10.26,-0.00,-3.97	./.	0/1:23:20,3:40:-4.54,-0.00,-67.25	0/0:12:12,0:37:-0.00,-3.04,-44.54	0/1:4:1,3:40:-10.26,-0.00,-3.97	./.	./.	0/1:6:5,1:30:-2.40,-0.00,-17.89	0/1:10:9,1:17:-1.22,-0.03,-31.24	./.	0/1:23:20,3:40:-4.54,-0.00,-67.25	./.	0/1:6:5,1:30:-2.40,-0.00,-17.89	./.	./.	0/1:10:9,1:17:-1.22,-0.03,-31.24	./.	./.	0/1:8:4,4:40:-12.69,-0.00,-13.66	./.	./.	./.	./.	./.	0/1:8:4,4:40:-12.69,-0.00,-13.66	./.	./.	./.	0/1:9:4,5:40:-16.02,-0.00,-13.36	./.	./.	./.	./.	0/1:9:4,5:40:-16.02,-0.00,-13.36	./.	./.	./.	0/0:12:12,0:37:-0.00,-3.04,-44.54	0/1:24:19,5:40:-11.51,-0.00,-63.31	0/0:46:45,1:40:-0.00,-9.64,-160.75	./.	./.
281	127	.	C	T	.	PASS	NS=2;AF=0.500	GT:DP:AD:GQ:GL	./.	./.	./.	./.	./.	./.	./.	./.	./.	./.	./.	./.	./.	./.	./.	./.	./.	./.	./.	./.	./.	./.	./.	./.	./.	./.	./.	./.	./.	./.	./.	./.	./.	./.	./.	./.	./.	./.	./.	0/1:114:93,21:40:-42.21,0.00,-299.16	./.	0/1:23:14,9:40:-26.78,0.00,-44.66
281	177	.	T	C	.	PASS	NS=2;AF=0.250	GT:DP:AD:GQ:GL	./.	./.	./.	./.	./.	./.	./.	./.	./.	./.	./.	./.	./.	./.	./.	./.	./.	./.	./.	./.	./.	./.	./.	./.	./.	./.	./.	./.	./.	./.	./.	./.	./.	./.	./.	./.	./.	./.	./.	0/0:114:107,7:40:-0.00,-9.02,-357.97	./.	0/1:23:10,13:40:-39.77,0.00,-30.23
281	188	.	A	C	.	PASS	NS=2;AF=0.250	GT:DP:AD:GQ:GL	./.	./.	./.	./.	./.	./.	./.	./.	./.	./.	./.	./.	./.	./.	./.	./.	./.	./.	./.	./.	./.	./.	./.	./.	./.	./.	./.	./.	./.	./.	./.	./.	./.	./.	./.	./.	./.	./.	./.	0/0:114:108,6:40:-0.00,-12.61,-365.12	./.	0/1:23:10,13:40:-39.75,0.00,-30.22
285	130	.	T	C	.	PASS	NS=5;AF=0.200	GT:DP:AD:GQ:GL	0/0:5:5,0:22:-0.01,-1.63,-15.15	./.	0/1:6:1,5:28:-11.82,-0.00,-2.23	./.	0/0:4:4,0:18:-0.02,-1.34,-12.41	./.	./.	./.	./.	./.	0/1:9:2,7:40:-16.41,-0.00,-4.07	./.	./.	./.	./.	./.	./.	./.	./.	./.	./.	./.	./.	./.	./.	./.	./.	./.	./.	./.	./.	./.	./.	./.	./.	./.	./.	./.	./.	0/0:4:4,0:18:-0.02,-1.34,-12.41	./.	./.
291	106	.	A	G	.	PASS	NS=7;AF=0.429	GT:DP:AD:GQ:GL	0/1:8:7,1:21:-1.61,-0.01,-22.09	./.	0/1:15:13,2:34:-2.77,-0.00,-39.62	./.	0/1:10:8,2:40:-4.27,-0.00,-24.75	./.	./.	./.	./.	./.	0/1:21:17,4:40:-7.51,-0.00,-50.91	./.	./.	./.	./.	./.	0/1:15:11,4:40:-9.31,-0.00,-33.07	./.	./.	./.	./.	./.	./.	0/1:12:7,5:40:-13.49,-0.00,-20.88	./.	./.	./.	./.	./.	./.	./.	./.	./.	./.	./.	./.	./.	./.	./.	0/0:13:13,0:38:-0.00,-3.18,-43.40	./.	./.
291	128	.	A	G	.	PASS	NS=7;AF=0.143	GT:DP:AD:GQ:GL	0/0:8:8,0:34:-0.00,-2.78,-27.68	./.	0/0:15:15,0:40:-0.00,-4.89,-50.60	./.	0/0:10:10,0:40:-0.00,-3.38,-34.23	./.	./.	./.	./.	./.	0/0:21:21,0:40:-0.00,-6.69,-70.24	./.	./.	./.	./.	./.	0/1:15:11,4:40:-8.21,-0.00,-32.62	./.	./.	./.	./.	./.	./.	0/1:12:7,5:40:-12.38,-0.00,-20.42	./.	./.	./.	./.	./.	./.	./.	./.	./.	./.	./.	./.	./.	./.	./.	0/0:13:13,0:40:-0.00,-4.29,-44.05	./.	./.
291	189	.	A	T	.	PASS	NS=7;AF=0.143	GT:DP:AD:GQ:GL	0/0:4:4,0:21:-0.01,-1.62,-13.54	./.	0/0:8:8,0:34:-0.00,-2.81,-25.56	./.	0/1:5:4,1:16:-1.14,-0.03,-11.66	./.	./.	./.	./.	./.	0/0:8:8,0:34:-0.00,-2.81,-25.56	./.	./.	./.	./.	./.	0/0:8:8,0:34:-0.00,-2.81,-25.56	./.	./.	./.	./.	./.	./.	0/0:7:7,0:31:-0.00,-2.51,-22.56	./.	./.	./.	./.	./.	./.	./.	./.	./.	./.	./.	./.	./.	./.	./.	0/1:11:2,9:40:-23.36,-0.00,-3.81	./.	./.
291	198	.	G	C	.	PASS	NS=7;AF=0.143	GT:DP:AD:GQ:GL	0/0:4:4,0:30:-0.00,-2.37,-4.94	./.	0/0:8:8,0:40:-0.00,-3.43,-9.17	./.	0/0:5:4,1:21:-0.01,-1.59,-3.90	./.	./.	./.	./.	./.	0/0:8:7,0:38:-0.00,-3.17,-8.11	./.	./.	./.	./.	./.	0/0:8:5,0:33:-0.00,-2.64,-6.00	./.	./.	./.	./.	./.	./.	0/0:7:4,0:30:-0.00,-2.37,-4.94	./.	./.	./.	./.	./.	./.	./.	./.	./.	./.	./.	./.	./.	./.	./.	1/1:11:2,9:19:-6.70,-1.41,-0.02	./.	./.
291	210	.	T	A	.	PASS	NS=7;AF=0.143	GT:DP:AD:GQ:GL	0/0:4:4,0:21:-0.01,-1.62,-13.54	./.	0/0:8:8,0:34:-0.00,-2.81,-25.56	./.	0/1:5:4,1:16:-1.14,-0.03,-11.66	./.	./.	./.	./.	./.	0/0:8:8,0:34:-0.00,-2.81,-25.56	./.	./.	./.	./.	./.	0/0:8:8,0:34:-0.00,-2.81,-25.56	./.	./.	./.	./.	./.	./.	0/0:7:7,0:31:-0.00,-2.51,-22.56	./.	./.	./.	./.	./.	./.	./.	./.	./.	./.	./.	./.	./.	./.	./.	0/1:11:2,9:40:-23.36,-0.00,-3.81	./.	./.
293	98	.	G	T	.	PASS	NS=4;AF=0.250	GT:DP:AD:GQ:GL	0/0:7:7,0:23:-0.01,-1.74,-25.07	./.	./.	./.	0/0:7:7,0:23:-0.01,-1.74,-25.07	./.	./.	./.	./.	./.	./.	./.	./.	./.	./.	./.	./.	./.	./.	./.	./.	./.	./.	./.	./.	./.	./.	./.	0/1:14:9,5:40:-13.27,-0.00,-28.07	./.	./.	./.	./.	./.	./.	./.	./.	./.	./.	0/1:10:7,3:40:-7.63,-0.00,-22.43	./.	./.
293	140	.	G	A	.	PASS	NS=6;AF=0.167	GT:DP:AD:GQ:GL	0/0:12:12,0:39:-0.00,-3.29,-31.49	./.	./.	./.	0/0:9:9,0:30:-0.00,-2.39,-23.91	./.	./.	./.	./.	./.	./.	./.	./.	./.	./.	./.	./.	./.	./.	0/0:5:5,0:17:-0.03,-1.22,-13.83	./.	./.	./.	./.	./.	./.	0/0:4:4,0:13:-0.05,-0.94,-11.32	./.	0/1:17:8,9:40:-17.97,0.00,-16.60	./.	./.	./.	./.	./.	./.	./.	./.	./.	./.	0/1:10:6,4:40:-7.43,-0.00,-13.64	./.	./.
293	166	.	A	T	.	PASS	NS=3;AF=0.333	GT:DP:AD:GQ:GL	0/0:6:6,0:19:-0.02,-1.43,-20.95	./.	./.	./.	./.	./.	./.	./.	./.	./.	./.	./.	./.	./.	./.	./.	./.	./.	./.	./.	./.	./.	./.	./.	./.	./.	./.	./.	0/1:7:4,3:40:-8.20,-0.00,-12.61	./.	./.	./.	./.	./.	./.	./.	./.	./.	./.	0/1:10:7,3:40:-7.30,-0.00,-21.62	./.	./.
293	174	.	A	G	.	PASS	NS=8;AF=0.062	GT:DP:AD:GQ:GL	0/0:6:6,0:25:-0.01,-1.92,-21.23	./.	./.	./.	0/0:4:4,0:18:-0.02,-1.34,-14.64	./.	./.	./.	./.	./.	0/0:17:17,0:40:-0.00,-5.23,-57.58	./.	./.	./.	./.	./.	./.	./.	./.	0/0:3:3,0:15:-0.04,-1.06,-11.35	./.	./.	./.	./.	./.	./.	0/0:3:3,0:15:-0.04,-1.06,-11.35	./.	0/0:7:7,0:28:-0.00,-2.22,-24.53	./.	./.	./.	./.	0/0:13:13,0:40:-0.00,-4.02,-44.36	./.	./.	./.	./.	./.	0/1:10:7,3:40:-6.79,-0.00,-21.41	./.	./.
293	202	.	G	A	.	PASS	NS=3;AF=0.167	GT:DP:AD:GQ:GL	0/0:6:6,0:20:-0.02,-1.46,-20.97	./.	./.	./.	0/0:4:4,0:13:-0.06,-0.90,-14.40	./.	./.	./.	./.	./.	./.	./.	./.	./.	./.	./.	./.	./.	./.	./.	./.	./.	./.	./.	./.	./.	./.	./.	./.	./.	./.	./.	./.	./.	./.	./.	./.	./.	./.	0/1:10:7,3:40:-7.27,-0.00,-21.61	./.	./.
300	39	.	C	T	.	PASS	NS=9;AF=0.444	GT:DP:AD:GQ:GL	./.	./.	0/1:12:5,7:40:-19.63,-0.00,-13.22	0/1:8:6,2:40:-4.73,-0.00,-17.65	./.	./.	./.	./.	./.	0/1:5:4,1:30:-2.41,-0.00,-12.11	0/1:12:5,7:40:-19.63,-0.00,-13.22	./.	./.	./.	./.	./.	0/1:6:1,5:27:-14.99,-0.00,-2.15	0/1:5:4,1:30:-2.41,-0.00,-12.11	./.	./.	./.	./.	./.	0/1:6:1,5:27:-14.99,-0.00,-2.15	./.	./.	./.	./.	./.	./.	./.	./.	./.	./.	./.	./.	./.	0/1:8:6,2:40:-4.73,-0.00,-17.65	./.	0/0:10:10,0:29:-0.00,-2.31,-32.24	./.	./.
303	14	.	C	A	.	PASS	NS=14;AF=0.036	GT:DP:AD:GQ:GL	./.	./.	./.	0/0:39:39,0:40:-0.00,-12.70,-93.94	./.	./.	./.	./.	./.	./.	./.	./.	./.	0/0:17:15,2:19:-0.02,-1.40,-32.40	./.	./.	0/0:46:44,1:40:-0.00,-12.12,-103.41	./.	./.	./.	0/0:24:24,0:40:-0.00,-8.21,-58.43	0/0:17:15,2:19:-0.02,-1.40,-32.40	./.	0/0:46:44,1:40:-0.00,-12.12,-103.41	./.	./.	./.	./.	0/0:57:56,0:40:0.00,-17.78,-134.19	0/0:24:24,0:40:-0.00,-8.21,-58.43	./.	./.	./.	0/0:57:56,0:40:0.00,-17.78,-134.19	./.	./.	0/0:36:36,0:40:-0.00,-11.80,-86.84	0/0:40:40,0:40:-0.00,-13.00,-96.31	0/0:52:52,0:40:0.00,-16.59,-124.72	0/0:20:20,0:40:-0.00,-7.01,-48.96	./.	0/1:9:3,6:40:-10.48,-0.00,-4.99
303	125	.	C	T	.	PASS	NS=5;AF=0.100	GT:DP:AD:GQ:GL	./.	./.	./.	0/0:57:51,6:29:-0.00,-2.28,-109.36	./.	./.	./.	./.	./.	./.	./.	./.	./.	./.	./.	./.	./.	./.	./.	./.	./.	./.	./.	./.	./.	./.	./.	./.	0/0:88:83,5:40:-0.00,-13.97,-188.93	./.	./.	./.	./.	0/0:83:76,7:40:-0.00,-7.65,-167.23	./.	./.	./.	0/0:61:54,6:38:-0.00,-3.18,-116.59	./.	./.	./.	0/1:9:7,2:30:-2.44,-0.00,-15.35
303	146	.	G	A	.	PASS	NS=3;AF=0.333	GT:DP:AD:GQ:GL	./.	./.	./.	./.	./.	./.	./.	./.	./.	./.	./.	./.	./.	./.	./.	./.	./.	./.	./.	./.	./.	./.	./.	./.	./.	./.	./.	./.	./.	./.	./.	./.	./.	./.	./.	./.	0/0:36:32,3:24:-0.01,-1.85,-75.15	./.	./.	0/1:20:17,3:33:-2.66,-0.00,-39.27	./.	0/1:9:3,6:40:-13.66,-0.00,-6.60
303	152	.	T	C	.	PASS	NS=2;AF=0.250	GT:DP:AD:GQ:GL	./.	./.	./.	./.	./.	./.	./.	./.	./.	./.	./.	./.	./.	./.	./.	./.	./.	./.	./.	./.	./.	./.	./.	./.	./.	./.	./.	./.	./.	./.	./.	./.	./.	./.	./.	./.	./.	./.	./.	0/0:20:19,1:32:-0.00,-2.63,-43.80	./.	0/1:9:2,7:40:-15.05,-0.00,-3.70
303	157	.	T	C	.	PASS	NS=3;AF=0.167	GT:DP:AD:GQ:GL	./.	./.	./.	./.	./.	./.	./.	./.	./.	./.	./.	./.	./.	./.	./.	./.	./.	./.	./.	./.	./.	./.	./.	./.	./.	./.	./.	./.	./.	./.	./.	./.	./.	./.	./.	./.	0/0:36:33,3:21:-0.01,-1.57,-86.41	./.	./.	0/0:20:19,1:31:-0.00,-2.46,-52.19	./.	0/1:9:3,6:40:-15.10,-0.00,-7.41
303	203	.	A	C	.	PASS	NS=2;AF=0.250	GT:DP:AD:GQ:GL	./.	./.	./.	./.	./.	./.	./.	./.	./.	./.	./.	./.	./.	./.	./.	./.	./.	./.	./.	./.	./.	./.	./.	./.	./.	./.	./.	./.	./.	./.	./.	./.	./.	./.	./.	./.	./.	./.	./.	0/0:20:19,1:39:-0.00,-3.21,-29.37	./.	0/1:9:2,7:26:-9.63,-0.00,-2.06
303	221	.	A	G	.	PASS	NS=1;AF=0.500	GT:DP:AD:GQ:GL	./.	./.	./.	./.	./.	./.	./.	./.	./.	./.	./.	./.	./.	./.	./.	./.	./.	./.	./.	./.	./.	./.	./.	./.	./.	./.	./.	./.	./.	./.	./.	./.	./.	./.	./.	./.	./.	./.	./.	./.	./.	0/1:9:2,7:40:-26.13,-0.00,-6.42
303	224	.	C	T	.	PASS	NS=1;AF=0.500	GT:DP:AD:GQ:GL	./.	./.	./.	./.	./.	./.	./.	./.	./.	./.	./.	./.	./.	./.	./.	./.	./.	./.	./.	./.	./.	./.	./.	./.	./.	./.	./.	./.	./.	./.	./.	./.	./.	./.	./.	./.	./.	./.	./.	./.	./.	0/1:9:2,7:40:-26.14,-0.00,-6.66
312	59	.	A	G	.	PASS	NS=6;AF=0.333	GT:DP:AD:GQ:GL	0/0:7:7,0:25:-0.00,-1.96,-12.84	./.	./.	./.	0/0:7:7,0:25:-0.00,-1.96,-12.84	./.	0/0:10:10,0:35:-0.00,-2.84,-18.28	./.	./.	./.	./.	0/0:10:10,0:35:-0.00,-2.84,-18.28	./.	./.	./.	./.	./.	./.	./.	./.	./.	./.	./.	./.	./.	./.	./.	./.	./.	./.	./.	./.	./.	./.	./.	1/1:20:1,18:40:-30.69,-3.53,-0.00	./.	./.	./.	1/1:53:4,49:40:-81.47,-8.10,-0.00	./.	./.
312	83	.	A	G	.	PASS	NS=13;AF=0.077	GT:DP:AD:GQ:GL	./.	0/0:42:42,0:40:-0.00,-13.14,-131.88	./.	0/0:120:117,3:40:0.00,-27.28,-355.36	0/1:11:3,8:40:-21.01,-0.00,-7.02	0/0:51:51,0:40:-0.00,-15.84,-159.82	0/0:15:15,0:40:-0.00,-5.02,-48.08	./.	./.	./.	./.	0/0:14:14,0:40:-0.00,-4.72,-44.98	./.	./.	./.	./.	./.	./.	./.	./.	./.	./.	./.	./.	./.	./.	./.	./.	0/0:86:84,2:40:0.00,-20.16,-256.04	./.	./.	./.	./.	0/0:82:81,1:40:0.00,-22.06,-249.83	./.	0/0:20:19,1:40:-0.00,-3.42,-57.39	./.	0/0:132:128,3:40:0.00,-30.59,-389.50	0/0:57:54,3:40:-0.00,-8.34,-159.82	0/0:53:49,4:40:-0.00,-4.03,-141.20	./.	0/1:7:2,5:40:-12.90,-0.00,-5.12
312	128	.	G	A	.	PASS	NS=11;AF=0.045	GT:DP:AD:GQ:GL	./.	./.	./.	0/0:120:110,7:40:0.00,-18.85,-244.06	0/1:11:4,7:40:-12.85,-0.00,-7.27	./.	0/0:15:15,0:40:-0.00,-4.83,-36.81	./.	./.	./.	./.	0/0:14:14,0:40:-0.00,-4.53,-34.45	./.	./.	./.	./.	./.	./.	./.	./.	./.	./.	./.	./.	./.	./.	./.	./.	0/0:86:81,5:40:-0.00,-14.29,-180.47	./.	./.	./.	./.	0/0:82:75,7:40:-0.00,-8.38,-161.63	./.	0/0:20:18,2:21:-0.01,-1.62,-39.17	./.	0/0:132:119,11:40:-0.00,-13.32,-255.84	0/0:57:50,7:13:-0.05,-0.96,-102.80	0/0:53:50,3:40:-0.00,-9.13,-112.17	./.	0/0:7:7,0:30:-0.00,-2.44,-17.97
312	134	.	T	C	.	PASS	NS=14;AF=0.036	GT:DP:AD:GQ:GL	0/0:10:10,0:40:-0.00,-4.05,-32.64	0/0:42:41,0:40:-0.00,-13.37,-128.86	./.	0/0:120:120,0:40:-0.00,-37.12,-374.06	0/0:11:11,0:40:-0.00,-4.35,-35.75	0/0:51:51,0:40:0.00,-16.38,-159.90	0/0:15:15,0:40:-0.00,-5.55,-48.16	./.	./.	./.	./.	0/0:14:14,0:40:-0.00,-5.25,-45.06	./.	./.	./.	./.	./.	./.	./.	./.	./.	./.	./.	./.	./.	./.	./.	./.	0/0:86:86,0:40:-0.00,-26.90,-268.53	./.	./.	./.	./.	0/0:82:82,0:40:0.00,-25.70,-256.12	./.	0/0:20:20,0:40:-0.00,-7.06,-63.68	./.	0/0:132:132,0:40:0.00,-40.73,-411.30	0/0:57:55,2:40:-0.00,-11.97,-166.11	0/0:53:53,0:40:0.00,-16.98,-166.11	./.	0/1:7:3,4:40:-9.27,-0.00,-7.77
312	184	.	G	A	.	PASS	NS=8;AF=0.250	GT:DP:AD:GQ:GL	./.	0/0:18:17,1:33:-0.00,-2.69,-37.73	./.	./.	0/1:5:1,4:29:-8.06,-0.00,-2.29	0/0:26:25,0:40:-0.00,-7.07,-58.33	0/1:7:2,5:40:-9.75,-0.00,-3.98	./.	./.	./.	./.	0/1:7:1,6:22:-12.05,-0.01,-1.70	./.	./.	./.	./.	./.	./.	./.	./.	./.	./.	./.	./.	./.	./.	./.	./.	./.	./.	./.	./.	./.	./.	./.	0/0:20:19,1:40:-0.00,-3.29,-42.31	./.	./.	./.	0/0:53:50,3:40:-0.00,-8.57,-108.69	./.	0/1:7:2,5:40:-9.75,-0.00,-3.98
312	191	.	A	G	.	PASS	NS=5;AF=0.100	GT:DP:AD:GQ:GL	./.	./.	./.	./.	0/1:5:4,1:33:-2.69,-0.00,-15.59	./.	0/0:7:7,0:24:-0.01,-1.82,-28.54	./.	./.	./.	./.	0/0:7:7,0:24:-0.01,-1.82,-28.54	./.	./.	./.	./.	./.	./.	./.	./.	./.	./.	./.	./.	./.	./.	./.	./.	./.	./.	./.	./.	./.	./.	./.	0/0:20:19,1:24:-0.01,-1.83,-71.53	./.	./.	./.	0/0:53:53,0:40:-0.00,-15.66,-208.32	./.	./.
313	30	.	C	A	.	PASS	NS=7;AF=0.286	GT:DP:AD:GQ:GL	1/1:4:0,4:16:-12.06,-1.18,-0.03	./.	./.	0/0:4:4,0:20:-0.01,-1.54,-12.79	1/1:4:0,4:16:-12.06,-1.18,-0.03	./.	./.	./.	./.	./.	./.	./.	./.	./.	./.	./.	0/0:5:5,0:24:-0.01,-1.83,-15.88	./.	./.	./.	./.	./.	./.	0/0:5:5,0:24:-0.01,-1.83,-15.88	./.	./.	./.	./.	./.	./.	./.	./.	./.	./.	./.	./.	./.	0/0:4:4,0:20:-0.01,-1.54,-12.79	./.	0/0:7:7,0:30:-0.00,-2.43,-22.08	./.	./.
313	40	.	A	G	.	PASS	NS=6;AF=0.500	GT:DP:AD:GQ:GL	1/1:4:0,4:19:-7.37,-1.39,-0.02	./.	./.	0/0:4:4,0:15:-0.04,-1.08,-6.73	1/1:4:0,4:19:-7.37,-1.39,-0.02	./.	./.	./.	./.	./.	./.	./.	./.	./.	./.	./.	0/1:5:3,2:28:-2.18,-0.00,-3.61	./.	./.	./.	./.	./.	./.	0/1:5:3,2:28:-2.18,-0.00,-3.61	./.	./.	./.	./.	./.	./.	./.	./.	./.	./.	./.	./.	./.	0/0:4:4,0:15:-0.04,-1.08,-6.73	./.	./.	./.	./.
313	42	.	A	G	.	PASS	NS=9;AF=0.167	GT:DP:AD:GQ:GL	0/0:4:4,0:20:-0.01,-1.52,-13.88	./.	0/0:15:15,0:40:-0.00,-4.81,-47.97	0/0:4:4,0:20:-0.01,-1.52,-13.88	0/0:4:4,0:20:-0.01,-1.52,-13.88	./.	./.	./.	./.	./.	0/0:15:15,0:40:-0.00,-4.81,-47.97	./.	./.	./.	./.	./.	0/1:5:4,1:18:-1.32,-0.02,-12.08	./.	./.	./.	./.	./.	./.	0/1:5:4,1:18:-1.32,-0.02,-12.08	./.	./.	./.	./.	./.	./.	./.	./.	./.	./.	./.	./.	./.	0/0:4:4,0:20:-0.01,-1.52,-13.88	./.	0/1:7:1,6:27:-16.20,-0.00,-2.16	./.	./.
313	90	.	A	G	.	PASS	NS=7;AF=0.500	GT:DP:AD:GQ:GL	1/1:7:0,7:22:-22.74,-1.69,-0.01	./.	./.	0/0:5:5,0:16:-0.03,-1.13,-16.31	1/1:5:0,5:15:-16.26,-1.11,-0.03	./.	./.	./.	./.	./.	./.	./.	./.	./.	./.	./.	0/1:7:5,2:40:-4.80,-0.00,-14.57	./.	./.	./.	./.	./.	./.	0/1:8:4,4:40:-11.00,-0.00,-11.02	./.	./.	./.	./.	./.	./.	./.	./.	./.	./.	./.	./.	./.	0/0:6:6,0:19:-0.02,-1.42,-19.54	./.	0/1:7:1,6:21:-17.81,-0.01,-1.58	./.	./.
313	103	.	T	C	.	PASS	NS=7;AF=0.286	GT:DP:AD:GQ:GL	1/1:7:0,7:26:-22.44,-2.07,-0.00	./.	./.	0/0:5:5,0:24:-0.01,-1.85,-16.69	1/1:5:0,5:20:-15.93,-1.48,-0.01	./.	./.	./.	./.	./.	./.	./.	./.	./.	./.	./.	0/0:7:7,0:31:-0.00,-2.45,-23.20	./.	./.	./.	./.	./.	./.	0/0:8:8,0:34:-0.00,-2.75,-26.46	./.	./.	./.	./.	./.	./.	./.	./.	./.	./.	./.	./.	./.	0/0:7:7,0:31:-0.00,-2.45,-23.20	./.	0/0:7:7,0:31:-0.00,-2.45,-23.20	./.	./.
313	175	.	T	A	.	PASS	NS=9;AF=0.056	GT:DP:AD:GQ:GL	0/0:4:4,0:26:-0.00,-2.01,-13.68	./.	0/0:11:11,0:40:-0.00,-4.11,-34.85	0/0:3:3,0:22:-0.01,-1.72,-10.66	0/0:4:4,0:26:-0.00,-2.01,-13.68	./.	./.	./.	./.	./.	0/0:12:12,0:40:-0.00,-4.42,-37.88	./.	./.	./.	./.	./.	0/0:4:4,0:26:-0.00,-2.01,-13.68	./.	./.	./.	./.	./.	./.	0/0:4:4,0:26:-0.00,-2.01,-13.68	./.	./.	./.	./.	./.	./.	./.	./.	./.	./.	./.	./.	./.	0/0:4:4,0:26:-0.00,-2.01,-13.68	./.	0/1:7:2,5:40:-12.21,-0.00,-4.72	./.	./.
313	205	.	C	T	.	PASS	NS=2;AF=0.500	GT:DP:AD:GQ:GL	./.	./.	./.	./.	./.	./.	./.	./.	./.	./.	./.	./.	./.	./.	./.	./.	0/1:4:1,3:18:-5.15,-0.02,-1.33	./.	./.	./.	./.	./.	./.	0/1:4:1,2:21:-3.46,-0.01,-1.61	./.	./.	./.	./.	./.	./.	./.	./.	./.	./.	./.	./.	./.	./.	./.	./.	./.	./.
313	208	.	C	T	.	PASS	NS=9;AF=0.222	GT:DP:AD:GQ:GL	1/1:4:0,4:25:-11.58,-1.98,-0.00	./.	0/0:11:11,0:40:-0.00,-4.60,-33.80	0/0:3:3,0:28:-0.00,-2.20,-9.60	1/1:4:0,4:25:-11.58,-1.98,-0.00	./.	./.	./.	./.	./.	0/0:12:12,0:40:-0.00,-4.91,-36.82	./.	./.	./.	./.	./.	0/0:4:4,0:31:-0.00,-2.50,-12.62	./.	./.	./.	./.	./.	./.	0/0:4:4,0:31:-0.00,-2.50,-12.62	./.	./.	./.	./.	./.	./.	./.	./.	./.	./.	./.	./.	./.	0/0:4:4,0:31:-0.00,-2.50,-12.62	./.	0/0:7:7,0:40:-0.00,-3.40,-21.70	./.	./.
313	209	.	A	G	.	PASS	NS=3;AF=0.500	GT:DP:AD:GQ:GL	./.	./.	./.	./.	./.	./.	./.	./.	./.	./.	./.	./.	./.	./.	./.	./.	0/1:4:3,1:30:-2.37,-0.00,-8.37	./.	./.	./.	./.	./.	./.	0/1:4:2,2:40:-5.39,-0.00,-5.34	./.	./.	./.	./.	./.	./.	./.	./.	./.	./.	./.	./.	./.	./.	./.	0/1:7:1,6:19:-16.61,-0.02,-1.43	./.	./.
313	218	.	G	A	.	PASS	NS=9;AF=0.167	GT:DP:AD:GQ:GL	0/0:4:4,0:20:-0.01,-1.47,-13.57	./.	0/0:11:11,0:40:-0.00,-3.56,-34.73	0/0:3:3,0:16:-0.03,-1.19,-10.56	0/0:4:4,0:20:-0.01,-1.47,-13.57	./.	./.	./.	./.	./.	0/0:12:12,0:40:-0.00,-3.86,-37.75	./.	./.	./.	./.	./.	0/1:4:3,1:21:-1.58,-0.01,-9.08	./.	./.	./.	./.	./.	./.	0/1:4:3,1:21:-1.58,-0.01,-9.08	./.	./.	./.	./.	./.	./.	./.	./.	./.	./.	./.	./.	./.	0/0:4:4,0:20:-0.01,-1.47,-13.57	./.	0/1:7:1,6:27:-15.79,-0.00,-2.12	./.	./.
318	124	.	G	A	.	PASS	NS=5;AF=0.300	GT:DP:AD:GQ:GL	0/0:4:4,0:14:-0.04,-1.03,-13.16	./.	./.	./.	0/0:5:5,0:18:-0.02,-1.31,-16.11	./.	./.	./.	./.	./.	./.	./.	./.	0/1:13:9,4:40:-8.19,-0.00,-24.28	./.	./.	./.	./.	./.	./.	./.	0/1:11:6,5:40:-11.77,-0.00,-15.96	./.	./.	./.	./.	./.	./.	./.	./.	./.	./.	./.	./.	./.	./.	./.	./.	./.	0/1:14:10,4:40:-7.89,-0.00,-26.95	./.	./.
318	146	.	A	T	.	PASS	NS=5;AF=0.400	GT:DP:AD:GQ:GL	1/1:2:0,2:23:-5.49,-1.76,-0.01	./.	./.	./.	1/1:3:0,3:26:-8.31,-2.06,-0.00	./.	./.	./.	./.	./.	./.	./.	./.	0/0:8:8,0:40:-0.00,-3.71,-22.71	./.	./.	./.	./.	./.	./.	./.	0/0:6:6,0:38:-0.00,-3.11,-17.07	./.	./.	./.	./.	./.	./.	./.	./.	./.	./.	./.	./.	./.	./.	./.	./.	./.	0/0:14:13,1:33:-0.00,-2.69,-33.98	./.	./.
322	128	.	A	G	.	PASS	NS=17;AF=0.059	GT:DP:AD:GQ:GL	0/0:6:6,0:32:-0.00,-2.59,-24.96	./.	0/0:22:22,0:40:-0.00,-7.40,-87.30	0/0:41:41,0:40:-0.00,-13.12,-161.33	0/0:3:3,0:22:-0.01,-1.69,-13.27	./.	./.	./.	./.	0/1:8:5,3:40:-8.50,-0.00,-17.87	0/0:17:17,0:40:-0.00,-5.90,-67.82	./.	./.	./.	./.	./.	0/0:26:26,0:40:-0.00,-8.60,-102.88	0/1:10:7,3:40:-7.90,-0.00,-25.06	0/0:6:6,0:32:-0.00,-2.59,-24.96	./.	./.	./.	./.	0/0:28:28,0:40:-0.00,-9.21,-110.68	0/0:9:9,0:40:-0.00,-3.49,-36.64	./.	./.	./.	0/0:6:6,0:32:-0.00,-2.59,-24.96	./.	./.	./.	./.	0/0:6:6,0:32:-0.00,-2.59,-24.96	./.	0/0:18:18,0:40:-0.00,-6.20,-71.71	./.	0/0:40:40,0:40:-0.00,-12.82,-157.44	0/0:43:43,0:40:-0.00,-13.72,-169.12	0/0:105:105,0:40:-0.00,-32.38,-410.71	./.	./.
322	203	.	G	T	.	PASS	NS=4;AF=0.500	GT:DP:AD:GQ:GL	./.	./.	0/0:3:3,0:26:-0.00,-2.06,-6.60	./.	./.	./.	./.	./.	./.	1/1:2:0,2:23:-4.42,-1.77,-0.01	0/0:2:2,0:23:-0.01,-1.76,-4.40	./.	./.	./.	./.	./.	./.	1/1:1:0,1:20:-2.23,-1.48,-0.02	./.	./.	./.	./.	./.	./.	./.	./.	./.	./.	./.	./.	./.	./.	./.	./.	./.	./.	./.	./.	./.	./.	./.	./.
322	210	.	C	G	.	PASS	NS=4;AF=0.500	GT:DP:AD:GQ:GL	./.	./.	0/0:3:3,0:26:-0.00,-2.06,-6.60	./.	./.	./.	./.	./.	./.	1/1:2:0,2:23:-4.42,-1.77,-0.01	0/0:2:2,0:23:-0.01,-1.76,-4.40	./.	./.	./.	./.	./.	./.	1/1:1:0,1:20:-2.23,-1.48,-0.02	./.	./.	./.	./.	./.	./.	./.	./.	./.	./.	./.	./.	./.	./.	./.	./.	./.	./.	./.	./.	./.	./.	./.	./.
322	214	.	A	G	.	PASS	NS=4;AF=0.500	GT:DP:AD:GQ:GL	./.	./.	0/0:3:3,0:26:-0.00,-2.06,-6.60	./.	./.	./.	./.	./.	./.	1/1:2:0,2:23:-4.42,-1.77,-0.01	0/0:2:2,0:23:-0.01,-1.76,-4.40	./.	./.	./.	./.	./.	./.	1/1:1:0,1:20:-2.23,-1.48,-0.02	./.	./.	./.	./.	./.	./.	./.	./.	./.	./.	./.	./.	./.	./.	./.	./.	./.	./.	./.	./.	./.	./.	./.	./.
322	216	.	G	T	.	PASS	NS=4;AF=0.500	GT:DP:AD:GQ:GL	./.	./.	1/1:3:0,3:26:-6.60,-2.06,-0.00	./.	./.	./.	./.	./.	./.	0/0:2:2,0:23:-0.01,-1.77,-4.42	1/1:2:0,2:23:-4.40,-1.76,-0.01	./.	./.	./.	./.	./.	./.	0/0:1:1,0:20:-0.02,-1.48,-2.23	./.	./.	./.	./.	./.	./.	./.	./.	./.	./.	./.	./.	./.	./.	./.	./.	./.	./.	./.	./.	./.	./.	./.	./.
322	218	.	A	C	.	PASS	NS=4;AF=0.500	GT:DP:AD:GQ:GL	./.	./.	0/0:3:3,0:26:-0.00,-2.06,-6.60	./.	./.	./.	./.	./.	./.	1/1:2:0,2:23:-4.42,-1.77,-0.01	0/0:2:2,0:23:-0.01,-1.76,-4.40	./.	./.	./.	./.	./.	./.	1/1:1:0,1:20:-2.23,-1.48,-0.02	./.	./.	./.	./.	./.	./.	./.	./.	./.	./.	./.	./.	./.	./.	./.	./.	./.	./.	./.	./.	./.	./.	./.	./.
322	219	.	A	T	.	PASS	NS=4;AF=0.500	GT:DP:AD:GQ:GL	./.	./.	1/1:3:0,3:26:-6.60,-2.06,-0.00	./.	./.	./.	./.	./.	./.	0/0:2:2,0:23:-0.01,-1.77,-4.42	1/1:2:0,2:23:-4.40,-1.76,-0.01	./.	./.	./.	./.	./.	./.	0/0:1:1,0:20:-0.02,-1.48,-2.23	./.	./.	./.	./.	./.	./.	./.	./.	./.	./.	./.	./.	./.	./.	./.	./.	./.	./.	./.	./.	./.	./.	./.	./.
322	231	.	C	G	.	PASS	NS=4;AF=0.500	GT:DP:AD:GQ:GL	./.	./.	0/0:3:3,0:26:-0.00,-2.06,-6.60	./.	./.	./.	./.	./.	./.	1/1:2:0,2:23:-4.42,-1.77,-0.01	0/0:2:2,0:23:-0.01,-1.76,-4.40	./.	./.	./.	./.	./.	./.	1/1:1:0,1:20:-2.23,-1.48,-0.02	./.	./.	./.	./.	./.	./.	./.	./.	./.	./.	./.	./.	./.	./.	./.	./.	./.	./.	./.	./.	./.	./.	./.	./.
323	106	.	A	G	.	PASS	NS=3;AF=0.167	GT:DP:AD:GQ:GL	0/0:4:4,0:20:-0.01,-1.47,-11.59	./.	./.	./.	0/0:5:5,0:23:-0.01,-1.76,-14.11	./.	./.	./.	./.	./.	./.	./.	./.	./.	./.	./.	./.	./.	./.	./.	./.	./.	./.	./.	./.	./.	./.	./.	./.	./.	./.	./.	./.	./.	./.	./.	./.	./.	./.	0/1:8:3,5:40:-10.00,-0.00,-6.39	./.	./.
323	141	.	T	C	.	PASS	NS=3;AF=0.333	GT:DP:AD:GQ:GL	0/0:4:4,0:31:-0.00,-2.47,-10.40	./.	./.	./.	0/0:5:5,0:34:-0.00,-2.77,-12.93	./.	./.	./.	./.	./.	./.	./.	./.	./.	./.	./.	./.	./.	./.	./.	./.	./.	./.	./.	./.	./.	./.	./.	./.	./.	./.	./.	./.	./.	./.	./.	./.	./.	./.	1/1:8:0,8:40:-19.96,-3.39,-0.00	./.	./.
323	183	.	A	T	.	PASS	NS=2;AF=0.250	GT:DP:AD:GQ:GL	./.	./.	./.	./.	0/0:3:3,0:15:-0.04,-1.08,-8.69	./.	./.	./.	./.	./.	./.	./.	./.	./.	./.	./.	./.	./.	./.	./.	./.	./.	./.	./.	./.	./.	./.	./.	./.	./.	./.	./.	./.	./.	./.	./.	./.	./.	./.	0/1:8:3,5:40:-9.52,-0.00,-6.11	./.	./.
325	9	.	G	A	.	PASS	NS=11;AF=0.136	GT:DP:AD:GQ:GL	0/0:7:7,0:22:-0.01,-1.71,-30.49	./.	./.	0/1:14:1,13:20:-50.78,-0.01,-1.50	0/0:7:7,0:22:-0.01,-1.71,-30.49	./.	./.	./.	./.	./.	./.	./.	./.	./.	0/0:8:8,0:26:-0.00,-2.00,-34.68	./.	0/0:81:76,5:36:-0.00,-2.98,-299.16	./.	./.	./.	./.	./.	0/0:8:8,0:26:-0.00,-2.00,-34.68	0/0:81:76,5:36:-0.00,-2.98,-299.16	./.	0/0:8:8,0:26:-0.00,-2.00,-34.68	./.	./.	./.	./.	0/0:8:8,0:26:-0.00,-2.00,-34.68	./.	./.	./.	./.	./.	./.	0/1:14:1,13:20:-50.78,-0.01,-1.50	0/1:13:11,2:40:-4.89,-0.00,-43.77	./.	./.	./.
325	103	.	G	T	.	PASS	NS=29;AF=0.069	GT:DP:AD:GQ:GL	0/0:11:10,0:40:-0.00,-4.35,-18.09	0/0:42:40,0:40:-0.00,-13.12,-69.39	0/0:54:50,1:40:0.00,-14.63,-84.77	1/1:21:3,18:19:-24.67,-1.46,-0.02	0/0:10:8,0:40:-0.00,-3.76,-14.67	0/0:39:38,0:40:-0.00,-12.54,-65.97	./.	./.	0/0:47:44,0:40:-0.00,-14.30,-76.23	0/0:34:34,0:40:-0.00,-11.37,-59.13	0/0:69:64,2:40:0.00,-17.31,-107.00	./.	./.	0/0:22:20,0:40:-0.00,-7.27,-35.19	0/0:13:12,0:40:-0.00,-4.93,-21.51	0/0:47:46,0:40:-0.00,-14.88,-79.65	0/0:115:113,0:40:-0.00,-34.49,-194.20	0/0:38:38,0:40:-0.00,-12.54,-65.97	0/0:50:46,0:40:0.00,-14.88,-79.65	./.	0/0:14:14,0:40:-0.00,-5.52,-24.93	0/0:23:19,0:40:-0.00,-6.98,-33.48	0/0:11:9,0:40:-0.00,-4.05,-16.38	0/0:128:124,0:40:0.00,-37.71,-213.01	0/0:50:48,0:40:-0.00,-15.47,-83.06	0/0:14:14,0:40:-0.00,-5.52,-24.93	./.	./.	0/0:41:40,0:40:-0.00,-13.12,-69.39	0/0:16:16,0:40:-0.00,-6.10,-28.35	0/0:10:10,0:40:-0.00,-4.35,-18.09	./.	./.	0/0:42:40,0:40:-0.00,-13.12,-69.39	./.	0/0:31:31,0:40:-0.00,-10.49,-54.00	./.	1/1:21:3,18:19:-24.67,-1.46,-0.02	0/0:13:13,0:40:-0.00,-5.22,-23.22	0/0:89:88,0:40:-0.00,-27.17,-151.46	./.	./.
325	134	.	C	A	.	PASS	NS=7;AF=0.214	GT:DP:AD:GQ:GL	0/0:11:11,0:32:-0.00,-2.55,-26.73	./.	./.	0/0:21:21,0:40:-0.00,-5.55,-50.56	0/0:10:10,0:28:-0.00,-2.26,-24.35	./.	./.	./.	./.	./.	./.	./.	./.	./.	0/1:13:7,6:40:-11.15,-0.00,-14.05	./.	./.	./.	./.	./.	./.	./.	./.	./.	./.	./.	./.	./.	./.	./.	0/1:10:2,8:37:-16.81,-0.00,-3.03	./.	./.	./.	./.	./.	./.	0/0:21:21,0:40:-0.00,-5.55,-50.56	0/1:13:3,7:40:-14.43,-0.00,-5.42	./.	./.	./.
325	150	.	A	G	.	PASS	NS=5;AF=0.400	GT:DP:AD:GQ:GL	0/1:5:2,3:40:-11.87,-0.00,-7.86	./.	./.	0/0:20:20,0:40:-0.00,-5.04,-82.76	0/1:5:2,3:40:-11.87,-0.00,-7.86	./.	./.	./.	./.	./.	./.	./.	./.	./.	./.	./.	./.	./.	./.	./.	./.	./.	./.	./.	./.	1/1:7:0,7:14:-28.84,-1.04,-0.04	./.	./.	./.	./.	./.	./.	./.	./.	./.	./.	./.	0/0:21:21,0:40:-0.00,-5.34,-86.89	./.	./.	./.	./.
325	180	.	A	G	.	PASS	NS=6;AF=0.500	GT:DP:AD:GQ:GL	0/1:5:1,4:27:-9.14,-0.00,-2.14	./.	./.	0/0:9:9,0:21:-0.01,-1.58,-21.55	0/1:5:1,4:27:-9.14,-0.00,-2.14	./.	./.	./.	./.	./.	./.	./.	./.	./.	0/1:7:4,3:40:-6.16,-0.00,-8.68	./.	./.	./.	./.	./.	./.	./.	./.	./.	./.	1/1:7:0,7:13:-16.57,-0.89,-0.06	./.	./.	./.	./.	./.	./.	./.	./.	./.	./.	./.	./.	0/1:13:2,11:27:-23.39,-0.00,-2.13	./.	./.	./.
325	194	.	C	T	.	PASS	NS=27;AF=0.019	GT:DP:AD:GQ:GL	0/0:5:5,0:31:-0.00,-2.48,-11.67	0/0:22:21,0:40:-0.00,-7.24,-44.88	0/0:28:27,1:40:-0.00,-7.25,-55.25	./.	0/0:5:5,0:31:-0.00,-2.48,-11.67	0/0:18:17,0:40:-0.00,-6.05,-36.57	./.	./.	0/0:20:19,0:40:-0.00,-6.64,-40.73	0/0:19:18,0:40:-0.00,-6.35,-38.65	0/0:34:33,1:40:-0.00,-9.03,-67.71	./.	./.	0/0:13:13,0:40:-0.00,-4.86,-28.27	0/0:7:7,0:37:-0.00,-3.08,-15.82	0/0:25:24,0:40:-0.00,-8.13,-51.10	0/0:55:55,0:40:0.00,-17.35,-115.45	0/0:17:16,0:40:-0.00,-5.75,-34.50	0/0:25:24,0:40:-0.00,-8.13,-51.10	./.	0/0:7:7,0:37:-0.00,-3.08,-15.82	0/0:12:12,0:40:-0.00,-4.56,-26.20	0/0:7:6,0:34:-0.00,-2.78,-13.74	0/0:60:60,0:40:0.00,-18.84,-125.82	0/0:25:24,0:40:-0.00,-8.13,-51.10	0/0:7:7,0:37:-0.00,-3.08,-15.82	./.	./.	0/0:22:22,0:40:-0.00,-7.54,-46.95	0/0:7:7,0:37:-0.00,-3.08,-15.82	0/0:3:3,0:24:-0.01,-1.89,-7.52	./.	./.	0/0:19:19,0:40:-0.00,-6.64,-40.73	./.	./.	./.	0/1:12:2,10:13:-16.25,-0.05,-0.93	0/0:13:13,0:40:-0.00,-4.86,-28.27	0/0:89:88,1:40:0.00,-25.39,-181.86	./.	./.
325	198	.	T	C	.	PASS	NS=9;AF=0.111	GT:DP:AD:GQ:GL	0/1:5:1,4:15:-1.94,-0.05,-1.05	0/0:22:16,1:36:-0.00,-2.96,-12.01	0/0:28:22,4:35:-0.00,-2.83,-14.16	0/0:9:9,0:24:-0.01,-1.88,-7.72	0/1:5:2,3:16:-1.21,-0.04,-1.76	0/0:18:12,2:21:-0.01,-1.58,-8.44	./.	./.	./.	./.	0/0:34:24,6:29:-0.00,-2.30,-14.17	./.	./.	./.	./.	./.	./.	./.	./.	./.	./.	./.	./.	./.	./.	./.	./.	./.	./.	./.	./.	./.	./.	./.	./.	0/0:31:26,4:40:-0.00,-3.73,-17.03	./.	0/0:12:12,0:32:-0.00,-2.55,-9.86	./.	./.	./.	./.
325	204	.	T	C	.	PASS	NS=7;AF=0.143	GT:DP:AD:GQ:GL	0/0:5:5,0:15:-0.04,-1.08,-21.54	./.	./.	0/0:9:9,0:28:-0.00,-2.25,-37.87	0/0:5:5,0:15:-0.04,-1.08,-21.54	./.	./.	./.	./.	./.	./.	./.	./.	./.	0/1:7:4,3:40:-10.63,-0.00,-15.77	./.	./.	./.	./.	./.	0/0:7:7,0:22:-0.01,-1.65,-29.69	./.	./.	./.	./.	0/1:7:6,1:31:-2.45,-0.00,-23.95	./.	./.	./.	./.	./.	./.	./.	./.	./.	./.	./.	0/0:12:12,0:38:-0.00,-3.15,-50.14	./.	./.	./.	./.
329	15	.	A	G	.	PASS	NS=4;AF=0.500	GT:DP:AD:GQ:GL	./.	./.	./.	0/1:13:11,2:40:-4.67,-0.00,-38.24	./.	./.	./.	./.	./.	./.	0/1:17:9,8:40:-25.57,0.00,-29.66	./.	./.	./.	./.	./.	./.	./.	./.	./.	./.	./.	./.	./.	./.	./.	./.	./.	0/1:14:4,10:40:-33.84,-0.00,-12.14	./.	./.	./.	./.	./.	./.	./.	./.	0/1:13:11,2:40:-4.67,-0.00,-38.24	./.	./.	./.	./.
329	93	.	A	G	.	PASS	NS=11;AF=0.273	GT:DP:AD:GQ:GL	1/1:4:0,4:16:-14.63,-1.19,-0.03	./.	0/0:27:27,0:40:-0.00,-8.63,-102.83	0/1:19:5,14:40:-46.81,-0.00,-13.26	1/1:5:0,5:20:-18.41,-1.48,-0.01	./.	./.	./.	./.	./.	0/0:24:24,0:40:-0.00,-7.73,-91.46	./.	./.	./.	./.	./.	./.	./.	./.	./.	./.	./.	./.	0/0:29:28,1:40:-0.00,-5.45,-102.83	./.	./.	./.	./.	0/0:18:18,0:40:-0.00,-5.93,-68.73	./.	./.	./.	./.	0/0:24:24,0:40:-0.00,-7.73,-91.46	./.	./.	./.	0/1:20:4,16:40:-54.08,-0.00,-9.17	0/0:36:35,1:40:-0.00,-7.55,-129.34	0/0:76:76,0:40:0.00,-23.38,-288.44	./.	./.
329	146	.	C	T	.	PASS	NS=9;AF=0.111	GT:DP:AD:GQ:GL	./.	./.	0/0:13:13,0:40:-0.00,-4.24,-30.49	0/1:8:2,6:33:-10.93,-0.00,-2.67	./.	./.	./.	./.	./.	./.	0/0:13:13,0:40:-0.00,-4.24,-30.49	./.	./.	./.	./.	./.	./.	./.	./.	./.	./.	./.	./.	0/0:12:11,0:40:-0.00,-3.64,-25.93	./.	./.	./.	./.	0/0:10:9,1:15:-0.04,-1.10,-19.13	./.	./.	./.	./.	0/0:11:10,1:19:-0.02,-1.38,-21.39	./.	./.	./.	0/1:12:2,10:20:-18.87,-0.01,-1.49	0/0:36:34,2:40:-0.00,-6.55,-73.80	0/0:75:73,2:40:0.00,-18.20,-162.71	./.	./.
329	155	.	A	C	.	PASS	NS=7;AF=0.500	GT:DP:AD:GQ:GL	0/1:1:0,1:18:-4.89,-0.02,-1.35	./.	0/1:13:5,8:40:-26.52,0.00,-15.76	0/1:8:2,6:40:-20.81,-0.00,-6.44	0/1:2:0,2:15:-8.22,-0.04,-1.07	./.	./.	./.	./.	./.	0/1:13:5,8:40:-26.52,0.00,-15.76	./.	./.	./.	./.	./.	./.	./.	./.	./.	./.	./.	./.	0/1:12:4,8:40:-26.82,-0.00,-12.45	./.	./.	./.	./.	./.	./.	./.	./.	./.	./.	./.	./.	./.	0/1:12:2,10:40:-34.04,-0.00,-5.24	./.	./.	./.	./.
329	173	.	A	C	.	PASS	NS=3;AF=0.500	GT:DP:AD:GQ:GL	./.	./.	./.	0/1:8:6,2:40:-6.44,-0.00,-20.82	0/1:2:2,0:15:-1.07,-0.04,-8.23	./.	./.	./.	./.	./.	./.	./.	./.	./.	./.	./.	./.	./.	./.	./.	./.	./.	./.	./.	./.	./.	./.	./.	./.	./.	./.	./.	./.	./.	./.	./.	./.	0/1:12:11,1:22:-1.64,-0.01,-37.67	./.	./.	./.	./.
330	195	.	A	G	.	PASS	NS=2;AF=0.500	GT:DP:AD:GQ:GL	0/1:4:2,2:40:-5.79,-0.00,-5.61	./.	./.	./.	0/1:4:2,2:40:-5.79,-0.00,-5.61	./.	./.	./.	./.	./.	./.	./.	./.	./.	./.	./.	./.	./.	./.	./.	./.	./.	./.	./.	./.	./.	./.	./.	./.	./.	./.	./.	./.	./.	./.	./.	./.	./.	./.	./.	./.	./.
330	211	.	C	T	.	PASS	NS=4;AF=0.250	GT:DP:AD:GQ:GL	0/1:4:2,2:40:-4.16,-0.00,-5.50	./.	0/0:7:7,0:27:-0.00,-2.10,-20.11	./.	0/1:4:2,2:40:-4.16,-0.00,-5.50	./.	./.	./.	./.	./.	0/0:9:9,0:33:-0.00,-2.70,-25.47	./.	./.	./.	./.	./.	./.	./.	./.	./.	./.	./.	./.	./.	./.	./.	./.	./.	./.	./.	./.	./.	./.	./.	./.	./.	./.	./.	./.	./.	./.	./.
330	244	.	T	A	.	PASS	NS=3;AF=0.167	GT:DP:AD:GQ:GL	0/0:4:4,0:16:-0.03,-1.19,-12.07	./.	0/1:7:5,2:40:-3.30,-0.00,-12.66	./.	0/0:4:4,0:16:-0.03,-1.19,-12.07	./.	./.	./.	./.	./.	./.	./.	./.	./.	./.	./.	./.	./.	./.	./.	./.	./.	./.	./.	./.	./.	./.	./.	./.	./.	./.	./.	./.	./.	./.	./.	./.	./.	./.	./.	./.	./.
334	131	.	G	T	.	PASS	NS=34;AF=0.500	GT:DP:AD:GQ:GL	0/1:40:28,12:40:-42.21,0.00,-113.00	0/1:30:18,12:40:-45.22,0.00,-71.94	0/1:155:97,58:40:-210.35,0.00,-382.53	0/1:34:25,9:40:-30.79,0.00,-101.59	0/1:34:24,10:40:-35.20,0.00,-97.18	0/1:27:18,9:40:-32.90,0.00,-72.84	0/1:14:9,5:40:-19.18,0.00,-37.08	0/1:17:12,5:40:-18.28,0.00,-49.40	0/1:41:21,20:40:-77.17,0.00,-81.85	0/1:23:10,13:40:-51.73,0.00,-38.78	0/1:157:98,59:40:-214.16,0.00,-386.34	0/1:22:15,7:40:-25.59,0.00,-61.12	0/1:13:9,4:40:-15.07,-0.00,-37.38	0/1:18:8,10:40:-40.01,0.00,-31.47	./.	0/1:37:18,19:40:-73.97,0.00,-69.83	0/1:74:50,24:40:-84.87,0.00,-199.74	0/1:25:11,14:40:-55.54,0.00,-42.59	0/1:24:11,13:40:-51.43,0.00,-42.89	0/1:24:17,7:40:-24.98,0.00,-69.33	0/1:36:19,17:40:-65.45,0.00,-74.54	0/1:17:7,10:40:-40.31,0.00,-27.36	./.	0/1:64:42,22:40:-79.06,0.00,-167.49	0/1:32:15,17:40:-66.65,0.00,-58.11	0/1:12:10,2:40:-6.56,-0.00,-42.09	0/1:27:19,8:40:-28.49,0.00,-77.25	./.	./.	0/1:39:23,16:40:-60.14,0.00,-91.27	0/1:15:11,4:40:-14.47,-0.00,-45.60	./.	0/1:26:22,4:40:-11.16,-0.00,-90.77	./.	0/1:22:17,5:40:-16.77,0.00,-69.94	0/1:9:7,2:40:-7.46,-0.00,-29.77	0/1:8:7,1:40:-3.35,-0.00,-30.07	0/1:35:26,9:40:-30.49,0.00,-105.69	0/1:48:27,21:40:-79.47,0.00,-106.19	0/1:80:54,26:40:-91.88,0.00,-215.57	./.	./.
335	55	.	T	C	.	PASS	NS=17;AF=0.471	GT:DP:AD:GQ:GL	0/1:5:3,2:40:-7.45,-0.00,-12.03	./.	./.	./.	./.	./.	0/1:11:6,5:40:-17.58,0.00,-22.16	./.	0/1:13:12,1:15:-1.10,-0.04,-45.46	0/1:14:12,2:40:-4.75,-0.00,-45.12	0/1:42:36,6:40:-12.23,-0.00,-132.16	0/1:11:6,5:40:-17.58,0.00,-22.16	./.	./.	./.	0/1:12:11,1:19:-1.39,-0.02,-41.76	0/1:31:21,10:40:-31.45,0.00,-75.80	0/1:14:12,2:40:-4.75,-0.00,-45.12	./.	0/1:6:1,5:40:-19.09,-0.00,-3.77	./.	./.	./.	0/1:31:21,10:40:-31.45,0.00,-75.80	./.	./.	0/1:6:1,5:40:-19.09,-0.00,-3.77	./.	0/1:10:8,2:40:-5.95,-0.00,-30.41	./.	./.	./.	./.	0/1:10:8,2:40:-5.95,-0.00,-30.41	./.	0/1:17:15,2:40:-3.84,-0.00,-56.15	./.	./.	0/1:35:19,16:40:-54.11,0.00,-66.64	./.	./.	0/0:13:13,0:35:-0.00,-2.91,-52.31
335	98	.	G	T	.	PASS	NS=23;AF=0.043	GT:DP:AD:GQ:GL	0/0:5:5,0:30:-0.00,-2.41,-16.95	./.	0/0:65:65,0:40:0.00,-20.45,-201.20	0/0:52:52,0:40:0.00,-16.54,-161.28	./.	./.	0/0:17:17,0:40:-0.00,-6.02,-53.80	./.	0/0:20:20,0:40:-0.00,-6.92,-63.01	0/0:22:21,0:40:-0.00,-7.22,-66.08	0/0:61:61,0:40:-0.00,-19.25,-188.91	0/0:15:15,0:40:-0.00,-5.42,-47.66	./.	0/1:14:11,3:40:-4.10,-0.00,-30.26	./.	0/0:17:17,0:40:-0.00,-6.02,-53.80	0/0:44:43,1:40:-0.00,-11.07,-130.57	0/0:19:19,0:40:-0.00,-6.62,-59.94	./.	0/0:9:9,0:40:-0.00,-3.61,-29.23	./.	0/1:16:13,3:40:-3.49,-0.00,-35.80	./.	0/0:48:48,0:40:-0.00,-15.34,-148.99	./.	./.	0/0:9:9,0:40:-0.00,-3.61,-29.23	./.	0/0:16:16,0:40:-0.00,-5.72,-50.73	./.	./.	./.	./.	0/0:14:14,0:40:-0.00,-5.12,-44.58	./.	0/0:17:17,0:40:-0.00,-6.02,-53.80	./.	0/0:71:71,0:40:0.00,-22.25,-219.62	0/0:35:35,0:40:-0.00,-11.43,-109.07	0/0:50:50,0:40:-0.00,-15.94,-155.13	./.	0/0:13:13,0:40:-0.00,-4.82,-41.51
335	199	.	G	A	.	PASS	NS=16;AF=0.094	GT:DP:AD:GQ:GL	./.	./.	./.	0/0:22:22,0:40:-0.00,-6.73,-57.77	./.	./.	./.	./.	0/0:10:10,0:38:-0.00,-3.14,-27.03	0/1:11:9,2:22:-1.70,-0.01,-21.04	./.	0/1:8:5,3:40:-5.15,-0.00,-11.68	./.	0/0:10:10,0:38:-0.00,-3.14,-27.03	./.	0/0:7:7,0:28:-0.00,-2.24,-19.34	0/0:25:22,2:28:-0.00,-2.21,-52.65	0/1:9:6,3:40:-4.85,-0.00,-13.94	./.	./.	./.	0/0:9:9,0:35:-0.00,-2.84,-24.46	./.	0/0:26:23,2:31:-0.00,-2.51,-55.21	./.	./.	./.	./.	0/0:7:7,0:28:-0.00,-2.24,-19.34	./.	./.	./.	./.	0/0:6:6,0:25:-0.01,-1.94,-16.78	./.	0/0:17:17,0:40:-0.00,-5.23,-44.96	./.	0/0:37:36,1:40:-0.00,-8.67,-91.07	0/0:35:34,1:40:-0.00,-8.07,-85.95	./.	./.	0/0:13:13,0:40:-0.00,-4.04,-34.71
335	219	.	A	T	.	PASS	NS=10;AF=0.200	GT:DP:AD:GQ:GL	./.	./.	0/0:7:7,0:40:-0.00,-3.53,-20.90	./.	./.	./.	./.	./.	./.	0/0:2:2,0:26:-0.00,-2.03,-6.40	0/0:4:4,0:32:-0.00,-2.63,-12.20	0/0:1:1,0:23:-0.01,-1.74,-3.50	./.	./.	./.	./.	0/0:2:2,0:26:-0.00,-2.03,-6.40	0/0:3:3,0:29:-0.00,-2.33,-9.30	./.	1/1:1:0,1:16:-2.35,-1.17,-0.03	./.	./.	./.	0/0:2:2,0:26:-0.00,-2.03,-6.40	./.	./.	1/1:2:0,2:20:-5.23,-1.46,-0.02	./.	./.	./.	./.	./.	./.	./.	./.	./.	./.	./.	./.	0/0:16:16,0:40:-0.00,-6.23,-47.03	./.	./.
340	75	.	A	T	.	PASS	NS=10;AF=0.250	GT:DP:AD:GQ:GL	0/0:8:8,0:30:-0.00,-2.39,-29.95	./.	0/0:8:8,0:30:-0.00,-2.39,-29.95	0/1:22:16,6:40:-14.87,-0.00,-51.97	0/0:4:4,0:17:-0.03,-1.21,-15.67	./.	./.	./.	./.	./.	0/0:7:7,0:27:-0.00,-2.09,-26.38	./.	./.	./.	./.	./.	0/1:38:32,6:40:-10.05,-0.00,-104.39	./.	./.	./.	./.	./.	./.	0/1:37:31,6:40:-10.35,-0.00,-101.12	./.	./.	./.	./.	./.	./.	./.	./.	./.	./.	./.	./.	./.	0/1:20:14,6:40:-15.47,0.00,-45.42	0/0:9:9,0:33:-0.00,-2.69,-33.53	0/1:36:25,11:40:-28.54,0.00,-79.95	./.	./.
340	84	.	C	A	.	PASS	NS=10;AF=0.150	GT:DP:AD:GQ:GL	0/1:8:6,2:29:-2.29,-0.00,-13.92	./.	0/0:8:8,0:34:-0.00,-2.77,-21.75	0/0:22:21,1:40:-0.00,-4.44,-52.14	0/1:4:3,1:14:-1.00,-0.05,-7.56	./.	./.	./.	./.	./.	0/0:7:7,0:31:-0.00,-2.47,-19.22	./.	./.	./.	./.	./.	0/0:38:38,0:40:-0.00,-11.77,-97.73	./.	./.	./.	./.	./.	./.	0/0:37:37,0:40:-0.00,-11.47,-95.19	./.	./.	./.	./.	./.	./.	./.	./.	./.	./.	./.	./.	./.	0/0:20:18,2:18:-0.02,-1.33,-42.03	0/1:9:2,7:40:-14.66,-0.00,-3.48	0/0:36:34,1:40:-0.00,-8.33,-85.06	./.	./.
340	156	.	G	A	.	PASS	NS=8;AF=0.438	GT:DP:AD:GQ:GL	./.	./.	0/1:3:2,1:35:-2.87,-0.00,-7.35	0/1:10:7,3:40:-7.51,-0.00,-22.12	./.	./.	./.	./.	./.	./.	0/1:4:3,1:32:-2.57,-0.00,-10.42	./.	./.	./.	./.	./.	0/1:20:16,4:40:-7.88,-0.00,-49.50	./.	./.	./.	./.	./.	./.	0/1:19:16,3:40:-4.81,-0.00,-49.80	./.	./.	./.	./.	./.	./.	./.	./.	./.	./.	./.	./.	./.	0/1:10:7,3:40:-7.51,-0.00,-22.12	0/0:9:9,0:29:-0.00,-2.32,-31.49	0/1:36:25,11:40:-26.70,0.00,-75.08	./.	./.
340	184	.	A	C	.	PASS	NS=10;AF=0.100	GT:DP:AD:GQ:GL	0/1:4:1,3:38:-8.39,-0.00,-3.17	./.	0/0:3:3,0:19:-0.02,-1.45,-11.68	0/0:10:10,0:40:-0.00,-3.54,-35.30	0/1:4:1,3:38:-8.39,-0.00,-3.17	./.	./.	./.	./.	./.	0/0:4:4,0:23:-0.01,-1.75,-15.05	./.	./.	./.	./.	./.	0/0:20:20,0:40:-0.00,-6.55,-69.06	./.	./.	./.	./.	./.	./.	0/0:19:19,0:40:-0.00,-6.25,-65.68	./.	./.	./.	./.	./.	./.	./.	./.	./.	./.	./.	./.	./.	0/0:10:10,0:40:-0.00,-3.54,-35.30	0/0:9:9,0:39:-0.00,-3.24,-31.92	0/0:36:35,1:40:-0.00,-7.99,-116.33	./.	./.
345	14	.	C	T	.	PASS	NS=15;AF=0.500	GT:DP:AD:GQ:GL	0/1:13:4,9:40:-32.86,-0.00,-12.73	1/1:8:0,8:22:-32.09,-1.71,-0.01	./.	./.	0/1:13:4,9:40:-32.86,-0.00,-12.73	1/1:8:0,8:22:-32.09,-1.71,-0.01	0/1:10:2,8:40:-29.78,-0.00,-5.66	./.	./.	./.	./.	0/1:10:2,8:40:-29.78,-0.00,-5.66	./.	./.	0/1:10:2,8:40:-29.78,-0.00,-5.66	./.	0/0:11:11,0:30:-0.00,-2.38,-43.58	./.	./.	./.	0/1:8:1,7:29:-26.40,-0.00,-2.29	./.	0/1:10:2,8:40:-29.78,-0.00,-5.66	0/0:11:11,0:30:-0.00,-2.38,-43.58	./.	./.	./.	./.	./.	0/1:8:1,7:29:-26.40,-0.00,-2.29	./.	./.	./.	./.	./.	0/1:9:4,5:40:-18.14,-0.00,-13.93	./.	./.	0/1:31:14,17:40:-59.30,0.00,-47.13	0/1:38:12,26:40:-93.03,0.00,-37.06	./.	./.
345	39	.	A	G	.	PASS	NS=15;AF=0.500	GT:DP:AD:GQ:GL	0/1:13:4,9:40:-32.85,-0.00,-12.69	1/1:8:0,8:23:-32.12,-1.74,-0.01	./.	./.	0/1:13:4,9:40:-32.85,-0.00,-12.69	1/1:8:0,8:23:-32.12,-1.74,-0.01	0/1:10:2,8:40:-29.78,-0.00,-5.63	./.	./.	./.	./.	0/1:10:2,8:40:-29.78,-0.00,-5.63	./.	./.	0/1:10:2,8:40:-29.78,-0.00,-5.63	./.	0/0:11:11,0:30:-0.00,-2.39,-43.55	./.	./.	./.	0/1:8:1,7:28:-26.40,-0.00,-2.25	./.	0/1:10:2,8:40:-29.78,-0.00,-5.63	0/0:11:11,0:30:-0.00,-2.39,-43.55	./.	./.	./.	./.	./.	0/1:8:1,7:28:-26.40,-0.00,-2.25	./.	./.	./.	./.	./.	0/1:9:4,5:40:-18.13,-0.00,-13.89	./.	./.	0/1:31:15,16:40:-55.31,0.00,-51.08	0/1:38:12,26:40:-93.03,0.00,-37.02	./.	./.
345	81	.	T	C	.	PASS	NS=15;AF=0.433	GT:DP:AD:GQ:GL	0/1:13:9,4:40:-12.75,-0.00,-33.50	0/0:8:8,0:22:-0.01,-1.68,-32.70	./.	./.	0/1:13:9,4:40:-12.75,-0.00,-33.50	0/0:8:8,0:22:-0.01,-1.68,-32.70	0/1:10:8,2:40:-5.69,-0.00,-30.42	./.	./.	./.	./.	0/1:10:8,2:40:-5.69,-0.00,-30.42	./.	./.	0/1:10:8,2:40:-5.69,-0.00,-30.42	./.	0/1:11:3,8:40:-29.28,-0.00,-10.21	./.	./.	./.	0/1:8:7,1:29:-2.31,-0.00,-27.04	./.	0/1:10:8,2:40:-5.69,-0.00,-30.42	0/1:11:3,8:40:-29.28,-0.00,-10.21	./.	./.	./.	./.	./.	0/1:8:7,1:29:-2.31,-0.00,-27.04	./.	./.	./.	./.	./.	0/1:9:5,4:40:-13.96,-0.00,-18.77	./.	./.	0/1:31:17,14:40:-47.16,0.00,-59.94	0/1:38:27,11:40:-33.10,0.00,-97.65	./.	./.
345	112	.	G	A	.	PASS	NS=27;AF=0.037	GT:DP:AD:GQ:GL	0/0:20:20,0:40:-0.00,-7.01,-84.28	0/1:12:9,3:40:-7.80,-0.00,-34.21	0/0:37:37,0:40:-0.00,-12.12,-154.56	0/0:38:38,0:40:-0.00,-12.42,-158.70	0/0:19:19,0:40:-0.00,-6.71,-80.15	0/1:12:9,3:40:-7.80,-0.00,-34.21	0/0:14:14,0:40:-0.00,-5.20,-59.48	./.	0/0:56:56,0:40:-0.00,-17.84,-233.11	0/0:39:38,1:40:-0.00,-8.59,-154.56	0/0:47:47,0:40:-0.00,-15.13,-195.91	0/0:16:16,0:40:-0.00,-5.80,-67.75	./.	./.	0/0:14:14,0:40:-0.00,-5.20,-59.48	0/0:55:55,0:40:-0.00,-17.54,-228.98	0/0:16:16,0:40:-0.00,-5.80,-67.75	0/0:36:34,2:40:-0.00,-3.55,-133.89	./.	./.	0/0:15:15,0:40:-0.00,-5.50,-63.61	./.	0/0:16:16,0:40:-0.00,-5.80,-67.75	0/0:17:17,0:40:-0.00,-6.10,-71.88	./.	0/0:6:6,0:34:-0.00,-2.79,-26.41	./.	./.	0/0:32:32,0:40:-0.00,-10.62,-133.89	0/0:9:9,0:40:-0.00,-3.70,-38.81	0/0:9:9,0:40:-0.00,-3.70,-38.81	./.	./.	0/0:31:31,0:40:-0.00,-10.32,-129.76	./.	0/0:9:9,0:40:-0.00,-3.70,-38.81	./.	0/0:37:37,0:40:-0.00,-12.12,-154.56	0/0:31:31,0:40:-0.00,-10.32,-129.76	0/0:38:38,0:40:-0.00,-12.42,-158.70	./.	./.
345	174	.	C	A	.	PASS	NS=27;AF=0.019	GT:DP:AD:GQ:GL	0/0:9:9,0:40:-0.00,-3.90,-36.52	0/0:7:7,0:40:-0.00,-3.30,-28.77	0/0:20:20,0:40:-0.00,-7.21,-79.19	0/0:19:19,0:40:-0.00,-6.91,-75.31	0/0:11:11,0:40:-0.00,-4.50,-44.28	0/0:7:7,0:40:-0.00,-3.30,-28.77	0/0:5:5,0:33:-0.00,-2.70,-21.01	./.	0/0:25:25,0:40:-0.00,-8.71,-98.58	0/0:22:22,0:40:-0.00,-7.81,-86.94	0/0:23:23,0:40:-0.00,-8.11,-90.82	0/0:9:9,0:40:-0.00,-3.90,-36.52	./.	./.	0/0:6:6,0:36:-0.00,-3.00,-24.89	0/0:29:29,0:40:-0.00,-9.92,-114.09	0/0:6:6,0:36:-0.00,-3.00,-24.89	0/0:15:15,0:40:-0.00,-5.70,-59.79	./.	./.	0/0:8:8,0:40:-0.00,-3.60,-32.64	./.	0/0:6:6,0:36:-0.00,-3.00,-24.89	0/0:8:8,0:40:-0.00,-3.60,-32.64	./.	0/0:5:5,0:33:-0.00,-2.70,-21.01	./.	./.	0/0:16:16,0:40:-0.00,-6.01,-63.67	0/0:5:5,0:33:-0.00,-2.70,-21.01	0/0:5:5,0:33:-0.00,-2.70,-21.01	./.	./.	0/0:14:14,0:40:-0.00,-5.40,-55.91	./.	0/1:9:6,3:40:-7.74,-0.00,-20.99	./.	0/0:20:20,0:40:-0.00,-7.21,-79.19	0/0:31:31,0:40:-0.00,-10.52,-121.85	0/0:38:38,0:40:-0.00,-12.63,-149.00	./.	./.
346	16	.	A	G	.	PASS	NS=5;AF=0.400	GT:DP:AD:GQ:GL	1/1:5:0,5:34:-13.42,-2.72,-0.00	./.	./.	./.	1/1:4:0,4:30:-10.70,-2.43,-0.00	./.	./.	./.	./.	./.	./.	./.	./.	./.	./.	./.	./.	./.	./.	./.	0/0:3:3,0:29:-0.00,-2.28,-8.31	./.	./.	./.	./.	./.	./.	./.	./.	0/0:3:3,0:29:-0.00,-2.28,-8.31	./.	./.	./.	./.	./.	./.	./.	./.	./.	./.	0/0:11:11,0:40:-0.00,-4.68,-30.03	./.
346	24	.	C	T	.	PASS	NS=4;AF=0.125	GT:DP:AD:GQ:GL	./.	./.	./.	./.	0/1:4:1,3:34:-6.84,-0.00,-2.80	./.	./.	./.	./.	./.	./.	./.	./.	./.	./.	./.	./.	./.	./.	./.	0/0:3:3,0:15:-0.04,-1.05,-9.58	./.	./.	./.	./.	./.	./.	./.	./.	0/0:3:3,0:15:-0.04,-1.05,-9.58	./.	./.	./.	./.	./.	./.	./.	./.	./.	./.	0/0:11:11,0:40:-0.00,-3.41,-31.26	./.
346	175	.	C	T	.	PASS	NS=3;AF=0.167	GT:DP:AD:GQ:GL	0/1:4:2,2:40:-3.89,-0.00,-4.47	./.	./.	./.	./.	./.	./.	./.	./.	./.	./.	./.	./.	./.	./.	./.	./.	./.	./.	./.	0/0:3:3,0:15:-0.04,-1.09,-8.49	./.	./.	./.	./.	./.	./.	./.	./.	./.	./.	./.	./.	./.	./.	./.	./.	./.	./.	./.	0/0:11:11,0:40:-0.00,-3.46,-29.43	./.
346	180	.	C	T	.	PASS	NS=3;AF=0.167	GT:DP:AD:GQ:GL	0/1:4:2,2:40:-3.89,-0.00,-4.47	./.	./.	./.	./.	./.	./.	./.	./.	./.	./.	./.	./.	./.	./.	./.	./.	./.	./.	./.	0/0:3:3,0:15:-0.04,-1.09,-8.49	./.	./.	./.	./.	./.	./.	./.	./.	./.	./.	./.	./.	./.	./.	./.	./.	./.	./.	./.	0/0:11:11,0:40:-0.00,-3.46,-29.43	./.
346	191	.	C	T	.	PASS	NS=3;AF=0.167	GT:DP:AD:GQ:GL	0/1:4:2,2:40:-3.89,-0.00,-4.47	./.	./.	./.	./.	./.	./.	./.	./.	./.	./.	./.	./.	./.	./.	./.	./.	./.	./.	./.	0/0:3:3,0:15:-0.04,-1.09,-8.49	./.	./.	./.	./.	./.	./.	./.	./.	./.	./.	./.	./.	./.	./.	./.	./.	./.	./.	./.	0/0:11:11,0:40:-0.00,-3.46,-29.43	./.
346	195	.	T	C	.	PASS	NS=5;AF=0.400	GT:DP:AD:GQ:GL	1/1:3:0,3:27:-4.42,-2.12,-0.00	./.	./.	./.	1/1:2:0,2:24:-2.90,-1.84,-0.01	./.	./.	./.	./.	./.	./.	./.	./.	./.	./.	./.	./.	./.	./.	./.	0/0:3:3,0:29:-0.00,-2.28,-4.74	./.	./.	./.	./.	./.	./.	./.	./.	0/0:1:1,0:22:-0.02,-1.72,-1.70	./.	./.	./.	./.	./.	./.	./.	./.	./.	./.	0/0:11:10,0:40:-0.00,-4.30,-15.42	./.
346	201	.	T	G	.	PASS	NS=5;AF=0.400	GT:DP:AD:GQ:GL	1/1:3:0,3:27:-7.65,-2.16,-0.00	./.	./.	./.	1/1:2:0,2:24:-5.05,-1.86,-0.01	./.	./.	./.	./.	./.	./.	./.	./.	./.	./.	./.	./.	./.	./.	./.	0/0:3:3,0:29:-0.00,-2.32,-7.96	./.	./.	./.	./.	./.	./.	./.	./.	0/0:1:1,0:23:-0.01,-1.72,-2.77	./.	./.	./.	./.	./.	./.	./.	./.	./.	./.	0/0:11:11,0:40:-0.00,-4.71,-28.77	./.
346	213	.	C	T	.	PASS	NS=3;AF=0.167	GT:DP:AD:GQ:GL	0/1:4:1,3:24:-6.52,-0.01,-1.85	./.	./.	./.	./.	./.	./.	./.	./.	./.	./.	./.	./.	./.	./.	./.	./.	./.	./.	./.	0/0:3:3,0:15:-0.04,-1.09,-8.49	./.	./.	./.	./.	./.	./.	./.	./.	./.	./.	./.	./.	./.	./.	./.	./.	./.	./.	./.	0/0:11:11,0:40:-0.00,-3.46,-29.43	./.
350	29	.	A	G	.	PASS	NS=4;AF=0.500	GT:DP:AD:GQ:GL	0/0:3:3,0:27:-0.00,-2.17,-7.81	./.	1/1:7:0,7:40:-18.20,-3.36,-0.00	./.	0/0:3:3,0:27:-0.00,-2.17,-7.81	./.	./.	./.	./.	./.	1/1:7:0,7:40:-18.20,-3.36,-0.00	./.	./.	./.	./.	./.	./.	./.	./.	./.	./.	./.	./.	./.	./.	./.	./.	./.	./.	./.	./.	./.	./.	./.	./.	./.	./.	./.	./.	./.	./.	./.
351	14	.	T	C	.	PASS	NS=7;AF=0.143	GT:DP:AD:GQ:GL	0/0:26:24,2:23:-0.01,-1.79,-58.99	./.	./.	./.	0/0:26:24,2:23:-0.01,-1.79,-58.99	0/1:59:48,10:40:-9.76,-0.00,-111.03	./.	./.	./.	./.	./.	./.	./.	./.	./.	./.	./.	./.	./.	./.	./.	./.	./.	./.	./.	./.	./.	./.	./.	./.	./.	./.	0/0:25:24,1:40:-0.00,-4.12,-61.62	./.	0/0:25:24,1:40:-0.00,-4.12,-61.62	./.	0/0:23:21,2:13:-0.05,-0.93,-51.10	./.	./.	./.	./.	0/1:22:18,4:40:-4.71,-0.00,-42.54
351	65	.	A	T	.	PASS	NS=12;AF=0.167	GT:DP:AD:GQ:GL	./.	./.	./.	./.	./.	0/1:59:49,10:40:-6.34,-0.00,-99.39	./.	./.	0/0:147:131,16:40:-0.00,-5.84,-272.25	./.	./.	./.	./.	./.	0/0:24:21,2:23:-0.01,-1.76,-45.90	0/0:147:131,16:40:-0.00,-5.84,-272.25	./.	./.	./.	0/0:23:21,2:23:-0.01,-1.76,-45.90	0/0:43:39,3:40:-0.00,-5.08,-85.98	./.	0/0:24:21,2:23:-0.01,-1.76,-45.90	./.	./.	./.	0/0:23:21,2:23:-0.01,-1.76,-45.90	./.	./.	0/0:43:39,3:40:-0.00,-5.08,-85.98	./.	./.	0/1:25:18,7:40:-9.44,-0.00,-36.47	./.	0/1:25:18,7:40:-9.44,-0.00,-36.47	./.	./.	./.	./.	./.	./.	0/1:22:18,4:39:-3.26,-0.00,-37.36
351	125	.	A	G	.	PASS	NS=5;AF=0.100	GT:DP:AD:GQ:GL	./.	./.	./.	0/0:194:174,20:22:-0.01,-1.68,-430.56	./.	0/0:82:74,7:40:-0.00,-4.01,-187.76	./.	./.	./.	./.	./.	./.	./.	./.	./.	./.	./.	./.	./.	./.	./.	./.	./.	./.	./.	./.	./.	./.	./.	./.	./.	./.	0/0:42:39,3:40:-0.00,-3.46,-101.25	./.	./.	./.	./.	0/0:178:165,13:40:0.00,-16.40,-424.97	./.	./.	./.	0/1:21:16,5:40:-8.43,-0.00,-39.92
354	29	.	T	C	.	PASS	NS=8;AF=0.125	GT:DP:AD:GQ:GL	0/1:5:1,4:38:-11.78,-0.00,-3.15	./.	./.	0/0:5:5,0:21:-0.01,-1.55,-18.02	0/1:5:1,4:38:-11.78,-0.00,-3.15	./.	./.	0/0:4:4,0:17:-0.02,-1.26,-14.70	./.	./.	./.	./.	0/0:4:4,0:17:-0.02,-1.26,-14.70	./.	./.	./.	./.	./.	./.	./.	./.	./.	./.	./.	./.	./.	./.	./.	./.	./.	./.	./.	./.	./.	./.	./.	./.	0/0:5:5,0:21:-0.01,-1.55,-18.02	0/0:11:11,0:40:-0.00,-3.34,-37.99	0/0:5:5,0:21:-0.01,-1.55,-18.02	./.	./.
354	105	.	C	T	.	PASS	NS=10;AF=0.150	GT:DP:AD:GQ:GL	./.	./.	./.	0/0:8:8,0:36:-0.00,-2.96,-28.63	0/1:6:4,2:40:-4.57,-0.00,-12.40	./.	./.	0/0:6:6,0:30:-0.00,-2.36,-21.70	0/0:21:21,0:40:-0.00,-6.88,-73.67	./.	./.	./.	0/0:6:6,0:30:-0.00,-2.36,-21.70	./.	./.	0/0:21:21,0:40:-0.00,-6.88,-73.67	./.	./.	./.	./.	./.	./.	./.	./.	./.	./.	./.	./.	./.	./.	./.	./.	./.	./.	./.	./.	0/0:13:12,1:15:-0.04,-1.04,-39.06	0/0:7:7,0:33:-0.00,-2.66,-25.16	0/0:11:11,0:40:-0.00,-3.87,-39.02	1/1:5:0,5:16:-16.45,-1.19,-0.03	./.	./.
354	117	.	G	T	.	PASS	NS=10;AF=0.300	GT:DP:AD:GQ:GL	0/0:9:9,0:30:-0.00,-2.36,-32.33	./.	./.	0/1:8:3,5:40:-15.26,-0.00,-9.47	0/0:6:6,0:20:-0.01,-1.47,-21.94	./.	./.	0/1:6:2,4:40:-12.40,-0.00,-6.61	./.	./.	./.	./.	0/1:6:1,5:38:-15.87,-0.00,-3.14	./.	./.	./.	0/1:21:17,4:40:-7.89,-0.00,-54.07	./.	./.	./.	./.	./.	./.	0/1:12:10,2:40:-3.67,-0.00,-32.52	./.	./.	./.	./.	./.	./.	./.	./.	./.	./.	./.	./.	./.	0/1:7:3,4:40:-12.10,-0.00,-9.77	0/0:11:11,0:36:-0.00,-2.96,-39.25	0/0:5:5,0:16:-0.03,-1.19,-18.49	./.	./.
354	125	.	C	T	.	PASS	NS=13;AF=0.038	GT:DP:AD:GQ:GL	0/0:9:9,0:40:-0.00,-3.67,-32.79	./.	./.	0/0:8:8,0:40:-0.00,-3.37,-29.32	0/0:6:6,0:34:-0.00,-2.77,-22.39	./.	./.	0/0:6:6,0:34:-0.00,-2.77,-22.39	0/0:21:21,0:40:-0.00,-7.28,-74.37	./.	./.	./.	0/0:6:6,0:34:-0.00,-2.77,-22.39	./.	./.	0/0:21:21,0:40:-0.00,-7.28,-74.37	0/0:21:21,0:40:-0.00,-7.28,-74.37	./.	./.	./.	./.	./.	./.	0/0:12:12,0:40:-0.00,-4.58,-43.18	./.	./.	./.	./.	./.	./.	./.	./.	./.	./.	./.	./.	0/0:13:13,0:40:-0.00,-4.88,-46.65	0/0:7:7,0:37:-0.00,-3.07,-25.86	0/1:11:7,4:40:-9.59,-0.00,-21.58	0/0:5:5,0:31:-0.00,-2.47,-18.93	./.	./.
354	126	.	T	A	.	PASS	NS=10;AF=0.300	GT:DP:AD:GQ:GL	0/0:9:9,0:30:-0.00,-2.36,-32.33	./.	./.	0/1:8:3,5:40:-15.26,-0.00,-9.47	0/0:6:6,0:20:-0.01,-1.47,-21.94	./.	./.	0/1:6:2,4:40:-12.40,-0.00,-6.61	./.	./.	./.	./.	0/1:6:1,5:38:-15.87,-0.00,-3.14	./.	./.	./.	0/1:21:17,4:40:-7.89,-0.00,-54.07	./.	./.	./.	./.	./.	./.	0/1:12:10,2:40:-3.67,-0.00,-32.52	./.	./.	./.	./.	./.	./.	./.	./.	./.	./.	./.	./.	./.	0/1:7:3,4:40:-12.10,-0.00,-9.77	0/0:11:11,0:36:-0.00,-2.96,-39.25	0/0:5:5,0:16:-0.03,-1.19,-18.49	./.	./.
354	137	.	T	C	.	PASS	NS=13;AF=0.077	GT:DP:AD:GQ:GL	0/1:9:3,6:40:-17.37,-0.00,-8.54	./.	./.	0/0:8:8,0:38:-0.00,-3.12,-29.29	0/1:6:3,3:40:-7.88,-0.00,-9.45	./.	./.	0/0:6:6,0:31:-0.00,-2.52,-22.36	0/0:21:21,0:40:-0.00,-7.03,-74.34	./.	./.	./.	0/0:6:6,0:31:-0.00,-2.52,-22.36	./.	./.	0/0:21:21,0:40:-0.00,-7.03,-74.34	0/0:21:21,0:40:-0.00,-7.03,-74.34	./.	./.	./.	./.	./.	./.	0/0:12:12,0:40:-0.00,-4.32,-43.15	./.	./.	./.	./.	./.	./.	./.	./.	./.	./.	./.	./.	0/0:13:13,0:40:-0.00,-4.62,-46.61	0/0:7:7,0:34:-0.00,-2.82,-25.82	0/0:11:11,0:40:-0.00,-4.02,-39.68	0/0:5:5,0:28:-0.00,-2.22,-18.89	./.	./.
354	162	.	C	A	.	PASS	NS=9;AF=0.278	GT:DP:AD:GQ:GL	0/0:5:5,0:18:-0.02,-1.30,-17.31	./.	./.	0/1:3:1,2:40:-5.75,-0.00,-3.75	./.	./.	./.	0/1:3:1,2:40:-5.75,-0.00,-3.75	./.	./.	./.	./.	0/1:4:1,3:40:-8.66,-0.00,-3.45	./.	./.	./.	0/1:10:8,2:40:-3.64,-0.00,-24.15	./.	./.	./.	./.	./.	./.	0/0:5:5,0:18:-0.02,-1.30,-17.31	./.	./.	./.	./.	./.	./.	./.	./.	./.	./.	./.	./.	./.	0/1:3:1,2:40:-5.75,-0.00,-3.75	0/0:11:11,0:37:-0.00,-3.09,-36.58	0/0:5:5,0:18:-0.02,-1.30,-17.31	./.	./.
363	127	.	T	C	.	PASS	NS=11;AF=0.227	GT:DP:AD:GQ:GL	./.	./.	./.	./.	./.	./.	0/1:37:34,3:13:-0.91,-0.06,-127.49	./.	0/0:58:58,0:40:0.00,-17.64,-236.13	./.	./.	0/0:50:47,3:37:-0.00,-3.06,-179.33	./.	./.	./.	0/0:71:71,0:40:0.00,-21.55,-288.88	./.	./.	0/0:50:47,3:37:-0.00,-3.06,-179.33	./.	0/0:38:36,2:40:-0.00,-3.51,-138.75	./.	./.	./.	0/1:52:46,6:40:-8.51,-0.00,-171.61	./.	./.	./.	./.	0/0:40:39,1:40:-0.00,-8.17,-154.98	./.	./.	0/1:20:17,3:40:-5.97,-0.00,-63.57	./.	0/0:18:17,1:21:-0.01,-1.56,-65.73	./.	./.	./.	./.	1/1:19:1,18:15:-68.22,-1.09,-0.04	./.	./.
363	128	.	C	T	.	PASS	NS=11;AF=0.045	GT:DP:AD:GQ:GL	./.	./.	./.	./.	./.	./.	0/0:37:33,3:40:-0.00,-3.89,-74.40	./.	0/0:58:57,1:40:0.00,-15.36,-137.85	./.	./.	0/0:50:44,3:40:-0.00,-7.18,-101.24	./.	./.	./.	0/0:71:69,2:40:0.00,-16.81,-164.69	./.	./.	0/0:50:47,3:40:-0.00,-8.08,-108.57	./.	0/0:38:36,2:40:-0.00,-6.93,-84.16	./.	./.	./.	0/0:52:46,6:19:-0.02,-1.38,-98.82	./.	./.	./.	./.	0/0:40:39,1:40:-0.00,-9.96,-93.92	./.	./.	0/1:20:17,3:13:-0.96,-0.05,-36.31	./.	0/0:18:17,1:40:-0.00,-3.38,-40.24	0/0:29:26,3:23:-0.01,-1.80,-57.33	./.	./.	./.	./.	./.	./.
363	140	.	A	G	.	PASS	NS=11;AF=0.136	GT:DP:AD:GQ:GL	./.	./.	./.	./.	./.	./.	0/0:37:34,3:28:-0.00,-2.25,-94.91	./.	0/0:58:58,0:40:0.00,-17.61,-176.34	./.	./.	0/0:50:47,3:40:-0.00,-6.15,-134.12	./.	./.	./.	0/0:71:71,0:40:0.00,-21.51,-215.55	./.	./.	0/0:50:47,3:40:-0.00,-6.15,-134.12	./.	0/0:38:36,2:40:-0.00,-5.56,-103.96	./.	./.	./.	0/1:52:46,6:29:-2.29,-0.00,-124.35	./.	./.	./.	./.	0/0:40:39,1:40:-0.00,-9.18,-116.02	./.	./.	0/1:20:16,4:40:-5.88,-0.00,-43.49	./.	./.	0/0:29:26,2:32:-0.00,-2.56,-73.80	./.	./.	./.	0/1:19:2,17:21:-45.40,-0.01,-1.58	./.	./.
371	22	.	A	T	.	PASS	NS=2;AF=0.500	GT:DP:AD:GQ:GL	./.	./.	./.	./.	./.	./.	./.	./.	./.	./.	./.	./.	./.	./.	./.	./.	./.	./.	./.	./.	./.	./.	./.	./.	./.	./.	./.	./.	0/1:31:19,12:40:-29.31,0.00,-51.33	./.	./.	./.	./.	0/1:33:19,14:40:-34.92,0.00,-50.73	./.	./.	./.	./.	./.	./.	./.	./.
372	49	.	A	C	.	PASS	NS=36;AF=0.431	GT:DP:AD:GQ:GL	0/1:7:1,6:40:-25.83,-0.00,-4.00	0/1:26:13,13:40:-51.80,0.00,-52.60	0/1:74:46,28:40:-105.26,0.00,-187.56	0/1:163:30,133:40:-553.84,0.00,-88.33	0/1:7:1,6:40:-25.83,-0.00,-4.00	0/1:26:13,13:40:-51.80,0.00,-52.60	0/1:21:11,10:40:-39.72,0.00,-45.06	0/1:14:8,6:40:-23.72,0.00,-33.58	0/1:44:16,28:40:-114.29,0.00,-60.77	0/0:34:33,1:40:-0.00,-4.94,-145.68	0/1:74:46,28:40:-105.26,0.00,-187.56	0/1:21:11,10:40:-39.72,0.00,-45.06	0/1:14:8,6:40:-23.72,0.00,-33.58	0/1:12:8,4:40:-15.27,-0.00,-34.18	0/1:18:8,10:40:-40.63,0.00,-32.38	0/1:44:16,28:40:-114.29,0.00,-60.77	0/1:93:68,25:40:-85.96,0.00,-281.44	0/0:34:33,1:40:-0.00,-4.94,-145.68	0/1:50:27,23:40:-89.85,0.00,-108.76	0/1:6:5,1:40:-3.49,-0.00,-22.41	0/1:21:11,10:40:-39.72,0.00,-45.06	0/1:12:8,4:40:-15.27,-0.00,-34.18	0/1:18:8,10:40:-40.63,0.00,-32.38	0/1:93:68,25:40:-85.96,0.00,-281.44	0/1:50:27,23:40:-89.85,0.00,-108.76	./.	0/1:6:5,1:40:-3.49,-0.00,-22.41	./.	0/1:45:32,13:40:-46.08,0.00,-132.91	0/1:21:11,10:40:-39.72,0.00,-45.06	./.	./.	0/1:14:4,10:40:-41.83,0.00,-15.47	0/1:45:32,13:40:-46.08,0.00,-132.91	0/1:14:4,10:40:-41.83,0.00,-15.47	0/0:71:71,0:40:0.00,-20.60,-322.25	./.	0/1:163:30,133:40:-553.84,0.00,-88.33	0/1:63:51,12:40:-36.14,0.00,-213.51	0/0:253:253,0:40:0.00,-75.39,-1146.23	0/0:13:13,0:38:-0.00,-3.14,-59.66	./.
375	93	.	A	T	.	PASS	NS=2;AF=0.500	GT:DP:AD:GQ:GL	./.	./.	./.	0/1:33:25,8:40:-16.08,0.00,-68.67	./.	./.	./.	./.	./.	./.	./.	./.	./.	./.	./.	./.	./.	./.	./.	./.	./.	./.	./.	./.	./.	./.	./.	./.	./.	./.	./.	./.	./.	./.	./.	./.	./.	0/1:27:17,10:40:-24.04,0.00,-45.85	./.	./.	./.	./.
376	184	.	C	T	.	PASS	NS=4;AF=0.500	GT:DP:AD:GQ:GL	0/0:3:3,0:26:-0.00,-2.04,-2.68	./.	1/1:5:0,4:29:-3.66,-2.32,-0.00	./.	0/0:1:1,0:13:-0.07,-1.60,-0.93	./.	./.	./.	./.	./.	1/1:8:0,6:35:-5.47,-2.82,-0.00	./.	./.	./.	./.	./.	./.	./.	./.	./.	./.	./.	./.	./.	./.	./.	./.	./.	./.	./.	./.	./.	./.	./.	./.	./.	./.	./.	./.	./.	./.	./.
379	129	.	A	T	.	PASS	NS=2;AF=0.500	GT:DP:AD:GQ:GL	0/1:9:3,6:40:-14.27,-0.00,-6.60	./.	./.	./.	0/1:9:3,6:40:-14.27,-0.00,-6.60	./.	./.	./.	./.	./.	./.	./.	./.	./.	./.	./.	./.	./.	./.	./.	./.	./.	./.	./.	./.	./.	./.	./.	./.	./.	./.	./.	./.	./.	./.	./.	./.	./.	./.	./.	./.	./.
383	217	.	G	T	.	PASS	NS=2;AF=0.500	GT:DP:AD:GQ:GL	./.	./.	./.	./.	./.	./.	./.	0/1:11:7,4:40:-8.82,-0.00,-16.69	./.	./.	./.	./.	0/1:10:6,4:40:-9.12,-0.00,-14.37	./.	./.	./.	./.	./.	./.	./.	./.	./.	./.	./.	./.	./.	./.	./.	./.	./.	./.	./.	./.	./.	./.	./.	./.	./.	./.	./.	./.	./.
386	186	.	A	G	.	PASS	NS=13;AF=0.500	GT:DP:AD:GQ:GL	0/1:38:9,29:40:-77.65,0.00,-17.31	./.	./.	./.	0/1:43:9,34:40:-91.22,0.00,-15.81	./.	./.	./.	0/1:47:10,37:40:-99.06,0.00,-17.62	0/1:58:12,46:40:-122.89,0.00,-20.35	0/1:103:37,65:40:-166.95,0.00,-82.50	./.	./.	./.	0/1:60:23,37:40:-95.15,0.00,-52.91	0/1:44:11,33:40:-87.90,0.00,-21.54	0/1:108:65,43:40:-98.81,0.00,-165.11	0/1:53:11,42:40:-112.33,0.00,-18.84	./.	./.	./.	./.	0/1:57:19,38:40:-99.07,0.00,-41.75	./.	./.	./.	./.	./.	./.	./.	./.	./.	0/1:81:31,50:40:-128.03,0.00,-70.72	./.	0/1:88:33,55:40:-141.01,0.00,-74.64	./.	./.	./.	./.	0/1:310:105,204:40:-523.81,0.00,-225.29	./.	./.
387	91	.	A	C	.	PASS	NS=30;AF=0.383	GT:DP:AD:GQ:GL	0/1:27:23,4:40:-9.69,-0.00,-92.99	0/1:32:24,8:40:-25.50,0.00,-95.82	0/1:57:43,14:40:-43.96,0.00,-170.57	0/1:32:25,7:40:-21.17,0.00,-100.15	0/1:24:19,5:40:-14.92,0.00,-76.58	0/1:32:25,7:40:-21.17,0.00,-100.15	./.	0/1:29:17,12:40:-43.73,0.00,-66.41	0/1:42:39,3:13:-0.90,-0.06,-157.82	0/1:37:33,4:40:-6.68,-0.00,-133.29	0/1:57:41,16:40:-52.62,0.00,-161.91	0/0:29:28,1:40:-0.00,-3.91,-117.95	0/1:33:20,13:40:-46.86,0.00,-78.20	./.	./.	0/1:45:39,6:40:-12.93,-0.00,-156.86	0/1:55:36,19:40:-66.22,0.00,-140.86	0/1:38:32,6:40:-15.04,0.00,-128.66	0/1:37:32,5:40:-11.01,-0.00,-128.96	./.	0/1:9:8,1:27:-2.12,-0.00,-33.46	./.	./.	0/1:47:36,11:40:-33.98,0.00,-143.27	0/1:35:31,4:40:-7.28,-0.00,-125.23	0/1:11:6,5:40:-18.83,0.00,-24.19	./.	./.	0/0:42:40,2:40:-0.00,-3.49,-165.58	0/1:12:11,1:17:-1.24,-0.03,-45.57	0/1:11:4,7:40:-27.50,-0.00,-15.53	./.	0/0:24:24,0:40:-0.00,-6.73,-104.96	0/0:36:35,1:40:-0.00,-6.01,-148.26	0/0:23:23,0:40:-0.00,-6.43,-100.63	0/0:9:9,0:28:-0.00,-2.22,-40.01	./.	0/1:33:25,8:40:-25.20,0.00,-99.85	0/1:43:30,13:40:-43.85,0.00,-118.49	0/0:31:30,1:40:-0.00,-4.51,-126.61	./.	./.
387	95	.	A	G	.	PASS	NS=32;AF=0.016	GT:DP:AD:GQ:GL	0/0:27:27,0:40:-0.00,-8.91,-75.09	0/0:32:32,0:40:-0.00,-10.41,-88.70	0/0:57:57,0:40:0.00,-17.92,-156.76	0/0:32:30,2:40:-0.00,-4.97,-77.81	0/0:24:24,0:40:-0.00,-8.01,-66.92	0/0:32:32,0:40:-0.00,-10.41,-88.70	0/0:31:30,0:40:-0.00,-9.81,-83.25	0/0:33:33,0:40:-0.00,-10.71,-91.42	0/0:42:42,0:40:-0.00,-13.42,-115.92	0/0:39:39,0:40:-0.00,-12.51,-107.76	0/0:57:57,0:40:0.00,-17.92,-156.76	0/0:28:28,0:40:-0.00,-9.21,-77.81	0/0:33:33,0:40:-0.00,-10.71,-91.42	./.	./.	0/0:45:45,0:40:-0.00,-14.32,-124.09	0/0:58:56,0:40:0.00,-17.62,-154.04	0/0:40:40,0:40:-0.00,-12.81,-110.48	0/0:38:38,0:40:-0.00,-12.21,-105.03	./.	0/0:11:11,0:40:-0.00,-4.11,-31.53	./.	0/1:10:4,6:40:-12.53,-0.00,-8.66	0/0:47:46,0:40:-0.00,-14.62,-126.81	0/0:35:35,0:40:-0.00,-11.31,-96.87	0/0:12:12,0:40:-0.00,-4.41,-34.25	./.	./.	0/0:42:40,2:40:-0.00,-7.97,-105.03	0/0:13:13,0:40:-0.00,-4.71,-36.97	0/0:11:11,0:40:-0.00,-4.11,-31.53	./.	0/0:24:24,0:40:-0.00,-8.01,-66.92	0/0:36:35,1:40:-0.00,-8.89,-94.14	0/0:24:24,0:40:-0.00,-8.01,-66.92	0/0:9:9,0:40:-0.00,-3.51,-26.08	./.	0/0:33:32,1:40:-0.00,-7.99,-85.98	0/0:43:43,0:40:-0.00,-13.72,-118.65	0/0:31:31,0:40:-0.00,-10.11,-85.98	./.	./.
387	166	.	G	A	.	PASS	NS=33;AF=0.015	GT:DP:AD:GQ:GL	0/0:12:12,0:40:-0.00,-4.52,-50.52	0/0:19:19,0:40:-0.00,-6.63,-79.06	0/0:28:28,0:40:-0.00,-9.34,-115.75	0/0:17:16,1:25:-0.00,-1.95,-62.75	0/0:13:13,0:40:-0.00,-4.82,-54.59	0/0:16:16,0:40:-0.00,-5.72,-66.82	0/0:16:16,0:40:-0.00,-5.72,-66.82	0/0:17:17,0:40:-0.00,-6.03,-70.90	0/0:18:18,0:40:-0.00,-6.33,-74.98	0/0:20:20,0:40:-0.00,-6.93,-83.13	0/0:31:31,0:40:-0.00,-10.24,-127.98	0/0:15:15,0:40:-0.00,-5.42,-62.75	0/0:15:15,0:40:-0.00,-5.42,-62.75	./.	0/0:3:3,0:24:-0.01,-1.82,-13.83	0/0:24:24,0:40:-0.00,-8.13,-99.44	0/0:31:31,0:40:-0.00,-10.24,-127.98	0/0:22:22,0:40:-0.00,-7.53,-91.29	0/0:20:19,1:35:-0.00,-2.85,-74.98	./.	0/0:7:7,0:37:-0.00,-3.02,-30.13	./.	0/1:6:3,3:40:-9.52,-0.00,-11.11	0/0:24:24,0:40:-0.00,-8.13,-99.44	0/0:17:16,1:25:-0.00,-1.95,-62.75	0/0:5:5,0:30:-0.00,-2.42,-21.98	./.	./.	0/0:19:18,1:32:-0.00,-2.55,-70.90	0/0:6:6,0:33:-0.00,-2.72,-26.06	0/0:6:6,0:33:-0.00,-2.72,-26.06	./.	0/0:16:16,0:40:-0.00,-5.72,-66.82	0/0:18:18,0:40:-0.00,-6.33,-74.98	0/0:11:11,0:40:-0.00,-4.22,-46.44	0/0:9:9,0:40:-0.00,-3.62,-38.29	./.	0/0:16:16,0:40:-0.00,-5.72,-66.82	0/0:43:43,0:40:-0.00,-13.85,-176.90	0/0:31:31,0:40:-0.00,-10.24,-127.98	./.	./.
387	168	.	T	A	.	PASS	NS=33;AF=0.015	GT:DP:AD:GQ:GL	0/0:12:12,0:40:-0.00,-4.56,-31.12	0/0:19:19,0:40:-0.00,-6.66,-48.34	0/0:28:28,0:40:-0.00,-9.35,-70.47	0/0:17:16,1:40:-0.00,-3.60,-38.50	0/0:13:12,0:40:-0.00,-4.56,-31.12	0/0:16:16,0:40:-0.00,-5.76,-40.96	0/0:16:16,0:40:-0.00,-5.76,-40.96	0/0:17:17,0:40:-0.00,-6.06,-43.42	0/0:18:18,0:40:-0.00,-6.36,-45.88	0/0:20:20,0:40:-0.00,-6.96,-50.79	0/0:31:31,0:40:-0.00,-10.25,-77.85	0/0:15:15,0:40:-0.00,-5.46,-38.50	0/0:15:15,0:40:-0.00,-5.46,-38.50	./.	0/0:3:3,0:24:-0.01,-1.87,-8.98	0/0:24:24,0:40:-0.00,-8.16,-60.63	0/0:31:31,0:40:-0.00,-10.25,-77.85	0/0:22:22,0:40:-0.00,-7.56,-55.71	0/0:20:20,0:40:-0.00,-6.96,-50.79	./.	0/0:7:7,0:37:-0.00,-3.06,-18.82	./.	0/1:6:3,3:40:-4.62,-0.00,-6.21	0/0:24:24,0:40:-0.00,-8.16,-60.63	0/0:17:17,0:40:-0.00,-6.06,-43.42	0/0:5:5,0:31:-0.00,-2.47,-13.90	./.	./.	0/0:19:18,1:40:-0.00,-4.20,-43.42	0/0:6:6,0:34:-0.00,-2.77,-16.36	0/0:6:6,0:34:-0.00,-2.77,-16.36	./.	0/0:16:16,0:40:-0.00,-5.76,-40.96	0/0:18:18,0:40:-0.00,-6.36,-45.88	0/0:11:11,0:40:-0.00,-4.26,-28.66	0/0:9:9,0:40:-0.00,-3.66,-23.74	./.	0/0:16:16,0:40:-0.00,-5.76,-40.96	0/0:43:42,0:40:-0.00,-13.55,-104.91	0/0:31:31,0:40:-0.00,-10.25,-77.85	./.	./.
387	233	.	C	G	.	PASS	NS=1;AF=0.500	GT:DP:AD:GQ:GL	./.	./.	./.	./.	./.	./.	./.	./.	./.	./.	./.	./.	./.	./.	./.	./.	./.	./.	./.	./.	./.	./.	./.	./.	./.	./.	./.	./.	./.	./.	./.	./.	./.	./.	./.	0/1:4:2,2:40:-5.77,-0.00,-4.96	./.	./.	./.	./.	./.	./.
389	43	.	T	A	.	PASS	NS=4;AF=0.125	GT:DP:AD:GQ:GL	./.	./.	./.	./.	./.	./.	./.	./.	./.	./.	./.	./.	./.	./.	./.	./.	0/0:5:5,0:17:-0.03,-1.22,-8.24	./.	./.	./.	./.	./.	./.	0/0:5:5,0:17:-0.03,-1.22,-8.24	./.	./.	./.	./.	./.	./.	./.	./.	./.	./.	./.	./.	0/1:6:4,2:19:-1.42,-0.02,-5.31	./.	./.	0/0:8:8,0:26:-0.00,-2.05,-12.54	./.	./.
389	50	.	T	C	.	PASS	NS=9;AF=0.278	GT:DP:AD:GQ:GL	./.	./.	./.	0/0:42:42,0:40:-0.00,-12.86,-153.30	./.	./.	./.	./.	0/0:44:44,0:40:-0.00,-13.47,-160.57	./.	./.	./.	./.	./.	./.	0/0:44:44,0:40:-0.00,-13.47,-160.57	0/1:5:2,3:40:-9.18,-0.00,-6.15	./.	./.	./.	./.	./.	./.	0/1:5:2,3:40:-9.18,-0.00,-6.15	./.	./.	./.	./.	./.	./.	./.	./.	./.	./.	./.	0/1:20:12,8:40:-22.84,0.00,-37.99	0/0:6:6,0:26:-0.00,-2.03,-22.43	0/0:42:42,0:40:-0.00,-12.86,-153.30	./.	1/1:8:0,8:26:-28.48,-2.03,-0.00	./.	./.
389	57	.	A	G	.	PASS	NS=9;AF=0.389	GT:DP:AD:GQ:GL	./.	./.	./.	0/0:42:39,3:30:-0.00,-2.36,-131.08	./.	./.	./.	./.	0/0:44:41,3:36:-0.00,-2.96,-138.35	./.	./.	./.	./.	./.	./.	0/0:44:41,3:36:-0.00,-2.96,-138.35	1/1:5:0,5:25:-17.97,-1.92,-0.01	./.	./.	./.	./.	./.	./.	1/1:5:0,5:25:-17.97,-1.92,-0.01	./.	./.	./.	./.	./.	./.	./.	./.	./.	./.	./.	0/1:20:12,8:40:-22.44,-0.00,-37.19	0/0:6:6,0:30:-0.00,-2.43,-22.02	0/0:42:39,3:30:-0.00,-2.36,-131.08	./.	1/1:8:0,8:35:-28.88,-2.82,-0.00	./.	./.
389	78	.	C	A	.	PASS	NS=5;AF=0.200	GT:DP:AD:GQ:GL	./.	./.	./.	./.	./.	./.	./.	./.	./.	./.	./.	./.	./.	./.	./.	./.	0/0:6:6,0:20:-0.01,-1.54,-17.36	./.	./.	./.	./.	./.	./.	0/0:9:9,0:30:-0.00,-2.43,-25.59	./.	./.	./.	./.	./.	./.	./.	./.	./.	./.	./.	0/1:20:8,11:40:-24.76,0.00,-17.41	0/1:6:5,1:17:-1.24,-0.03,-13.10	./.	./.	0/0:8:8,0:27:-0.00,-2.13,-22.84	./.	./.
389	122	.	C	T	.	PASS	NS=9;AF=0.056	GT:DP:AD:GQ:GL	./.	./.	./.	0/0:64:64,0:40:0.00,-20.06,-244.02	./.	./.	./.	./.	0/0:58:58,0:40:0.00,-18.25,-221.29	./.	./.	./.	./.	./.	./.	0/0:74:74,0:40:-0.00,-23.06,-281.90	0/0:6:6,0:32:-0.00,-2.60,-24.31	./.	./.	./.	./.	./.	./.	0/0:9:9,0:40:-0.00,-3.50,-35.67	./.	./.	./.	./.	./.	./.	./.	./.	./.	./.	./.	0/0:20:20,0:40:-0.00,-6.81,-77.34	0/1:6:2,4:40:-12.55,-0.00,-6.56	0/0:62:62,0:40:0.00,-19.45,-236.44	./.	0/0:8:8,0:39:-0.00,-3.20,-31.88	./.	./.
389	130	.	C	T	.	PASS	NS=9;AF=0.056	GT:DP:AD:GQ:GL	./.	./.	./.	0/0:64:64,0:40:0.00,-20.06,-244.02	./.	./.	./.	./.	0/0:58:58,0:40:0.00,-18.25,-221.29	./.	./.	./.	./.	./.	./.	0/0:74:74,0:40:-0.00,-23.06,-281.90	0/0:6:6,0:32:-0.00,-2.60,-24.31	./.	./.	./.	./.	./.	./.	0/0:9:9,0:40:-0.00,-3.50,-35.67	./.	./.	./.	./.	./.	./.	./.	./.	./.	./.	./.	0/0:20:20,0:40:-0.00,-6.81,-77.34	0/1:6:2,4:40:-12.55,-0.00,-6.56	0/0:62:62,0:40:0.00,-19.45,-236.44	./.	0/0:8:8,0:39:-0.00,-3.20,-31.88	./.	./.
389	134	.	A	C	.	PASS	NS=9;AF=0.111	GT:DP:AD:GQ:GL	./.	./.	./.	0/0:64:64,0:40:0.00,-19.80,-243.97	./.	./.	./.	./.	0/0:58:58,0:40:-0.00,-18.00,-221.24	./.	./.	./.	./.	./.	./.	0/0:74:74,0:40:0.00,-22.81,-281.85	0/1:6:5,1:19:-1.46,-0.02,-18.14	./.	./.	./.	./.	./.	./.	0/1:9:7,2:40:-4.33,-0.00,-24.80	./.	./.	./.	./.	./.	./.	./.	./.	./.	./.	./.	0/0:20:20,0:40:-0.00,-6.56,-77.30	0/0:6:6,0:29:-0.00,-2.35,-24.26	0/0:62:62,0:40:-0.00,-19.20,-236.40	./.	0/0:8:8,0:36:-0.00,-2.95,-31.84	./.	./.
389	139	.	C	T	.	PASS	NS=9;AF=0.111	GT:DP:AD:GQ:GL	./.	./.	./.	0/0:64:64,0:40:0.00,-19.80,-243.97	./.	./.	./.	./.	0/0:58:58,0:40:-0.00,-18.00,-221.24	./.	./.	./.	./.	./.	./.	0/0:74:74,0:40:0.00,-22.81,-281.85	0/1:6:5,1:19:-1.46,-0.02,-18.14	./.	./.	./.	./.	./.	./.	0/1:9:7,2:40:-4.33,-0.00,-24.80	./.	./.	./.	./.	./.	./.	./.	./.	./.	./.	./.	0/0:20:20,0:40:-0.00,-6.56,-77.30	0/0:6:6,0:29:-0.00,-2.35,-24.26	0/0:62:62,0:40:-0.00,-19.20,-236.40	./.	0/0:8:8,0:36:-0.00,-2.95,-31.84	./.	./.
389	151	.	C	T	.	PASS	NS=9;AF=0.278	GT:DP:AD:GQ:GL	./.	./.	./.	0/0:29:29,0:40:-0.00,-8.89,-72.47	./.	./.	./.	./.	0/0:29:29,0:40:-0.00,-8.89,-72.47	./.	./.	./.	./.	./.	./.	0/0:33:33,0:40:-0.00,-10.09,-82.39	0/1:5:2,3:40:-5.73,-0.00,-3.86	./.	./.	./.	./.	./.	./.	0/1:5:2,3:40:-5.73,-0.00,-3.86	./.	./.	./.	./.	./.	./.	./.	./.	./.	./.	./.	0/1:20:12,8:40:-13.63,-0.00,-24.14	0/0:6:6,0:26:-0.00,-2.01,-15.48	0/0:32:31,0:40:-0.00,-9.49,-77.43	./.	1/1:8:0,8:26:-19.23,-2.00,-0.00	./.	./.
389	163	.	G	A	.	PASS	NS=5;AF=0.300	GT:DP:AD:GQ:GL	./.	./.	./.	./.	./.	./.	./.	./.	./.	./.	./.	./.	./.	./.	./.	./.	0/0:5:5,0:18:-0.02,-1.30,-18.13	./.	./.	./.	./.	./.	./.	0/0:5:5,0:18:-0.02,-1.30,-18.13	./.	./.	./.	./.	./.	./.	./.	./.	./.	./.	./.	0/1:20:8,12:40:-36.49,0.00,-22.88	1/1:6:0,6:16:-20.69,-1.13,-0.03	./.	./.	0/0:8:8,0:28:-0.00,-2.19,-28.68	./.	./.
389	187	.	T	G	.	PASS	NS=9;AF=0.056	GT:DP:AD:GQ:GL	./.	./.	./.	0/0:29:29,0:40:-0.00,-9.53,-103.76	./.	./.	./.	./.	0/0:29:29,0:40:-0.00,-9.53,-103.76	./.	./.	./.	./.	./.	./.	0/0:33:33,0:40:-0.00,-10.73,-117.86	0/0:5:5,0:29:-0.00,-2.31,-19.20	./.	./.	./.	./.	./.	./.	0/0:5:5,0:29:-0.00,-2.31,-19.20	./.	./.	./.	./.	./.	./.	./.	./.	./.	./.	./.	0/0:20:20,0:40:-0.00,-6.82,-72.05	0/1:6:2,4:40:-11.49,-0.00,-6.02	0/0:32:32,0:40:-0.00,-10.43,-114.34	./.	0/0:8:8,0:39:-0.00,-3.21,-29.77	./.	./.
389	202	.	A	T	.	PASS	NS=5;AF=0.200	GT:DP:AD:GQ:GL	./.	./.	./.	./.	./.	./.	./.	./.	./.	./.	./.	./.	./.	./.	./.	./.	0/0:5:5,0:17:-0.03,-1.24,-13.56	./.	./.	./.	./.	./.	./.	0/0:5:5,0:17:-0.03,-1.24,-13.56	./.	./.	./.	./.	./.	./.	./.	./.	./.	./.	./.	0/1:20:9,11:40:-21.55,0.00,-17.74	0/1:6:5,1:14:-1.01,-0.04,-12.07	./.	./.	0/0:8:8,0:27:-0.00,-2.11,-20.98	./.	./.
390	32	.	G	A	.	PASS	NS=7;AF=0.214	GT:DP:AD:GQ:GL	0/0:3:3,0:13:-0.06,-0.91,-10.21	./.	./.	0/0:7:7,0:26:-0.00,-2.06,-21.93	0/0:3:3,0:13:-0.06,-0.91,-10.21	./.	./.	./.	./.	./.	./.	./.	./.	./.	./.	./.	./.	0/1:8:6,2:40:-3.53,-0.00,-16.62	./.	./.	0/1:4:1,3:38:-7.67,-0.00,-3.11	./.	./.	./.	./.	./.	./.	./.	./.	0/1:4:1,3:38:-7.67,-0.00,-3.11	./.	./.	./.	./.	./.	./.	./.	0/0:7:7,0:26:-0.00,-2.06,-21.93	./.	./.	./.	./.
390	99	.	C	T	.	PASS	NS=7;AF=0.214	GT:DP:AD:GQ:GL	0/0:6:6,0:23:-0.01,-1.78,-20.06	./.	./.	0/1:11:9,2:36:-2.96,-0.00,-26.13	0/0:3:3,0:13:-0.05,-0.93,-10.74	./.	./.	./.	./.	./.	./.	./.	./.	./.	./.	./.	./.	0/1:9:3,6:40:-16.04,-0.00,-8.01	./.	./.	0/0:6:6,0:23:-0.01,-1.78,-20.06	./.	./.	./.	./.	./.	./.	./.	./.	0/0:6:6,0:23:-0.01,-1.78,-20.06	./.	./.	./.	./.	./.	./.	./.	0/1:10:6,4:40:-9.50,-0.00,-17.07	./.	./.	./.	./.
390	117	.	G	A	.	PASS	NS=7;AF=0.071	GT:DP:AD:GQ:GL	0/0:6:6,0:28:-0.00,-2.25,-20.23	./.	./.	0/0:11:11,0:40:-0.00,-3.75,-35.83	0/0:3:3,0:18:-0.02,-1.37,-10.89	./.	./.	./.	./.	./.	./.	./.	./.	./.	./.	./.	./.	0/1:9:7,2:37:-3.09,-0.00,-20.20	./.	./.	0/0:6:6,0:28:-0.00,-2.25,-20.23	./.	./.	./.	./.	./.	./.	./.	./.	0/0:6:6,0:28:-0.00,-2.25,-20.23	./.	./.	./.	./.	./.	./.	./.	0/0:10:10,0:40:-0.00,-3.45,-32.71	./.	./.	./.	./.
391	31	.	A	G	.	PASS	NS=4;AF=0.500	GT:DP:AD:GQ:GL	1/1:3:0,3:28:-7.14,-2.24,-0.00	./.	./.	0/0:3:3,0:28:-0.00,-2.24,-7.14	1/1:3:0,3:28:-7.14,-2.24,-0.00	./.	./.	./.	./.	./.	./.	./.	./.	./.	./.	./.	./.	./.	./.	./.	./.	./.	./.	./.	./.	./.	./.	./.	./.	./.	./.	./.	./.	./.	./.	./.	./.	0/0:3:3,0:28:-0.00,-2.24,-7.14	./.	./.	./.	./.
399	28	.	T	C	.	PASS	NS=15;AF=0.067	GT:DP:AD:GQ:GL	0/0:4:4,0:25:-0.01,-1.93,-11.13	0/1:5:2,3:40:-4.94,-0.00,-4.12	0/0:31:30,1:40:-0.00,-7.61,-70.84	./.	0/0:4:4,0:25:-0.01,-1.93,-11.13	0/1:5:2,3:40:-4.94,-0.00,-4.12	0/0:6:6,0:31:-0.00,-2.52,-15.90	./.	./.	./.	0/0:31:30,1:40:-0.00,-7.61,-70.84	0/0:6:6,0:31:-0.00,-2.52,-15.90	./.	./.	./.	./.	0/0:37:36,0:40:-0.00,-11.50,-87.56	./.	0/0:16:16,0:40:-0.00,-5.51,-39.79	./.	./.	./.	./.	0/0:37:36,0:40:-0.00,-11.50,-87.56	0/0:16:16,0:40:-0.00,-5.51,-39.79	./.	./.	./.	0/0:12:12,0:40:-0.00,-4.32,-30.23	./.	./.	./.	./.	0/0:12:12,0:40:-0.00,-4.32,-30.23	./.	./.	./.	./.	./.	0/0:38:36,2:40:-0.00,-7.32,-82.78	./.	./.
399	132	.	A	T	.	PASS	NS=15;AF=0.500	GT:DP:AD:GQ:GL	0/1:5:1,4:40:-15.61,-0.00,-4.00	0/1:8:5,3:40:-10.84,-0.00,-18.58	0/1:45:30,15:40:-46.14,0.00,-104.20	./.	0/1:7:2,5:40:-18.88,-0.00,-7.27	0/1:7:4,3:40:-11.14,-0.00,-15.01	0/1:7:5,2:40:-7.27,-0.00,-18.88	./.	./.	./.	0/1:48:36,12:40:-33.63,0.00,-126.52	0/1:11:7,4:40:-13.80,-0.00,-25.42	./.	./.	./.	./.	0/1:59:28,31:40:-103.86,0.00,-92.25	./.	0/1:26:11,15:40:-51.86,0.00,-36.38	./.	./.	./.	./.	0/1:52:23,29:40:-98.22,0.00,-75.00	0/1:22:10,12:40:-41.46,0.00,-33.72	./.	./.	./.	0/1:19:14,5:40:-15.27,0.00,-50.10	./.	./.	./.	./.	0/1:17:13,4:40:-12.00,-0.00,-46.83	./.	./.	./.	./.	./.	0/1:38:23,15:40:-48.25,0.00,-79.21	./.	./.
405	121	.	G	T	.	PASS	NS=2;AF=0.500	GT:DP:AD:GQ:GL	0/1:7:4,3:40:-6.96,-0.00,-9.29	./.	./.	./.	0/1:8:2,6:40:-14.09,-0.00,-4.04	./.	./.	./.	./.	./.	./.	./.	./.	./.	./.	./.	./.	./.	./.	./.	./.	./.	./.	./.	./.	./.	./.	./.	./.	./.	./.	./.	./.	./.	./.	./.	./.	./.	./.	./.	./.	./.
408	74	.	T	C	.	PASS	NS=9;AF=0.167	GT:DP:AD:GQ:GL	0/1:7:4,3:40:-9.63,-0.00,-14.74	./.	./.	./.	0/1:8:5,3:40:-9.33,-0.00,-18.29	./.	./.	./.	0/0:25:25,0:40:-0.00,-7.35,-97.65	0/1:13:7,6:40:-19.40,0.00,-24.50	./.	./.	./.	./.	./.	0/0:23:23,0:40:-0.00,-6.75,-89.94	0/0:17:16,1:15:-0.03,-1.12,-59.12	./.	./.	./.	./.	./.	./.	./.	./.	./.	./.	./.	./.	./.	./.	./.	./.	./.	./.	0/0:20:20,0:40:-0.00,-5.85,-78.37	./.	./.	0/0:46:44,2:40:-0.00,-5.96,-163.20	0/0:32:32,0:40:-0.00,-9.46,-124.64	./.	./.
408	83	.	C	T	.	PASS	NS=4;AF=0.375	GT:DP:AD:GQ:GL	0/1:7:4,3:40:-4.57,-0.00,-7.06	./.	./.	./.	0/1:8:5,3:40:-4.27,-0.00,-8.64	./.	./.	./.	./.	0/1:13:6,6:40:-8.73,-0.00,-9.34	./.	./.	./.	./.	./.	./.	./.	./.	./.	./.	./.	./.	./.	./.	./.	./.	./.	./.	./.	./.	./.	./.	./.	./.	./.	0/0:20:20,0:40:-0.00,-4.92,-38.22	./.	./.	./.	./.	./.	./.
408	89	.	A	T	.	PASS	NS=4;AF=0.375	GT:DP:AD:GQ:GL	0/1:7:4,3:40:-10.48,-0.00,-14.92	./.	./.	./.	0/1:8:5,3:40:-10.18,-0.00,-18.48	./.	./.	./.	./.	0/1:13:7,6:40:-20.25,0.00,-24.68	./.	./.	./.	./.	./.	./.	./.	./.	./.	./.	./.	./.	./.	./.	./.	./.	./.	./.	./.	./.	./.	./.	./.	./.	./.	0/0:20:20,0:40:-0.00,-5.00,-77.70	./.	./.	./.	./.	./.	./.
408	127	.	C	A	.	PASS	NS=11;AF=0.091	GT:DP:AD:GQ:GL	0/1:7:3,4:40:-13.08,-0.00,-10.67	./.	0/0:18:18,0:40:-0.00,-5.66,-70.86	0/0:52:51,1:40:-0.00,-12.04,-194.25	0/1:8:3,5:40:-16.63,-0.00,-10.37	./.	./.	./.	./.	0/0:13:13,0:40:-0.00,-4.15,-51.58	0/0:15:15,0:40:-0.00,-4.76,-59.29	./.	./.	./.	./.	0/0:23:22,1:40:-0.00,-3.31,-82.42	./.	0/0:14:14,0:40:-0.00,-4.46,-55.43	./.	./.	./.	./.	./.	./.	./.	./.	./.	./.	./.	./.	./.	./.	./.	./.	./.	0/0:20:20,0:40:-0.00,-6.26,-78.57	./.	0/0:53:51,2:40:-0.00,-8.48,-190.39	./.	0/0:32:32,0:40:-0.00,-9.87,-124.84	./.	./.
408	133	.	A	G	.	PASS	NS=11;AF=0.091	GT:DP:AD:GQ:GL	0/0:7:7,0:31:-0.00,-2.50,-27.86	./.	0/0:18:18,0:40:-0.00,-5.81,-70.27	0/0:52:52,0:40:-0.00,-16.05,-201.38	0/0:8:8,0:34:-0.00,-2.80,-31.71	./.	./.	./.	./.	0/0:13:13,0:40:-0.00,-4.31,-50.99	0/0:15:15,0:40:-0.00,-4.91,-58.70	./.	./.	./.	./.	./.	0/0:17:17,0:40:-0.00,-5.51,-66.42	0/0:14:14,0:40:-0.00,-4.61,-54.85	./.	./.	./.	./.	./.	0/0:16:16,0:40:-0.00,-5.21,-62.56	./.	./.	./.	./.	./.	./.	./.	./.	./.	./.	./.	1/1:20:1,19:22:-68.55,-1.70,-0.01	./.	0/0:53:53,0:40:0.00,-16.35,-205.24	./.	./.	./.	./.
408	170	.	T	C	.	PASS	NS=4;AF=0.250	GT:DP:AD:GQ:GL	./.	./.	0/0:8:8,0:25:-0.01,-1.94,-29.59	./.	0/0:5:5,0:15:-0.04,-1.07,-18.68	./.	./.	./.	./.	./.	0/0:8:8,0:25:-0.01,-1.94,-29.59	./.	./.	./.	./.	./.	./.	./.	./.	./.	./.	./.	./.	./.	./.	./.	./.	./.	./.	./.	./.	./.	./.	./.	./.	1/1:20:1,19:20:-65.26,-1.50,-0.01	./.	./.	./.	./.	./.	./.
408	184	.	T	C	.	PASS	NS=2;AF=0.250	GT:DP:AD:GQ:GL	./.	./.	./.	./.	./.	./.	./.	./.	./.	0/1:5:2,3:40:-10.41,-0.00,-6.85	./.	./.	./.	./.	./.	./.	./.	./.	./.	./.	./.	./.	./.	./.	./.	./.	./.	./.	./.	./.	./.	./.	./.	./.	./.	0/0:20:20,0:40:-0.00,-5.04,-73.03	./.	./.	./.	./.	./.	./.
408	202	.	A	G	.	PASS	NS=3;AF=0.333	GT:DP:AD:GQ:GL	./.	./.	./.	./.	0/1:5:3,2:40:-6.82,-0.00,-11.04	./.	./.	./.	./.	0/1:5:3,2:40:-6.82,-0.00,-11.04	./.	./.	./.	./.	./.	./.	./.	./.	./.	./.	./.	./.	./.	./.	./.	./.	./.	./.	./.	./.	./.	./.	./.	./.	./.	0/0:20:20,0:40:-0.00,-4.99,-73.52	./.	./.	./.	./.	./.	./.
412	20	.	C	T	.	PASS	NS=15;AF=0.100	GT:DP:AD:GQ:GL	0/0:11:11,0:38:-0.00,-3.15,-45.59	./.	0/0:29:28,1:40:-0.00,-4.53,-110.09	./.	0/0:11:11,0:38:-0.00,-3.15,-45.59	./.	0/0:9:9,0:32:-0.00,-2.55,-37.53	./.	0/0:18:17,1:17:-0.03,-1.25,-65.77	./.	0/0:29:28,1:40:-0.00,-4.53,-110.09	0/0:9:9,0:32:-0.00,-2.55,-37.53	./.	./.	./.	0/0:18:17,1:17:-0.03,-1.25,-65.77	./.	./.	0/1:8:6,2:40:-5.82,-0.00,-23.19	0/0:7:7,0:25:-0.00,-1.95,-29.48	./.	./.	./.	./.	0/1:8:6,2:40:-5.82,-0.00,-23.19	./.	0/0:7:7,0:25:-0.00,-1.95,-29.48	./.	./.	./.	./.	./.	./.	./.	./.	0/0:6:6,0:22:-0.01,-1.65,-25.45	0/1:5:4,1:33:-2.69,-0.00,-16.04	./.	0/0:20:19,1:24:-0.01,-1.83,-73.82	./.	./.	./.
412	52	.	A	G	.	PASS	NS=15;AF=0.100	GT:DP:AD:GQ:GL	0/0:11:11,0:38:-0.00,-3.14,-45.59	./.	0/0:29:28,1:40:-0.00,-4.53,-110.09	./.	0/0:11:11,0:38:-0.00,-3.14,-45.59	./.	0/0:9:9,0:32:-0.00,-2.54,-37.53	./.	0/0:18:17,1:17:-0.03,-1.24,-65.77	./.	0/0:29:28,1:40:-0.00,-4.53,-110.09	0/0:9:9,0:32:-0.00,-2.54,-37.53	./.	./.	./.	0/0:18:17,1:17:-0.03,-1.24,-65.77	./.	./.	0/1:8:6,2:40:-5.82,-0.00,-23.20	0/0:7:7,0:25:-0.00,-1.94,-29.47	./.	./.	./.	./.	0/1:8:6,2:40:-5.82,-0.00,-23.20	./.	0/0:7:7,0:25:-0.00,-1.94,-29.47	./.	./.	./.	./.	./.	./.	./.	./.	0/0:6:6,0:22:-0.01,-1.65,-25.45	0/1:5:4,1:33:-2.70,-0.00,-16.04	./.	0/0:20:19,1:24:-0.01,-1.83,-73.81	./.	./.	./.
412	154	.	A	G	.	PASS	NS=9;AF=0.333	GT:DP:AD:GQ:GL	0/1:7:2,5:40:-18.39,-0.00,-7.33	./.	./.	./.	0/1:9:3,6:40:-21.71,-0.00,-10.66	0/0:11:11,0:30:-0.00,-2.44,-43.90	0/1:5:4,1:40:-3.29,-0.00,-15.78	./.	./.	./.	./.	./.	./.	./.	./.	./.	./.	./.	0/0:6:6,0:14:-0.05,-0.98,-24.32	./.	./.	./.	./.	./.	0/0:7:7,0:17:-0.02,-1.26,-28.22	./.	0/1:6:4,2:40:-6.91,-0.00,-15.48	./.	./.	./.	./.	./.	./.	./.	./.	0/1:6:5,1:36:-2.99,-0.00,-19.41	0/1:5:4,1:40:-3.29,-0.00,-15.78	./.	./.	./.	./.	./.
412	191	.	A	G	.	PASS	NS=16;AF=0.094	GT:DP:AD:GQ:GL	0/0:7:6,0:23:-0.01,-1.75,-15.85	./.	0/0:19:19,0:40:-0.00,-5.64,-47.31	./.	0/0:9:7,0:26:-0.00,-2.05,-18.26	./.	0/0:5:5,0:20:-0.02,-1.46,-13.43	./.	0/0:16:15,1:29:-0.00,-2.32,-35.21	./.	0/0:18:17,1:36:-0.00,-2.92,-40.05	0/0:8:8,0:29:-0.00,-2.34,-20.68	./.	./.	./.	0/0:13:13,0:40:-0.00,-3.84,-32.79	0/0:19:18,1:39:-0.00,-3.21,-42.47	./.	0/1:5:3,2:40:-3.40,-0.00,-7.13	0/0:5:5,0:20:-0.02,-1.46,-13.43	./.	./.	./.	./.	0/1:6:4,2:38:-3.10,-0.00,-9.26	./.	0/0:6:6,0:23:-0.01,-1.75,-15.85	./.	./.	./.	./.	./.	./.	./.	./.	0/0:6:6,0:23:-0.01,-1.75,-15.85	0/1:5:4,1:14:-1.02,-0.04,-9.60	./.	0/0:20:19,1:40:-0.00,-3.51,-44.89	./.	./.	./.
412	196	.	C	T	.	PASS	NS=9;AF=0.389	GT:DP:AD:GQ:GL	0/1:7:1,5:27:-10.49,-0.00,-2.09	./.	./.	./.	0/1:9:2,6:40:-12.18,-0.00,-3.78	0/0:10:10,0:28:-0.00,-2.21,-23.79	0/1:5:4,1:21:-1.60,-0.01,-9.29	./.	./.	./.	./.	./.	./.	./.	./.	./.	./.	./.	./.	0/1:5:3,2:40:-3.89,-0.00,-6.98	./.	./.	./.	./.	0/0:6:6,0:15:-0.04,-1.05,-14.63	./.	0/1:6:4,2:40:-3.59,-0.00,-8.98	./.	./.	./.	./.	./.	./.	./.	./.	0/1:6:4,2:40:-3.59,-0.00,-8.98	0/1:5:4,1:21:-1.60,-0.01,-9.29	./.	./.	./.	./.	./.
412	200	.	T	C	.	PASS	NS=15;AF=0.100	GT:DP:AD:GQ:GL	0/0:7:7,0:25:-0.00,-1.99,-28.76	./.	0/0:21:21,0:40:-0.00,-6.19,-83.71	./.	0/0:9:9,0:32:-0.00,-2.58,-36.60	./.	0/0:5:5,0:19:-0.02,-1.40,-20.92	./.	./.	./.	0/0:19:18,1:22:-0.01,-1.68,-68.01	0/0:8:8,0:29:-0.00,-2.28,-32.68	./.	./.	./.	0/0:13:13,0:40:-0.00,-3.79,-52.30	0/0:19:18,1:22:-0.01,-1.68,-68.01	./.	0/1:6:4,2:40:-6.17,-0.00,-15.30	0/0:5:5,0:19:-0.02,-1.40,-20.92	./.	./.	./.	./.	0/1:7:5,2:40:-5.87,-0.00,-18.92	./.	0/0:6:6,0:22:-0.01,-1.69,-24.84	./.	./.	./.	./.	./.	./.	./.	./.	0/0:6:6,0:22:-0.01,-1.69,-24.84	0/1:5:4,1:32:-2.55,-0.00,-15.60	./.	0/0:20:19,1:25:-0.00,-1.97,-71.93	./.	./.	./.
412	203	.	T	A	.	PASS	NS=16;AF=0.094	GT:DP:AD:GQ:GL	0/0:7:7,0:26:-0.00,-2.01,-19.45	./.	0/0:21:21,0:40:-0.00,-6.21,-55.74	./.	0/0:9:9,0:32:-0.00,-2.61,-24.63	./.	0/0:5:5,0:19:-0.02,-1.42,-14.27	./.	0/0:15:13,1:20:-0.01,-1.53,-32.42	./.	0/0:19:18,1:37:-0.00,-3.01,-45.37	0/0:8:8,0:29:-0.00,-2.31,-22.04	./.	./.	./.	0/0:12:12,0:40:-0.00,-3.51,-32.40	0/0:18:17,1:33:-0.00,-2.71,-42.78	./.	0/1:6:4,2:40:-3.48,-0.00,-9.96	0/0:5:5,0:19:-0.02,-1.42,-14.27	./.	./.	./.	./.	0/1:7:5,2:38:-3.18,-0.00,-12.25	./.	0/0:6:6,0:22:-0.01,-1.72,-16.86	./.	./.	./.	./.	./.	./.	./.	./.	0/0:6:6,0:22:-0.01,-1.72,-16.86	0/1:5:4,1:17:-1.21,-0.03,-10.28	./.	0/0:20:18,1:37:-0.00,-3.01,-45.37	./.	./.	./.
412	211	.	A	G	.	PASS	NS=12;AF=0.125	GT:DP:AD:GQ:GL	0/0:7:7,0:23:-0.01,-1.80,-28.64	./.	0/0:21:21,0:40:-0.00,-6.01,-83.59	./.	0/0:9:9,0:30:-0.00,-2.40,-36.49	./.	0/0:5:5,0:17:-0.03,-1.22,-20.81	./.	./.	./.	./.	0/0:8:8,0:27:-0.00,-2.10,-32.57	./.	./.	./.	0/0:13:13,0:40:-0.00,-3.60,-52.19	./.	./.	0/1:6:4,2:40:-6.36,-0.00,-15.37	0/0:5:5,0:17:-0.03,-1.22,-20.81	./.	./.	./.	./.	0/1:7:5,2:40:-6.05,-0.00,-18.99	./.	0/0:6:6,0:20:-0.01,-1.51,-24.72	./.	./.	./.	./.	./.	./.	./.	./.	0/0:6:6,0:20:-0.01,-1.51,-24.72	0/1:5:4,1:34:-2.73,-0.00,-15.67	./.	./.	./.	./.	./.
412	214	.	G	A	.	PASS	NS=6;AF=0.417	GT:DP:AD:GQ:GL	0/0:7:7,0:15:-0.04,-1.09,-18.79	./.	./.	./.	./.	./.	0/1:5:1,4:33:-9.95,-0.00,-2.71	./.	./.	./.	./.	0/1:8:5,3:40:-6.45,-0.00,-12.21	./.	./.	./.	./.	./.	./.	0/1:6:3,3:40:-7.05,-0.00,-7.61	./.	./.	./.	./.	./.	0/1:7:4,3:40:-6.75,-0.00,-9.91	./.	./.	./.	./.	./.	./.	./.	./.	./.	./.	./.	0/1:5:4,1:27:-2.15,-0.00,-10.51	./.	./.	./.	./.	./.
412	221	.	A	G	.	PASS	NS=10;AF=0.350	GT:DP:AD:GQ:GL	0/1:7:1,5:28:-11.19,-0.00,-2.22	./.	./.	./.	0/1:9:2,6:40:-13.01,-0.00,-4.05	0/0:11:11,0:31:-0.00,-2.46,-27.47	0/1:5:4,1:23:-1.77,-0.01,-9.81	./.	./.	./.	./.	./.	./.	./.	./.	./.	./.	./.	0/0:6:6,0:14:-0.04,-1.01,-15.37	0/1:5:3,2:40:-4.19,-0.00,-7.37	./.	./.	./.	./.	0/0:7:7,0:17:-0.02,-1.29,-17.78	./.	0/1:6:4,2:40:-3.90,-0.00,-9.50	./.	./.	./.	./.	./.	./.	./.	./.	0/1:6:4,2:40:-3.90,-0.00,-9.50	0/1:5:4,1:23:-1.77,-0.01,-9.81	./.	./.	./.	./.	./.
414	23	.	G	T	.	PASS	NS=5;AF=0.300	GT:DP:AD:GQ:GL	0/0:4:4,0:14:-0.04,-1.01,-13.00	./.	./.	0/1:14:2,12:37:-31.59,-0.00,-3.06	0/0:4:4,0:14:-0.04,-1.01,-13.00	./.	./.	./.	./.	./.	./.	./.	./.	./.	./.	./.	./.	./.	./.	./.	./.	./.	./.	./.	./.	./.	./.	./.	./.	./.	./.	./.	./.	./.	./.	./.	./.	0/1:14:2,12:37:-31.59,-0.00,-3.06	./.	0/1:10:1,9:18:-23.92,-0.02,-1.32	./.	./.
417	5	.	A	T	.	PASS	NS=1;AF=0.500	GT:DP:AD:GQ:GL	./.	./.	./.	./.	./.	./.	./.	./.	0/1:11:6,5:40:-9.78,-0.00,-12.38	./.	./.	./.	./.	./.	./.	./.	./.	./.	./.	./.	./.	./.	./.	./.	./.	./.	./.	./.	./.	./.	./.	./.	./.	./.	./.	./.	./.	./.	./.	./.	./.	./.
421	5	.	A	G	.	PASS	NS=3;AF=0.500	GT:DP:AD:GQ:GL	./.	./.	./.	0/1:8:3,5:30:-3.67,-0.00,-2.38	./.	./.	./.	./.	./.	./.	./.	./.	./.	./.	./.	./.	./.	./.	./.	./.	./.	./.	./.	./.	./.	./.	./.	./.	./.	./.	./.	./.	./.	./.	./.	./.	./.	0/1:8:3,5:30:-3.67,-0.00,-2.38	0/1:5:1,4:15:-3.43,-0.04,-1.07	./.	./.	./.
421	67	.	C	T	.	PASS	NS=5;AF=0.500	GT:DP:AD:GQ:GL	1/1:7:0,7:27:-23.18,-2.10,-0.00	./.	./.	0/0:9:9,0:33:-0.00,-2.68,-29.77	1/1:5:0,5:20:-16.57,-1.50,-0.01	./.	./.	./.	./.	./.	./.	./.	./.	./.	./.	./.	./.	./.	./.	./.	./.	./.	./.	./.	./.	./.	./.	./.	./.	./.	./.	./.	./.	./.	./.	./.	./.	0/0:15:15,0:40:-0.00,-4.49,-49.63	0/1:5:4,1:24:-1.84,-0.01,-11.75	./.	./.	./.
421	107	.	G	A	.	PASS	NS=6;AF=0.083	GT:DP:AD:GQ:GL	0/0:7:7,0:34:-0.00,-2.73,-24.69	./.	./.	0/0:9:9,0:40:-0.00,-3.33,-31.30	0/0:5:5,0:27:-0.00,-2.13,-18.08	./.	./.	./.	./.	./.	./.	./.	./.	./.	./.	./.	./.	./.	./.	./.	./.	./.	./.	./.	./.	./.	./.	./.	./.	./.	./.	./.	./.	./.	./.	./.	./.	0/0:15:15,0:40:-0.00,-5.13,-51.13	0/1:5:2,3:40:-7.79,-0.00,-6.04	0/0:60:60,0:40:-0.00,-18.67,-199.86	./.	./.
421	156	.	G	A	.	PASS	NS=4;AF=0.125	GT:DP:AD:GQ:GL	0/0:4:4,0:17:-0.03,-1.24,-14.05	./.	./.	./.	0/0:4:4,0:17:-0.03,-1.24,-14.05	./.	./.	./.	./.	./.	./.	./.	./.	./.	./.	./.	./.	./.	./.	./.	./.	./.	./.	./.	./.	./.	./.	./.	./.	./.	./.	./.	./.	./.	./.	./.	./.	./.	0/1:5:2,3:40:-7.99,-0.00,-6.17	0/0:48:48,0:40:-0.00,-14.45,-153.51	./.	./.
424	59	.	A	T	.	PASS	NS=4;AF=0.500	GT:DP:AD:GQ:GL	./.	./.	./.	./.	./.	./.	./.	./.	./.	./.	./.	./.	./.	./.	./.	./.	./.	./.	./.	./.	./.	./.	./.	./.	./.	./.	./.	./.	0/0:4:4,0:29:-0.00,-2.35,-15.74	./.	./.	./.	1/1:209:0,209:40:-821.44,-64.04,0.00	0/0:4:4,0:29:-0.00,-2.35,-15.74	1/1:209:0,209:40:-821.44,-64.04,0.00	./.	./.	./.	./.	./.	./.	./.
424	91	.	A	T	.	PASS	NS=4;AF=0.250	GT:DP:AD:GQ:GL	./.	./.	./.	./.	./.	./.	./.	./.	./.	./.	./.	./.	./.	./.	./.	./.	./.	./.	./.	./.	./.	./.	./.	./.	./.	./.	./.	./.	0/1:4:3,1:34:-2.74,-0.00,-11.94	./.	./.	./.	0/0:209:209,0:40:-0.00,-62.89,-822.79	0/1:4:3,1:34:-2.74,-0.00,-11.94	0/0:209:209,0:40:-0.00,-62.89,-822.79	./.	./.	./.	./.	./.	./.	./.
427	14	.	A	G	.	PASS	NS=20;AF=0.025	GT:DP:AD:GQ:GL	./.	0/0:31:31,0:40:-0.00,-10.38,-130.40	0/0:94:94,0:40:0.00,-29.35,-392.15	0/0:51:51,0:40:-0.00,-16.40,-213.50	./.	0/0:31:31,0:40:-0.00,-10.38,-130.40	0/0:31:31,0:40:-0.00,-10.38,-130.40	./.	0/0:6:6,0:35:-0.00,-2.86,-26.54	./.	0/0:94:94,0:40:0.00,-29.35,-392.15	0/0:31:31,0:40:-0.00,-10.38,-130.40	./.	0/0:26:26,0:40:-0.00,-8.88,-109.63	./.	0/0:6:6,0:35:-0.00,-2.86,-26.54	0/0:38:38,0:40:-0.00,-12.49,-159.49	./.	0/0:27:27,0:40:-0.00,-9.18,-113.78	./.	0/0:16:16,0:40:-0.00,-5.87,-68.08	0/0:26:26,0:40:-0.00,-8.88,-109.63	./.	0/0:38:38,0:40:-0.00,-12.49,-159.49	0/0:27:27,0:40:-0.00,-9.18,-113.78	./.	./.	./.	./.	0/0:16:16,0:40:-0.00,-5.87,-68.08	./.	./.	./.	./.	./.	./.	./.	0/0:51:51,0:40:-0.00,-16.40,-213.50	./.	0/1:38:33,5:40:-8.28,-0.00,-126.22	./.	0/0:36:36,0:40:-0.00,-11.89,-151.18
427	106	.	A	G	.	PASS	NS=19;AF=0.342	GT:DP:AD:GQ:GL	./.	0/1:45:37,8:40:-10.71,-0.00,-98.63	0/1:147:127,19:40:-13.26,-0.00,-337.52	0/0:75:73,2:40:0.00,-16.26,-213.57	./.	0/1:48:41,7:40:-6.82,-0.00,-109.70	0/1:45:38,7:40:-7.72,-0.00,-101.62	./.	0/0:9:9,0:30:-0.00,-2.40,-28.09	./.	0/1:133:115,17:40:-11.48,-0.00,-305.83	0/1:48:37,11:40:-18.78,0.00,-97.73	./.	0/1:40:35,5:39:-3.24,-0.00,-94.15	./.	0/0:9:9,0:30:-0.00,-2.40,-28.09	0/1:54:37,17:40:-34.93,0.00,-95.93	./.	0/1:41:27,14:40:-29.86,0.00,-69.92	./.	0/1:27:17,10:40:-22.10,0.00,-44.21	./.	./.	0/1:60:41,19:40:-39.11,0.00,-106.09	0/1:40:30,10:40:-18.20,0.00,-79.19	./.	./.	./.	./.	0/1:21:13,8:40:-17.92,0.00,-34.05	./.	./.	./.	./.	./.	./.	./.	0/0:78:74,4:40:-0.00,-11.18,-210.58	./.	0/0:38:35,3:27:-0.00,-2.15,-96.90	./.	0/0:35:35,0:40:-0.00,-10.22,-105.87
427	170	.	T	C	.	PASS	NS=20;AF=0.025	GT:DP:AD:GQ:GL	./.	0/0:20:20,0:40:-0.00,-7.10,-82.68	0/0:80:80,0:40:-0.00,-25.16,-325.91	0/0:43:42,1:40:-0.00,-9.97,-167.81	./.	0/0:21:21,0:40:-0.00,-7.40,-86.74	0/0:23:22,1:40:-0.00,-3.95,-86.74	./.	0/0:4:4,0:29:-0.00,-2.29,-17.83	./.	0/0:69:69,0:40:-0.00,-21.85,-281.32	0/0:26:26,0:40:-0.00,-8.91,-107.01	./.	0/0:18:18,0:40:-0.00,-6.50,-74.58	./.	0/0:6:6,0:35:-0.00,-2.89,-25.93	0/0:26:26,0:40:-0.00,-8.91,-107.01	./.	0/0:20:20,0:40:-0.00,-7.10,-82.68	./.	0/0:13:13,0:40:-0.00,-4.99,-54.31	0/0:24:24,0:40:-0.00,-8.30,-98.90	./.	0/0:30:30,0:40:-0.00,-10.11,-123.22	0/0:19:19,0:40:-0.00,-6.80,-78.63	./.	./.	./.	./.	0/0:9:9,0:40:-0.00,-3.79,-38.09	./.	./.	./.	./.	./.	./.	./.	0/0:41:40,1:40:-0.00,-9.37,-159.71	./.	0/0:38:38,0:40:-0.00,-12.52,-155.65	./.	0/1:36:23,13:40:-40.78,-0.00,-82.93
431	50	.	T	G	.	PASS	NS=5;AF=0.200	GT:DP:AD:GQ:GL	./.	./.	./.	./.	./.	./.	./.	./.	./.	./.	./.	./.	./.	./.	./.	./.	0/0:10:10,0:40:-0.00,-3.55,-32.70	./.	./.	./.	./.	./.	./.	0/0:10:10,0:40:-0.00,-3.55,-32.70	./.	./.	./.	./.	./.	./.	./.	./.	0/0:18:18,0:40:-0.00,-5.96,-58.42	./.	0/0:18:18,0:40:-0.00,-5.96,-58.42	./.	./.	./.	./.	1/1:4:0,4:17:-12.33,-1.22,-0.03	./.	./.
431	118	.	C	T	.	PASS	NS=5;AF=0.200	GT:DP:AD:GQ:GL	./.	./.	./.	./.	./.	./.	./.	./.	./.	./.	./.	./.	./.	./.	./.	./.	0/0:16:16,0:40:-0.00,-5.33,-54.09	./.	./.	./.	./.	./.	./.	0/0:14:14,0:40:-0.00,-4.73,-47.41	./.	./.	./.	./.	./.	./.	./.	./.	0/0:27:27,0:40:-0.00,-8.64,-90.86	./.	0/0:27:27,0:40:-0.00,-8.64,-90.86	./.	./.	./.	./.	1/1:4:0,4:16:-12.78,-1.13,-0.03	./.	./.
431	187	.	G	A	.	PASS	NS=6;AF=0.250	GT:DP:AD:GQ:GL	./.	./.	./.	./.	./.	./.	./.	./.	./.	./.	./.	./.	./.	./.	./.	./.	0/1:7:4,3:40:-7.34,-0.00,-11.82	./.	./.	./.	./.	./.	./.	0/1:9:4,5:40:-13.03,-0.00,-11.22	./.	./.	./.	./.	./.	./.	./.	./.	0/0:13:13,0:40:-0.00,-3.90,-42.23	./.	0/0:15:15,0:40:-0.00,-4.50,-48.53	./.	./.	./.	0/0:22:22,0:40:-0.00,-6.61,-70.55	0/1:4:1,3:40:-8.24,-0.00,-3.29	./.	./.
436	54	.	A	G	.	PASS	NS=31;AF=0.032	GT:DP:AD:GQ:GL	0/0:3:3,0:24:-0.01,-1.88,-15.45	0/0:18:18,0:40:-0.00,-6.39,-84.67	0/0:30:30,0:40:-0.00,-10.00,-140.05	0/0:307:307,0:40:0.00,-93.38,-1418.37	./.	0/0:18:18,0:40:-0.00,-6.39,-84.67	0/0:12:12,0:40:-0.00,-4.58,-56.98	0/0:14:14,0:40:-0.00,-5.19,-66.21	0/0:69:69,0:40:0.00,-21.74,-320.03	0/1:21:17,4:40:-11.17,-0.00,-72.76	0/0:30:30,0:40:-0.00,-10.00,-140.05	0/0:10:10,0:40:-0.00,-3.98,-47.75	0/0:13:13,0:40:-0.00,-4.88,-61.59	0/0:9:9,0:40:-0.00,-3.68,-43.13	./.	0/0:64:64,0:40:0.00,-20.24,-296.95	0/0:37:37,0:40:-0.00,-12.11,-172.35	0/1:18:16,2:35:-2.84,-0.00,-69.05	0/0:9:9,0:40:-0.00,-3.68,-43.13	./.	./.	0/0:12:12,0:40:-0.00,-4.58,-56.98	./.	0/0:35:35,0:40:-0.00,-11.51,-163.12	0/0:9:9,0:40:-0.00,-3.68,-43.13	./.	./.	./.	0/0:26:26,0:40:-0.00,-8.80,-121.59	./.	./.	./.	0/0:5:5,0:31:-0.00,-2.48,-24.68	0/0:19:19,0:40:-0.00,-6.69,-89.28	0/0:4:4,0:28:-0.00,-2.18,-20.06	0/0:88:88,0:40:-0.00,-27.46,-407.71	0/0:18:18,0:40:-0.00,-6.39,-84.67	0/0:289:289,0:40:0.00,-87.97,-1335.30	0/0:277:277,0:40:-0.00,-84.35,-1279.92	0/0:518:518,0:40:0.00,-156.90,-2392.11	0/0:15:15,0:40:-0.00,-5.49,-70.82	0/0:63:63,0:40:0.00,-19.94,-292.34
436	63	.	C	T	.	PASS	NS=31;AF=0.032	GT:DP:AD:GQ:GL	0/0:3:3,0:26:-0.00,-2.00,-15.46	0/0:18:18,0:40:-0.00,-6.51,-84.69	0/0:30:30,0:40:-0.00,-10.12,-140.08	0/0:307:307,0:40:0.00,-93.51,-1418.64	./.	0/0:18:18,0:40:-0.00,-6.51,-84.69	0/0:12:12,0:40:-0.00,-4.71,-57.00	0/0:14:14,0:40:-0.00,-5.31,-66.23	0/0:69:69,0:40:-0.00,-21.86,-320.10	0/0:21:21,0:40:-0.00,-7.41,-98.54	0/0:30:30,0:40:-0.00,-10.12,-140.08	0/0:10:10,0:40:-0.00,-4.10,-47.77	0/0:13:13,0:40:-0.00,-5.01,-61.61	0/0:9:9,0:40:-0.00,-3.80,-43.15	./.	0/0:66:66,0:40:0.00,-20.96,-306.25	0/0:37:37,0:40:-0.00,-12.23,-172.39	0/0:18:18,0:40:-0.00,-6.51,-84.69	0/0:9:9,0:40:-0.00,-3.80,-43.15	./.	./.	0/0:12:12,0:40:-0.00,-4.71,-57.00	./.	0/0:35:35,0:40:-0.00,-11.63,-163.16	0/0:9:9,0:40:-0.00,-3.80,-43.15	./.	./.	./.	0/1:26:23,3:40:-4.93,-0.00,-98.85	./.	./.	./.	0/0:5:5,0:32:-0.00,-2.60,-24.69	0/1:19:16,3:40:-7.03,-0.00,-68.65	0/0:4:4,0:29:-0.00,-2.30,-20.07	0/0:88:87,1:40:0.00,-22.97,-398.56	0/0:18:18,0:40:-0.00,-6.51,-84.69	0/0:289:289,0:40:-0.00,-88.09,-1335.56	0/0:277:277,0:40:0.00,-84.48,-1280.17	0/0:520:520,0:40:-0.00,-157.62,-2401.79	0/0:15:15,0:40:-0.00,-5.61,-70.85	0/0:63:63,0:40:0.00,-20.06,-292.40
436	135	.	C	G	.	PASS	NS=31;AF=0.032	GT:DP:AD:GQ:GL	0/0:3:3,0:25:-0.00,-1.99,-12.34	0/1:18:15,3:40:-4.23,-0.00,-48.73	0/0:30:30,0:40:-0.00,-10.11,-108.85	0/0:307:306,0:40:0.00,-93.16,-1095.45	./.	0/1:18:15,3:40:-4.23,-0.00,-48.73	0/0:13:13,0:40:-0.00,-4.99,-48.08	0/0:14:14,0:40:-0.00,-5.29,-51.65	0/0:69:68,1:40:0.00,-18.27,-241.11	0/0:21:21,0:40:-0.00,-7.40,-76.68	0/0:30:30,0:40:-0.00,-10.11,-108.85	0/0:11:11,0:40:-0.00,-4.39,-40.93	0/0:13:13,0:40:-0.00,-4.99,-48.08	0/0:9:9,0:40:-0.00,-3.79,-33.78	./.	0/0:66:64,2:40:-0.00,-13.79,-223.24	0/0:37:37,0:40:-0.00,-12.21,-133.87	0/0:18:18,0:40:-0.00,-6.50,-65.95	0/0:9:9,0:40:-0.00,-3.79,-33.78	./.	./.	0/0:12:12,0:40:-0.00,-4.69,-44.50	./.	0/0:35:35,0:40:-0.00,-11.61,-126.72	0/0:9:9,0:40:-0.00,-3.79,-33.78	./.	./.	./.	0/0:29:29,0:40:-0.00,-9.81,-105.27	./.	./.	./.	0/0:5:5,0:32:-0.00,-2.58,-19.48	0/0:19:19,0:40:-0.00,-6.80,-69.53	0/0:4:4,0:29:-0.00,-2.28,-15.91	0/0:88:87,1:40:0.00,-23.98,-309.03	0/0:18:18,0:40:-0.00,-6.50,-65.95	0/0:288:288,0:40:0.00,-87.74,-1031.11	0/0:277:277,0:40:-0.00,-84.43,-991.79	0/0:519:519,0:40:0.00,-157.25,-1856.85	0/0:15:15,0:40:-0.00,-5.59,-55.23	0/0:63:63,0:40:0.00,-20.04,-226.81
438	10	.	G	A	.	PASS	NS=5;AF=0.400	GT:DP:AD:GQ:GL	./.	./.	./.	./.	./.	./.	./.	./.	0/0:27:27,0:40:-0.00,-9.42,-91.42	./.	./.	./.	./.	./.	./.	0/0:26:26,0:40:-0.00,-9.12,-88.04	./.	./.	./.	./.	./.	./.	./.	./.	./.	./.	./.	./.	1/1:24:0,24:40:-80.97,-8.36,-0.00	./.	./.	./.	./.	1/1:24:0,24:40:-80.97,-8.36,-0.00	./.	./.	./.	./.	0/0:19:18,1:40:-0.00,-3.63,-57.62	./.	./.	./.
438	82	.	G	A	.	PASS	NS=5;AF=0.400	GT:DP:AD:GQ:GL	./.	./.	./.	./.	./.	./.	./.	./.	0/0:27:27,0:40:-0.00,-9.32,-91.41	./.	./.	./.	./.	./.	./.	0/0:26:26,0:40:-0.00,-9.02,-88.03	./.	./.	./.	./.	./.	./.	./.	./.	./.	./.	./.	./.	1/1:24:0,24:40:-80.97,-8.27,-0.00	./.	./.	./.	./.	1/1:24:0,24:40:-80.97,-8.27,-0.00	./.	./.	./.	./.	0/0:19:19,0:40:-0.00,-6.92,-64.37	./.	./.	./.
439	143	.	G	A	.	PASS	NS=34;AF=0.029	GT:DP:AD:GQ:GL	0/0:18:18,0:40:-0.00,-6.54,-64.28	0/0:101:101,0:40:0.00,-31.52,-353.23	0/0:969:967,0:40:0.00,-292.08,-3368.13	0/0:364:364,0:40:0.00,-110.65,-1268.84	0/0:24:24,0:40:-0.00,-8.35,-85.17	0/0:91:91,0:40:-0.00,-28.51,-318.42	0/0:98:98,0:40:0.00,-30.61,-342.79	0/0:60:60,0:40:0.00,-19.18,-210.50	0/0:73:73,0:40:0.00,-23.09,-255.75	0/0:111:111,0:40:0.00,-34.53,-388.05	0/0:943:943,0:40:0.00,-284.86,-3284.58	0/0:102:102,0:40:-0.00,-31.82,-356.72	0/0:68:67,0:40:0.00,-21.29,-234.87	0/1:23:20,3:30:-2.40,-0.00,-63.19	0/0:25:25,0:40:-0.00,-8.65,-88.65	0/0:80:80,0:40:0.00,-25.20,-280.12	0/0:588:588,0:40:0.00,-178.05,-2048.68	0/0:117:117,0:40:-0.00,-36.33,-408.94	0/0:146:146,0:40:0.00,-45.06,-509.90	./.	0/0:58:58,0:40:-0.00,-18.58,-203.53	0/1:25:21,3:27:-2.10,-0.00,-66.38	0/0:35:35,0:40:-0.00,-11.66,-123.46	0/0:616:616,0:40:0.00,-186.47,-2146.16	0/0:139:139,0:40:-0.00,-42.95,-485.53	0/0:36:36,0:40:-0.00,-11.96,-126.94	./.	./.	0/0:101:101,0:40:0.00,-31.52,-353.23	0/0:47:47,0:40:-0.00,-15.27,-165.24	0/0:39:39,0:40:-0.00,-12.86,-137.39	./.	0/0:94:94,0:40:0.00,-29.41,-328.86	0/0:100:100,0:40:-0.00,-31.22,-349.75	0/0:101:101,0:40:0.00,-31.52,-353.23	0/0:430:430,0:40:-0.00,-130.51,-1498.62	./.	0/0:383:383,0:40:-0.00,-116.37,-1334.99	./.	./.	./.	0/0:12:12,0:40:-0.00,-4.74,-43.39
439	215	.	T	C	.	PASS	NS=2;AF=0.250	GT:DP:AD:GQ:GL	./.	./.	./.	./.	./.	./.	./.	./.	./.	./.	0/1:4:2,2:40:-4.42,-0.00,-5.14	0/0:4:4,0:14:-0.04,-1.02,-11.56	./.	./.	./.	./.	./.	./.	./.	./.	./.	./.	./.	./.	./.	./.	./.	./.	./.	./.	./.	./.	./.	./.	./.	./.	./.	./.	./.	./.	./.	./.
439	219	.	T	G	.	PASS	NS=8;AF=0.250	GT:DP:AD:GQ:GL	./.	./.	1/1:6:0,4:26:-3.68,-2.05,-0.00	./.	./.	./.	0/0:3:3,0:28:-0.00,-2.21,-3.50	0/0:1:1,0:20:-0.02,-1.71,-1.47	./.	0/0:1:1,0:20:-0.02,-1.71,-1.47	1/1:3:0,2:20:-1.65,-1.55,-0.02	0/0:4:4,0:31:-0.00,-2.47,-4.53	0/0:2:2,0:25:-0.01,-1.95,-2.48	./.	./.	./.	./.	0/0:1:1,0:20:-0.02,-1.71,-1.47	./.	./.	./.	./.	./.	./.	./.	./.	./.	./.	./.	./.	./.	./.	./.	./.	./.	./.	./.	./.	./.	./.	./.	./.
439	223	.	T	A	.	PASS	NS=6;AF=0.333	GT:DP:AD:GQ:GL	./.	./.	0/0:8:8,0:40:-0.00,-3.86,-21.26	./.	./.	./.	0/0:3:3,0:30:-0.00,-2.36,-8.15	1/1:1:0,1:20:-2.35,-1.49,-0.02	./.	./.	0/0:3:3,0:30:-0.00,-2.36,-8.15	0/0:4:4,0:33:-0.00,-2.66,-10.78	1/1:2:0,2:23:-4.97,-1.78,-0.01	./.	./.	./.	./.	./.	./.	./.	./.	./.	./.	./.	./.	./.	./.	./.	./.	./.	./.	./.	./.	./.	./.	./.	./.	./.	./.	./.	./.	./.
439	224	.	A	C	.	PASS	NS=3;AF=0.167	GT:DP:AD:GQ:GL	./.	./.	./.	./.	./.	./.	0/0:3:3,0:15:-0.04,-1.08,-9.49	./.	./.	./.	0/1:4:1,3:34:-6.70,-0.00,-2.75	0/0:4:4,0:18:-0.02,-1.36,-12.15	./.	./.	./.	./.	./.	./.	./.	./.	./.	./.	./.	./.	./.	./.	./.	./.	./.	./.	./.	./.	./.	./.	./.	./.	./.	./.	./.	./.	./.	./.
439	233	.	G	C	.	PASS	NS=3;AF=0.167	GT:DP:AD:GQ:GL	./.	./.	./.	./.	./.	./.	0/0:3:3,0:15:-0.04,-1.07,-9.11	./.	./.	./.	0/1:3:1,2:36:-4.08,-0.00,-2.93	0/0:4:4,0:18:-0.02,-1.35,-11.64	./.	./.	./.	./.	./.	./.	./.	./.	./.	./.	./.	./.	./.	./.	./.	./.	./.	./.	./.	./.	./.	./.	./.	./.	./.	./.	./.	./.	./.	./.
439	235	.	A	C	.	PASS	NS=8;AF=0.250	GT:DP:AD:GQ:GL	./.	./.	0/0:4:4,0:32:-0.00,-2.61,-10.79	./.	./.	./.	0/0:3:3,0:29:-0.00,-2.32,-8.21	1/1:1:0,1:17:-2.13,-1.27,-0.03	./.	0/0:1:1,0:23:-0.01,-1.72,-3.06	0/0:3:3,0:29:-0.00,-2.32,-8.21	0/0:4:4,0:32:-0.00,-2.61,-10.79	1/1:2:0,2:21:-4.70,-1.55,-0.01	./.	./.	./.	./.	0/0:1:1,0:23:-0.01,-1.72,-3.06	./.	./.	./.	./.	./.	./.	./.	./.	./.	./.	./.	./.	./.	./.	./.	./.	./.	./.	./.	./.	./.	./.	./.	./.
440	36	.	C	T	.	PASS	NS=2;AF=0.500	GT:DP:AD:GQ:GL	./.	./.	./.	./.	./.	./.	./.	./.	./.	./.	./.	./.	./.	./.	./.	./.	./.	./.	./.	./.	0/1:31:19,12:40:-28.37,0.00,-49.78	./.	./.	./.	./.	./.	./.	./.	./.	0/1:22:13,9:40:-22.00,0.00,-34.34	./.	./.	./.	./.	./.	./.	./.	./.	./.	./.	./.	./.
441	71	.	C	T	.	PASS	NS=4;AF=0.500	GT:DP:AD:GQ:GL	./.	./.	1/1:62:0,62:40:-250.65,-18.09,0.00	./.	./.	./.	./.	./.	0/0:18:18,0:40:-0.00,-4.86,-72.78	./.	1/1:63:0,63:40:-254.70,-18.39,0.00	./.	./.	./.	./.	0/0:18:18,0:40:-0.00,-4.86,-72.78	./.	./.	./.	./.	./.	./.	./.	./.	./.	./.	./.	./.	./.	./.	./.	./.	./.	./.	./.	./.	./.	./.	./.	./.	./.	./.
441	104	.	A	G	.	PASS	NS=8;AF=0.250	GT:DP:AD:GQ:GL	./.	./.	0/0:94:94,0:40:0.00,-28.36,-395.08	./.	./.	./.	./.	./.	1/1:27:0,27:40:-112.88,-7.73,-0.00	./.	0/0:92:92,0:40:0.00,-27.76,-386.69	./.	./.	./.	./.	1/1:27:0,27:40:-112.88,-7.73,-0.00	0/0:60:60,0:40:0.00,-18.12,-252.35	./.	./.	./.	./.	./.	./.	0/0:57:57,0:40:0.00,-17.22,-239.76	./.	./.	./.	./.	0/0:60:60,0:40:0.00,-18.12,-252.35	./.	./.	./.	./.	0/0:63:63,0:40:-0.00,-19.03,-264.94	./.	./.	./.	./.	./.	./.	./.	./.
444	115	.	G	A	.	PASS	NS=7;AF=0.071	GT:DP:AD:GQ:GL	0/0:8:8,0:37:-0.00,-3.09,-25.95	./.	./.	./.	0/0:7:7,0:34:-0.00,-2.79,-22.90	./.	./.	./.	./.	./.	./.	./.	./.	./.	./.	./.	0/0:11:11,0:40:-0.00,-3.99,-35.10	./.	./.	./.	./.	./.	./.	0/0:10:10,0:40:-0.00,-3.69,-32.05	./.	./.	./.	./.	0/0:6:6,0:31:-0.00,-2.49,-19.86	./.	./.	./.	./.	0/0:9:9,0:40:-0.00,-3.39,-29.00	./.	./.	./.	./.	./.	0/1:5:2,3:40:-6.96,-0.00,-5.47	./.	./.
444	117	.	G	C	.	PASS	NS=5;AF=0.200	GT:DP:AD:GQ:GL	0/1:8:2,6:40:-15.87,-0.00,-5.02	./.	./.	./.	0/1:7:1,6:29:-16.17,-0.00,-2.28	./.	./.	./.	./.	./.	./.	./.	./.	./.	./.	./.	./.	./.	./.	./.	./.	./.	./.	./.	./.	./.	./.	./.	0/0:6:6,0:24:-0.01,-1.83,-19.65	./.	./.	./.	./.	0/0:9:9,0:34:-0.00,-2.73,-28.79	./.	./.	./.	./.	./.	0/0:5:5,0:20:-0.01,-1.54,-16.61	./.	./.
444	150	.	A	C	.	PASS	NS=5;AF=0.500	GT:DP:AD:GQ:GL	0/1:3:2,1:30:-2.36,-0.00,-6.22	./.	./.	./.	0/1:3:2,1:30:-2.36,-0.00,-6.22	./.	./.	./.	./.	./.	./.	./.	./.	./.	./.	./.	0/1:6:2,4:40:-9.87,-0.00,-5.32	./.	./.	./.	./.	./.	./.	0/1:7:3,4:40:-9.57,-0.00,-7.83	./.	./.	./.	./.	./.	./.	./.	./.	./.	./.	./.	./.	./.	./.	./.	0/1:5:3,2:40:-4.56,-0.00,-8.43	./.	./.
444	225	.	T	G	.	PASS	NS=7;AF=0.071	GT:DP:AD:GQ:GL	0/0:3:3,0:21:-0.01,-1.57,-9.99	./.	./.	./.	0/0:3:3,0:21:-0.01,-1.57,-9.99	./.	./.	./.	./.	./.	./.	./.	./.	./.	./.	./.	0/0:6:6,0:31:-0.00,-2.47,-18.39	./.	./.	./.	./.	./.	./.	0/0:7:7,0:34:-0.00,-2.76,-21.20	./.	./.	./.	./.	0/0:4:4,0:24:-0.01,-1.87,-12.79	./.	./.	./.	./.	0/0:4:4,0:24:-0.01,-1.87,-12.79	./.	./.	./.	./.	./.	0/1:5:2,3:40:-6.25,-0.00,-5.01	./.	./.
445	5	.	G	A	.	PASS	NS=10;AF=0.100	GT:DP:AD:GQ:GL	./.	./.	./.	0/0:7:7,0:31:-0.00,-2.47,-26.06	./.	./.	./.	0/0:3:3,0:18:-0.02,-1.29,-12.04	./.	./.	./.	./.	0/0:3:3,0:18:-0.02,-1.29,-12.04	./.	./.	./.	0/1:7:3,4:40:-11.57,-0.00,-9.55	./.	0/0:15:14,1:19:-0.02,-1.39,-47.14	./.	0/0:45:44,1:40:-0.00,-10.40,-152.44	./.	./.	0/1:7:3,4:40:-11.57,-0.00,-9.55	0/0:15:14,1:19:-0.02,-1.39,-47.14	./.	./.	./.	./.	0/0:45:44,1:40:-0.00,-10.40,-152.44	./.	./.	./.	./.	./.	./.	./.	0/0:7:7,0:31:-0.00,-2.47,-26.06	./.	./.	./.	./.
445	9	.	T	A	.	PASS	NS=11;AF=0.182	GT:DP:AD:GQ:GL	./.	./.	./.	0/0:7:7,0:39:-0.00,-3.27,-10.88	./.	./.	./.	0/0:3:3,0:27:-0.00,-2.13,-5.03	./.	./.	./.	./.	0/0:3:3,0:27:-0.00,-2.13,-5.03	./.	./.	./.	0/0:7:7,0:39:-0.00,-3.27,-10.88	./.	0/0:15:11,3:13:-0.05,-0.94,-12.40	./.	1/1:45:0,41:40:-59.38,-12.37,-0.00	./.	./.	0/0:7:7,0:39:-0.00,-3.27,-10.88	0/0:15:11,3:13:-0.05,-0.94,-12.40	./.	./.	./.	./.	1/1:45:0,41:40:-59.38,-12.37,-0.00	./.	./.	./.	./.	./.	./.	./.	0/0:7:7,0:39:-0.00,-3.27,-10.88	./.	0/0:8:8,0:40:-0.00,-3.56,-12.35	./.	./.
445	34	.	A	T	.	PASS	NS=11;AF=0.091	GT:DP:AD:GQ:GL	./.	./.	./.	0/0:7:7,0:33:-0.00,-2.67,-26.11	./.	./.	./.	0/0:3:3,0:20:-0.01,-1.48,-12.08	./.	./.	./.	./.	0/0:3:3,0:20:-0.01,-1.48,-12.08	./.	./.	./.	0/0:7:7,0:33:-0.00,-2.67,-26.11	./.	0/0:15:14,1:21:-0.01,-1.57,-47.18	./.	0/1:45:32,13:40:-31.54,0.00,-99.77	./.	./.	0/0:7:7,0:33:-0.00,-2.67,-26.11	0/0:15:14,1:21:-0.01,-1.57,-47.18	./.	./.	./.	./.	0/1:45:32,13:40:-31.54,0.00,-99.77	./.	./.	./.	./.	./.	./.	./.	0/0:7:7,0:33:-0.00,-2.67,-26.11	./.	0/0:8:8,0:36:-0.00,-2.97,-29.62	./.	./.
445	50	.	G	A	.	PASS	NS=9;AF=0.222	GT:DP:AD:GQ:GL	./.	./.	./.	0/0:7:7,0:32:-0.00,-2.58,-25.06	./.	./.	./.	0/0:3:3,0:19:-0.02,-1.39,-11.04	./.	./.	./.	./.	0/0:3:3,0:19:-0.02,-1.39,-11.04	./.	./.	./.	0/0:7:7,0:32:-0.00,-2.58,-25.06	./.	./.	./.	1/1:45:0,45:40:-157.48,-13.52,-0.00	./.	./.	0/0:7:7,0:32:-0.00,-2.58,-25.06	./.	./.	./.	./.	./.	1/1:45:0,45:40:-157.48,-13.52,-0.00	./.	./.	./.	./.	./.	./.	./.	0/0:7:7,0:32:-0.00,-2.58,-25.06	./.	0/0:8:8,0:35:-0.00,-2.88,-28.57	./.	./.
445	60	.	T	A	.	PASS	NS=10;AF=0.200	GT:DP:AD:GQ:GL	./.	./.	./.	0/1:7:6,1:19:-1.39,-0.02,-20.30	./.	./.	./.	0/0:3:3,0:14:-0.05,-0.98,-11.94	./.	./.	./.	./.	0/0:3:3,0:14:-0.05,-0.98,-11.94	./.	./.	./.	0/1:7:3,4:40:-11.91,-0.00,-9.75	./.	0/0:15:14,1:15:-0.04,-1.07,-47.03	./.	0/0:45:45,0:40:-0.00,-13.57,-159.33	./.	./.	0/1:7:3,4:40:-11.91,-0.00,-9.75	0/0:15:14,1:15:-0.04,-1.07,-47.03	./.	./.	./.	./.	0/0:45:45,0:40:-0.00,-13.57,-159.33	./.	./.	./.	./.	./.	./.	./.	0/1:7:6,1:19:-1.39,-0.02,-20.30	./.	./.	./.	./.
445	71	.	A	G	.	PASS	NS=8;AF=0.125	GT:DP:AD:GQ:GL	./.	./.	./.	0/1:7:6,1:18:-1.36,-0.02,-20.28	./.	./.	./.	0/0:3:3,0:14:-0.04,-1.01,-11.95	./.	./.	./.	./.	0/0:3:3,0:14:-0.04,-1.01,-11.95	./.	./.	./.	0/0:7:7,0:28:-0.00,-2.18,-25.95	./.	./.	./.	0/0:45:45,0:40:-0.00,-13.61,-159.34	./.	./.	0/0:7:7,0:28:-0.00,-2.18,-25.95	./.	./.	./.	./.	./.	0/0:45:45,0:40:-0.00,-13.61,-159.34	./.	./.	./.	./.	./.	./.	./.	0/1:7:6,1:18:-1.36,-0.02,-20.28	./.	./.	./.	./.
445	108	.	C	T	.	PASS	NS=11;AF=0.182	GT:DP:AD:GQ:GL	./.	./.	./.	0/0:8:8,0:40:-0.00,-3.64,-9.77	./.	./.	./.	0/0:3:3,0:29:-0.00,-2.29,-4.04	./.	./.	./.	./.	0/0:6:6,0:38:-0.00,-3.10,-7.48	./.	./.	./.	0/0:10:10,0:40:-0.00,-4.18,-12.07	./.	0/0:21:16,4:29:-0.00,-2.31,-14.36	./.	1/1:69:0,56:40:-63.62,-16.06,0.00	./.	./.	0/0:11:11,0:40:-0.00,-4.45,-13.21	0/0:24:20,2:40:-0.00,-5.14,-21.24	./.	./.	./.	./.	1/1:66:0,54:40:-61.32,-15.51,-0.00	./.	./.	./.	./.	./.	./.	./.	0/0:13:13,0:40:-0.00,-5.00,-15.51	./.	0/0:8:8,0:40:-0.00,-3.64,-9.77	./.	./.
447	9	.	G	A	.	PASS	NS=15;AF=0.067	GT:DP:AD:GQ:GL	0/0:11:11,0:38:-0.00,-3.17,-26.63	0/0:19:19,0:40:-0.00,-5.56,-45.30	./.	./.	0/0:11:11,0:38:-0.00,-3.17,-26.63	0/0:19:19,0:40:-0.00,-5.56,-45.30	./.	./.	./.	./.	./.	./.	./.	./.	0/0:7:7,0:25:-0.00,-1.98,-17.31	./.	./.	./.	0/0:26:25,1:40:-0.00,-5.32,-56.97	0/0:22:22,0:40:-0.00,-6.46,-52.30	0/0:18:17,0:40:-0.00,-4.97,-40.63	./.	0/0:7:7,0:25:-0.00,-1.98,-17.31	./.	0/0:26:25,1:40:-0.00,-5.32,-56.97	0/0:9:9,0:32:-0.00,-2.58,-21.97	0/0:22:22,0:40:-0.00,-6.46,-52.30	./.	./.	0/0:18:17,0:40:-0.00,-4.97,-40.63	0/0:9:9,0:32:-0.00,-2.58,-21.97	./.	./.	./.	./.	./.	./.	./.	./.	./.	1/1:10:0,10:25:-22.37,-1.91,-0.01	./.
447	32	.	T	C	.	PASS	NS=4;AF=0.375	GT:DP:AD:GQ:GL	./.	./.	./.	./.	./.	./.	./.	./.	./.	./.	./.	./.	./.	./.	0/1:7:2,5:40:-13.76,-0.00,-5.31	./.	./.	./.	./.	./.	./.	./.	0/1:7:2,5:40:-13.76,-0.00,-5.31	./.	./.	./.	./.	./.	./.	./.	0/1:9:2,7:40:-18.95,-0.00,-4.71	./.	./.	./.	./.	./.	./.	./.	./.	./.	0/0:10:10,0:21:-0.01,-1.61,-29.14	./.
447	57	.	A	C	.	PASS	NS=9;AF=0.111	GT:DP:AD:GQ:GL	./.	0/0:19:19,0:40:-0.00,-5.28,-84.06	./.	./.	./.	0/0:19:19,0:40:-0.00,-5.28,-84.06	./.	./.	./.	./.	./.	./.	./.	./.	0/0:7:7,0:22:-0.01,-1.68,-31.46	./.	./.	./.	./.	0/0:22:22,0:40:-0.00,-6.18,-97.22	./.	./.	0/0:7:7,0:22:-0.01,-1.68,-31.46	./.	./.	0/0:9:9,0:29:-0.00,-2.27,-40.22	0/0:22:22,0:40:-0.00,-6.18,-97.22	./.	./.	./.	0/0:9:9,0:29:-0.00,-2.27,-40.22	./.	./.	./.	./.	./.	./.	./.	./.	./.	1/1:10:0,10:24:-43.09,-1.82,-0.01	./.
447	74	.	T	G	.	PASS	NS=4;AF=0.375	GT:DP:AD:GQ:GL	./.	./.	./.	./.	./.	./.	./.	./.	./.	./.	./.	./.	./.	./.	0/1:7:2,5:40:-21.28,-0.00,-8.38	./.	./.	./.	./.	./.	./.	./.	0/1:7:2,5:40:-21.28,-0.00,-8.38	./.	./.	./.	./.	./.	./.	./.	0/1:9:2,7:40:-29.54,-0.00,-7.77	./.	./.	./.	./.	./.	./.	./.	./.	./.	0/0:10:10,0:23:-0.01,-1.80,-44.74	./.
447	128	.	A	G	.	PASS	NS=4;AF=0.375	GT:DP:AD:GQ:GL	./.	./.	./.	./.	./.	./.	./.	./.	./.	./.	./.	./.	./.	./.	0/1:10:3,7:40:-29.89,-0.00,-12.18	./.	./.	./.	./.	./.	./.	./.	0/1:10:3,7:40:-29.89,-0.00,-12.18	./.	./.	./.	./.	./.	./.	./.	0/1:11:2,9:40:-38.64,-0.00,-7.36	./.	./.	./.	./.	./.	./.	./.	./.	./.	0/0:10:10,0:23:-0.01,-1.79,-45.64	./.
447	159	.	G	A	.	PASS	NS=13;AF=0.077	GT:DP:AD:GQ:GL	0/0:10:10,0:34:-0.00,-2.78,-43.37	0/0:14:14,0:40:-0.00,-3.98,-60.36	./.	./.	0/0:8:8,0:28:-0.00,-2.18,-34.88	0/0:11:11,0:37:-0.00,-3.08,-47.62	./.	./.	./.	./.	./.	./.	./.	./.	0/0:6:6,0:21:-0.01,-1.58,-26.39	./.	./.	./.	0/0:19:19,0:40:-0.00,-5.48,-81.60	0/0:19:18,1:17:-0.02,-1.26,-73.13	./.	./.	./.	./.	0/0:12:12,0:40:-0.00,-3.38,-51.87	0/0:9:9,0:31:-0.00,-2.48,-39.13	0/0:13:13,0:40:-0.00,-3.68,-56.12	./.	./.	0/0:8:8,0:28:-0.00,-2.18,-34.88	0/0:7:7,0:24:-0.01,-1.88,-30.64	./.	./.	./.	./.	./.	./.	./.	./.	./.	1/1:10:0,10:24:-41.58,-1.88,-0.01	./.
447	160	.	C	T	.	PASS	NS=14;AF=0.071	GT:DP:AD:GQ:GL	0/0:10:10,0:34:-0.00,-2.81,-30.16	0/0:14:14,0:40:-0.00,-4.01,-41.86	./.	./.	0/0:8:8,0:28:-0.00,-2.21,-24.32	0/0:11:11,0:38:-0.00,-3.11,-33.09	./.	./.	./.	./.	./.	0/0:14:13,1:16:-0.03,-1.12,-36.04	./.	./.	0/0:6:6,0:21:-0.01,-1.62,-18.48	./.	./.	./.	0/0:19:19,0:40:-0.00,-5.52,-56.48	0/0:19:18,1:32:-0.00,-2.59,-50.63	./.	./.	./.	./.	0/0:12:12,0:40:-0.00,-3.41,-36.01	0/0:9:9,0:31:-0.00,-2.51,-27.24	0/0:13:13,0:40:-0.00,-3.71,-38.93	./.	./.	0/0:8:8,0:28:-0.00,-2.21,-24.32	0/0:7:7,0:25:-0.01,-1.92,-21.40	./.	./.	./.	./.	./.	./.	./.	./.	./.	1/1:10:0,10:24:-28.32,-1.89,-0.01	./.
447	162	.	C	T	.	PASS	NS=13;AF=0.077	GT:DP:AD:GQ:GL	0/0:10:10,0:34:-0.00,-2.73,-28.41	0/0:14:14,0:40:-0.00,-3.93,-39.43	./.	./.	0/0:8:8,0:27:-0.00,-2.13,-22.91	0/0:11:11,0:37:-0.00,-3.03,-31.17	./.	./.	./.	./.	./.	0/0:14:12,1:13:-0.05,-0.93,-31.22	./.	./.	0/0:6:6,0:20:-0.01,-1.54,-17.41	./.	./.	./.	0/0:19:19,0:40:-0.00,-5.43,-53.20	0/0:19:18,1:33:-0.00,-2.68,-47.69	./.	./.	./.	./.	0/0:12:12,0:40:-0.00,-3.33,-33.92	0/0:9:9,0:30:-0.00,-2.43,-25.66	0/0:13:13,0:40:-0.00,-3.63,-36.67	./.	./.	./.	0/0:7:7,0:24:-0.01,-1.83,-20.16	./.	./.	./.	./.	./.	./.	./.	./.	./.	1/1:10:0,10:24:-26.67,-1.86,-0.01	./.
447	163	.	A	C	.	PASS	NS=20;AF=0.025	GT:DP:AD:GQ:GL	0/0:10:9,1:14:-0.05,-0.97,-19.00	./.	0/0:40:38,1:40:-0.00,-9.57,-82.56	0/0:66:59,5:40:-0.00,-8.26,-119.85	0/0:8:8,0:31:-0.00,-2.52,-18.95	0/0:11:11,0:40:-0.00,-3.42,-25.53	0/0:13:13,0:40:-0.00,-4.01,-29.92	./.	0/0:39:36,3:40:-0.00,-5.19,-73.79	./.	0/0:47:44,1:40:-0.00,-11.36,-95.72	0/0:14:13,1:27:-0.00,-2.12,-27.73	0/0:6:6,0:25:-0.01,-1.93,-14.57	./.	./.	./.	0/0:35:34,1:40:-0.00,-8.38,-73.79	./.	./.	./.	./.	./.	0/0:3:3,0:15:-0.04,-1.07,-8.02	0/0:37:33,4:30:-0.00,-2.40,-65.02	./.	./.	./.	./.	0/0:18:16,2:16:-0.03,-1.15,-32.14	./.	0/1:7:3,4:40:-6.55,-0.00,-5.76	./.	./.	0/0:12:11,1:20:-0.01,-1.53,-23.35	./.	./.	./.	0/0:77:69,6:40:-0.00,-9.34,-139.59	0/0:79:73,6:40:-0.00,-10.54,-148.37	0/0:79:77,1:40:0.00,-21.21,-168.11	0/0:10:10,0:38:-0.00,-3.12,-23.34	./.
447	195	.	T	C	.	PASS	NS=5;AF=0.400	GT:DP:AD:GQ:GL	./.	./.	./.	./.	./.	./.	./.	./.	./.	./.	./.	./.	./.	./.	0/1:6:4,2:40:-7.77,-0.00,-16.44	./.	./.	./.	0/0:19:19,0:40:-0.00,-4.61,-80.70	./.	./.	./.	0/1:3:2,1:40:-4.44,-0.00,-8.87	./.	0/0:12:12,0:31:-0.00,-2.51,-51.04	./.	./.	./.	./.	./.	./.	./.	./.	./.	./.	./.	./.	./.	./.	./.	1/1:10:0,10:23:-42.19,-1.72,-0.01	./.
447	206	.	G	A	.	PASS	NS=9;AF=0.111	GT:DP:AD:GQ:GL	./.	./.	./.	./.	./.	./.	./.	./.	./.	./.	./.	./.	./.	./.	0/1:6:4,2:40:-6.84,-0.00,-15.95	./.	0/0:19:18,1:16:-0.03,-1.16,-69.98	./.	0/0:18:18,0:40:-0.00,-4.88,-74.00	./.	./.	./.	0/1:3:2,1:40:-3.69,-0.00,-8.74	0/0:21:21,0:40:-0.00,-5.78,-86.17	0/0:12:12,0:37:-0.00,-3.07,-49.67	./.	./.	./.	./.	./.	./.	./.	0/0:6:6,0:18:-0.02,-1.29,-25.35	./.	0/0:7:7,0:21:-0.01,-1.58,-29.40	./.	./.	./.	./.	./.	./.	0/0:17:17,0:40:-0.00,-4.58,-69.95
447	207	.	A	G	.	PASS	NS=9;AF=0.111	GT:DP:AD:GQ:GL	./.	./.	./.	./.	./.	./.	./.	./.	./.	./.	./.	./.	./.	./.	0/1:6:4,2:40:-6.88,-0.00,-15.96	./.	0/0:19:18,1:16:-0.03,-1.12,-69.96	./.	0/0:18:18,0:40:-0.00,-4.85,-73.98	./.	./.	./.	0/1:3:2,1:40:-3.73,-0.00,-8.75	0/0:21:21,0:40:-0.00,-5.75,-86.15	0/0:12:12,0:37:-0.00,-3.04,-49.64	./.	./.	./.	./.	./.	./.	./.	0/0:6:6,0:17:-0.02,-1.26,-25.33	./.	0/0:7:7,0:21:-0.01,-1.55,-29.37	./.	./.	./.	./.	./.	./.	0/0:17:17,0:40:-0.00,-4.54,-69.92
447	214	.	C	G	.	PASS	NS=10;AF=0.100	GT:DP:AD:GQ:GL	./.	./.	./.	./.	./.	./.	./.	./.	0/0:18:17,1:25:-0.00,-1.97,-49.31	./.	./.	./.	./.	./.	0/1:6:4,2:40:-4.66,-0.00,-11.76	./.	0/0:19:18,1:29:-0.00,-2.27,-52.32	./.	0/0:19:19,0:40:-0.00,-5.28,-58.35	./.	./.	./.	0/1:3:2,1:32:-2.54,-0.00,-6.63	0/0:21:21,0:40:-0.00,-5.88,-64.38	0/0:12:12,0:38:-0.00,-3.18,-37.25	./.	./.	./.	./.	./.	./.	./.	0/0:6:6,0:19:-0.02,-1.39,-19.18	./.	0/0:7:6,0:19:-0.02,-1.39,-19.18	./.	./.	./.	./.	./.	./.	0/0:17:17,0:40:-0.00,-4.68,-52.32
447	218	.	T	C	.	PASS	NS=11;AF=0.091	GT:DP:AD:GQ:GL	./.	./.	./.	./.	./.	./.	./.	./.	0/0:18:17,1:32:-0.00,-2.58,-40.15	./.	./.	./.	./.	./.	0/1:6:4,2:40:-3.45,-0.00,-9.45	./.	0/0:19:17,1:32:-0.00,-2.58,-40.15	./.	0/0:19:19,0:40:-0.00,-5.32,-47.47	./.	./.	./.	0/1:3:2,1:25:-1.92,-0.01,-5.48	0/0:21:20,0:40:-0.00,-5.62,-49.91	0/0:12:12,0:39:-0.00,-3.22,-30.39	./.	./.	./.	./.	./.	./.	./.	0/0:6:6,0:19:-0.02,-1.44,-15.77	./.	0/0:7:7,0:23:-0.01,-1.73,-18.20	./.	./.	./.	0/0:32:29,3:25:-0.01,-1.90,-64.55	./.	./.	0/0:17:17,0:40:-0.00,-4.72,-42.59
454	33	.	G	A	.	PASS	NS=6;AF=0.333	GT:DP:AD:GQ:GL	1/1:6:0,6:28:-17.47,-2.19,-0.00	./.	./.	./.	1/1:6:0,6:28:-17.47,-2.19,-0.00	./.	./.	./.	./.	0/0:4:4,0:26:-0.00,-2.02,-12.36	./.	./.	./.	./.	./.	./.	./.	0/0:4:4,0:26:-0.00,-2.02,-12.36	./.	./.	./.	./.	./.	./.	./.	./.	./.	./.	0/0:6:6,0:32:-0.00,-2.62,-18.32	./.	./.	./.	./.	0/0:6:6,0:32:-0.00,-2.62,-18.32	./.	./.	./.	./.	./.	./.	./.	./.
454	55	.	G	A	.	PASS	NS=6;AF=0.333	GT:DP:AD:GQ:GL	0/0:6:6,0:20:-0.01,-1.51,-17.97	./.	./.	./.	0/0:6:6,0:20:-0.01,-1.51,-17.97	./.	./.	./.	0/1:8:5,3:40:-6.85,-0.00,-12.88	./.	./.	./.	./.	./.	./.	0/1:8:5,3:40:-6.85,-0.00,-12.88	./.	./.	./.	./.	./.	./.	./.	./.	./.	./.	./.	./.	0/1:6:4,2:40:-4.47,-0.00,-10.49	./.	./.	./.	./.	0/1:6:4,2:40:-4.47,-0.00,-10.49	./.	./.	./.	./.	./.	./.	./.	./.
454	124	.	G	A	.	PASS	NS=6;AF=0.417	GT:DP:AD:GQ:GL	./.	./.	./.	./.	0/1:8:5,3:40:-7.55,-0.00,-14.90	./.	./.	./.	0/1:11:2,9:40:-25.59,-0.00,-4.53	./.	./.	./.	./.	./.	./.	0/1:13:4,9:40:-24.99,-0.00,-10.24	./.	0/0:8:8,0:25:-0.01,-1.93,-26.31	./.	./.	./.	./.	./.	./.	./.	./.	./.	./.	0/1:9:2,7:40:-19.88,-0.00,-5.13	./.	./.	./.	./.	0/1:9:4,5:40:-13.56,-0.00,-11.44	./.	./.	./.	./.	./.	./.	./.	./.
454	133	.	G	A	.	PASS	NS=7;AF=0.071	GT:DP:AD:GQ:GL	./.	./.	./.	./.	0/1:8:4,4:40:-9.78,-0.00,-11.29	./.	./.	./.	0/0:11:11,0:40:-0.00,-3.76,-36.25	0/0:4:4,0:22:-0.01,-1.66,-14.15	./.	./.	./.	./.	./.	0/0:13:13,0:40:-0.00,-4.36,-42.57	./.	0/0:8:8,0:35:-0.00,-2.86,-26.78	./.	./.	./.	./.	./.	./.	./.	./.	./.	./.	0/0:9:9,0:38:-0.00,-3.16,-29.93	./.	./.	./.	./.	0/0:9:9,0:38:-0.00,-3.16,-29.93	./.	./.	./.	./.	./.	./.	./.	./.
454	159	.	G	A	.	PASS	NS=7;AF=0.429	GT:DP:AD:GQ:GL	0/0:5:5,0:14:-0.04,-1.03,-15.34	./.	./.	./.	./.	./.	./.	./.	0/1:6:5,1:21:-1.58,-0.01,-14.02	0/1:1:0,1:17:-3.09,-0.03,-1.25	./.	./.	./.	./.	./.	0/1:6:4,2:40:-4.42,-0.00,-11.15	./.	0/1:4:2,2:40:-5.02,-0.00,-6.04	./.	./.	./.	./.	./.	./.	./.	./.	./.	./.	0/1:4:3,1:28:-2.17,-0.00,-8.90	./.	./.	./.	./.	0/1:6:5,1:21:-1.58,-0.01,-14.02	./.	./.	./.	./.	./.	./.	./.	./.
454	217	.	C	T	.	PASS	NS=6;AF=0.083	GT:DP:AD:GQ:GL	./.	./.	./.	./.	0/1:4:2,2:40:-4.10,-0.00,-5.60	./.	./.	./.	0/0:6:6,0:28:-0.00,-2.21,-18.64	./.	./.	./.	./.	./.	./.	0/0:6:6,0:28:-0.00,-2.21,-18.64	./.	0/0:4:4,0:21:-0.01,-1.62,-12.94	./.	./.	./.	./.	./.	./.	./.	./.	./.	./.	0/0:4:4,0:21:-0.01,-1.62,-12.94	./.	./.	./.	./.	0/0:6:6,0:28:-0.00,-2.21,-18.64	./.	./.	./.	./.	./.	./.	./.	./.
456	78	.	A	G	.	PASS	NS=3;AF=0.333	GT:DP:AD:GQ:GL	./.	./.	0/0:142:141,1:40:0.00,-39.93,-558.54	./.	./.	./.	./.	./.	./.	./.	0/0:177:175,2:40:0.00,-46.48,-690.13	./.	./.	./.	./.	./.	./.	./.	./.	./.	./.	./.	./.	./.	./.	./.	./.	./.	./.	./.	./.	./.	./.	./.	./.	./.	./.	1/1:167:3,164:40:-641.73,-39.21,0.00	./.	./.	./.	./.
456	81	.	C	A	.	PASS	NS=3;AF=0.333	GT:DP:AD:GQ:GL	./.	./.	0/0:142:142,0:40:-0.00,-43.83,-418.32	./.	./.	./.	./.	./.	./.	./.	0/0:177:173,4:40:0.00,-42.58,-497.81	./.	./.	./.	./.	./.	./.	./.	./.	./.	./.	./.	./.	./.	./.	./.	./.	./.	./.	./.	./.	./.	./.	./.	./.	./.	./.	1/1:166:2,163:40:-473.71,-44.59,0.00	./.	./.	./.	./.
456	84	.	G	A	.	PASS	NS=3;AF=0.333	GT:DP:AD:GQ:GL	./.	./.	0/0:142:142,0:40:0.00,-44.14,-418.33	./.	./.	./.	./.	./.	./.	./.	0/0:177:177,0:40:0.00,-54.66,-521.37	./.	./.	./.	./.	./.	./.	./.	./.	./.	./.	./.	./.	./.	./.	./.	./.	./.	./.	./.	./.	./.	./.	./.	./.	./.	./.	1/1:166:15,150:40:-397.15,-6.60,-0.00	./.	./.	./.	./.
456	186	.	G	A	.	PASS	NS=3;AF=0.333	GT:DP:AD:GQ:GL	./.	./.	0/0:79:76,3:40:0.00,-15.82,-184.87	./.	./.	./.	./.	./.	./.	./.	0/1:102:89,13:31:-2.45,-0.00,-194.87	./.	./.	./.	./.	./.	./.	./.	./.	./.	./.	./.	./.	./.	./.	./.	./.	./.	./.	./.	./.	./.	./.	./.	./.	./.	./.	0/1:167:84,81:40:-154.70,0.00,-163.41	./.	./.	./.	./.
458	5	.	G	A	.	PASS	NS=7;AF=0.357	GT:DP:AD:GQ:GL	0/0:7:7,0:17:-0.03,-1.21,-28.92	./.	./.	./.	0/0:7:7,0:17:-0.03,-1.21,-28.92	./.	./.	./.	./.	./.	./.	./.	./.	./.	./.	./.	./.	./.	0/1:11:6,5:40:-17.77,0.00,-22.47	./.	./.	0/1:9:6,3:40:-10.31,-0.00,-23.08	./.	./.	0/1:11:6,5:40:-17.77,0.00,-22.47	./.	./.	./.	./.	./.	./.	./.	./.	./.	./.	./.	0/1:8:7,1:32:-2.55,-0.00,-27.41	./.	0/1:30:26,4:40:-8.02,-0.00,-97.39	./.	./.	./.
458	35	.	C	A	.	PASS	NS=6;AF=0.250	GT:DP:AD:GQ:GL	0/0:7:7,0:19:-0.02,-1.39,-12.67	./.	./.	./.	0/0:7:7,0:19:-0.02,-1.39,-12.67	./.	./.	./.	./.	./.	./.	./.	./.	./.	./.	./.	./.	./.	0/1:11:6,3:37:-3.09,-0.00,-9.02	./.	./.	0/1:9:6,3:37:-3.09,-0.00,-9.02	./.	./.	0/1:11:6,3:37:-3.09,-0.00,-9.02	./.	./.	./.	./.	./.	./.	./.	./.	./.	./.	./.	./.	./.	0/0:30:26,1:40:-0.00,-5.53,-42.92	./.	./.	./.
458	41	.	G	A	.	PASS	NS=6;AF=0.417	GT:DP:AD:GQ:GL	0/1:7:6,1:37:-3.06,-0.00,-23.70	./.	./.	./.	0/1:7:6,1:37:-3.06,-0.00,-23.70	./.	./.	./.	./.	./.	./.	./.	./.	./.	./.	./.	./.	./.	0/1:11:7,4:40:-13.95,-0.00,-26.52	./.	./.	./.	./.	./.	0/1:11:7,4:40:-13.95,-0.00,-26.52	./.	./.	./.	./.	./.	./.	./.	./.	./.	./.	./.	0/0:8:8,0:18:-0.02,-1.30,-32.76	./.	0/1:30:26,4:40:-8.23,-0.00,-97.41	./.	./.	./.
458	155	.	T	C	.	PASS	NS=6;AF=0.417	GT:DP:AD:GQ:GL	0/0:7:7,0:17:-0.03,-1.22,-19.05	./.	./.	./.	./.	./.	./.	./.	./.	./.	./.	./.	./.	0/1:6:3,3:40:-6.97,-0.00,-7.65	./.	./.	./.	./.	0/1:8:5,3:40:-6.37,-0.00,-12.29	./.	./.	./.	./.	./.	0/1:8:5,3:40:-6.37,-0.00,-12.29	./.	./.	./.	./.	./.	./.	./.	./.	./.	./.	./.	0/1:8:7,1:16:-1.16,-0.03,-17.57	./.	0/1:30:26,4:30:-2.39,-0.00,-60.72	./.	./.	./.
458	173	.	A	G	.	PASS	NS=6;AF=0.417	GT:DP:AD:GQ:GL	0/0:7:7,0:17:-0.03,-1.25,-21.05	./.	./.	./.	./.	./.	./.	./.	./.	./.	./.	./.	./.	0/1:6:3,3:40:-7.79,-0.00,-8.49	./.	./.	./.	./.	0/1:8:6,2:40:-4.28,-0.00,-16.60	./.	./.	./.	./.	./.	0/1:8:6,2:40:-4.28,-0.00,-16.60	./.	./.	./.	./.	./.	./.	./.	./.	./.	./.	./.	0/1:8:7,1:19:-1.40,-0.02,-19.52	./.	0/1:30:26,4:40:-3.48,-0.00,-68.04	./.	./.	./.
458	176	.	C	T	.	PASS	NS=6;AF=0.417	GT:DP:AD:GQ:GL	0/0:7:7,0:16:-0.03,-1.16,-28.27	./.	./.	./.	./.	./.	./.	./.	./.	./.	./.	./.	./.	0/1:6:3,3:40:-11.01,-0.00,-11.63	./.	./.	./.	./.	0/1:8:5,3:40:-10.41,-0.00,-18.92	./.	./.	./.	./.	./.	0/1:8:5,3:40:-10.41,-0.00,-18.92	./.	./.	./.	./.	./.	./.	./.	./.	./.	./.	./.	0/1:8:7,1:31:-2.52,-0.00,-26.81	./.	0/1:30:26,4:40:-7.73,-0.00,-95.15	./.	./.	./.
458	182	.	T	C	.	PASS	NS=6;AF=0.417	GT:DP:AD:GQ:GL	0/0:7:7,0:17:-0.03,-1.24,-20.73	./.	./.	./.	./.	./.	./.	./.	./.	./.	./.	./.	./.	0/1:6:3,3:40:-7.80,-0.00,-8.18	./.	./.	./.	./.	0/1:8:5,3:40:-7.20,-0.00,-13.39	./.	./.	./.	./.	./.	0/1:8:5,3:40:-7.20,-0.00,-13.39	./.	./.	./.	./.	./.	./.	./.	./.	./.	./.	./.	0/1:8:7,1:19:-1.41,-0.02,-19.21	./.	0/1:30:26,4:40:-3.49,-0.00,-67.73	./.	./.	./.
459	19	.	T	A	.	PASS	NS=3;AF=0.333	GT:DP:AD:GQ:GL	./.	1/1:19:1,18:40:-22.56,-4.03,-0.00	0/0:32:29,1:40:-0.00,-7.39,-37.83	./.	./.	./.	./.	./.	./.	./.	0/0:36:29,5:38:-0.00,-3.15,-32.46	./.	./.	./.	./.	./.	./.	./.	./.	./.	./.	./.	./.	./.	./.	./.	./.	./.	./.	./.	./.	./.	./.	./.	./.	./.	./.	./.	./.	./.	./.	./.
459	211	.	C	T	.	PASS	NS=4;AF=0.500	GT:DP:AD:GQ:GL	./.	0/1:19:16,3:32:-2.54,-0.00,-32.67	0/1:29:24,5:40:-4.14,-0.00,-48.03	./.	./.	./.	./.	./.	./.	./.	0/1:24:18,6:40:-7.93,-0.00,-35.76	./.	./.	./.	./.	./.	./.	./.	./.	./.	./.	./.	./.	./.	./.	./.	./.	./.	./.	./.	./.	./.	./.	./.	./.	./.	./.	./.	./.	0/1:38:26,11:40:-15.52,0.00,-50.23	./.	./.
464	117	.	A	G	.	PASS	NS=3;AF=0.500	GT:DP:AD:GQ:GL	./.	./.	0/1:41:31,10:40:-26.31,0.00,-104.84	./.	./.	./.	./.	./.	./.	./.	0/1:40:29,11:40:-30.33,0.00,-97.68	./.	./.	./.	./.	./.	./.	./.	./.	./.	./.	./.	./.	./.	./.	./.	./.	./.	./.	./.	./.	./.	./.	0/1:17:12,5:40:-14.89,-0.00,-41.24	./.	./.	./.	./.	./.	./.	./.	./.
464	188	.	A	T	.	PASS	NS=3;AF=0.500	GT:DP:AD:GQ:GL	./.	./.	0/1:21:5,16:40:-50.56,-0.00,-12.44	./.	./.	./.	./.	./.	./.	./.	0/1:20:7,13:40:-40.50,0.00,-19.65	./.	./.	./.	./.	./.	./.	./.	./.	./.	./.	./.	./.	./.	./.	./.	./.	./.	./.	./.	./.	./.	./.	0/1:10:4,6:40:-19.34,-0.00,-12.30	./.	./.	./.	./.	./.	./.	./.	./.
465	29	.	A	G	.	PASS	NS=23;AF=0.370	GT:DP:AD:GQ:GL	0/0:6:6,0:18:-0.02,-1.33,-24.21	0/0:13:13,0:40:-0.00,-3.42,-51.22	0/1:33:26,7:40:-17.59,0.00,-91.97	0/1:8:6,2:40:-5.81,-0.00,-22.28	0/0:6:6,0:18:-0.02,-1.33,-24.21	0/0:13:13,0:40:-0.00,-3.42,-51.22	0/1:8:7,1:25:-1.95,-0.00,-26.15	0/1:9:8,1:22:-1.66,-0.01,-29.71	./.	0/1:7:6,1:28:-2.25,-0.00,-22.58	0/1:33:26,7:40:-17.59,0.00,-91.97	0/1:8:7,1:25:-1.95,-0.00,-26.15	0/1:9:8,1:22:-1.66,-0.01,-29.71	./.	./.	./.	0/1:15:11,4:40:-11.42,-0.00,-39.48	0/1:7:6,1:28:-2.25,-0.00,-22.58	0/1:15:12,3:40:-7.56,-0.00,-43.34	0/1:4:3,1:38:-3.15,-0.00,-11.90	0/0:15:15,0:40:-0.00,-4.02,-58.94	./.	./.	0/1:15:11,4:40:-11.42,-0.00,-39.48	0/1:15:12,3:40:-7.56,-0.00,-43.34	./.	0/1:4:3,1:38:-3.15,-0.00,-11.90	./.	./.	0/0:15:15,0:40:-0.00,-4.02,-58.94	./.	./.	./.	./.	./.	./.	./.	0/1:8:6,2:40:-5.81,-0.00,-22.28	./.	0/1:46:39,7:40:-13.68,-0.00,-138.25	./.	./.
465	51	.	G	C	.	PASS	NS=18;AF=0.056	GT:DP:AD:GQ:GL	0/0:6:6,0:29:-0.00,-2.26,-10.39	0/0:13:12,1:34:-0.00,-2.79,-17.76	0/0:33:26,4:39:-0.00,-3.24,-33.99	./.	0/0:6:6,0:29:-0.00,-2.26,-10.39	0/0:13:12,1:34:-0.00,-2.79,-17.76	0/0:8:7,1:19:-0.02,-1.38,-10.40	0/0:9:8,1:22:-0.01,-1.66,-11.87	./.	./.	0/0:33:26,4:39:-0.00,-3.24,-33.99	0/0:8:7,1:19:-0.02,-1.38,-10.40	0/0:9:8,1:22:-0.01,-1.66,-11.87	./.	./.	./.	0/1:15:11,4:15:-1.10,-0.04,-12.95	./.	0/0:15:12,2:21:-0.01,-1.61,-16.29	./.	0/0:15:15,0:40:-0.00,-4.84,-23.66	./.	./.	0/1:15:11,4:15:-1.10,-0.04,-12.95	0/0:15:12,2:21:-0.01,-1.61,-16.29	./.	./.	./.	./.	0/0:15:15,0:40:-0.00,-4.84,-23.66	./.	./.	./.	./.	./.	./.	./.	./.	0/0:13:12,1:34:-0.00,-2.79,-17.76	0/0:46:39,7:40:-0.00,-3.40,-48.74	./.	./.
465	137	.	A	G	.	PASS	NS=26;AF=0.038	GT:DP:AD:GQ:GL	0/0:10:10,0:40:-0.00,-4.01,-41.71	0/1:20:16,4:40:-9.02,-0.00,-58.76	0/0:55:55,0:40:0.00,-17.56,-222.21	0/0:11:11,0:40:-0.00,-4.31,-45.72	0/0:8:8,0:40:-0.00,-3.41,-33.69	0/1:19:17,2:18:-1.32,-0.02,-63.09	0/0:11:11,0:40:-0.00,-4.31,-45.72	0/0:12:12,0:40:-0.00,-4.61,-49.74	./.	0/0:9:9,0:40:-0.00,-3.71,-37.70	0/0:44:44,0:40:-0.00,-14.25,-178.09	0/0:13:13,0:40:-0.00,-4.91,-53.75	0/0:14:14,0:40:-0.00,-5.22,-57.76	./.	./.	./.	0/0:21:21,0:40:-0.00,-7.32,-85.84	0/0:12:12,0:40:-0.00,-4.61,-49.74	0/0:22:22,0:40:-0.00,-7.62,-89.85	0/0:6:6,0:34:-0.00,-2.81,-25.67	0/0:20:20,0:40:-0.00,-7.02,-81.82	./.	./.	0/0:24:24,0:40:-0.00,-8.23,-97.87	0/0:23:23,0:40:-0.00,-7.92,-93.86	./.	0/0:6:6,0:34:-0.00,-2.81,-25.67	./.	0/0:31:31,0:40:-0.00,-10.33,-125.95	0/0:25:25,0:40:-0.00,-8.53,-101.88	./.	./.	./.	0/0:26:26,0:40:-0.00,-8.83,-105.89	./.	./.	./.	0/0:13:13,0:40:-0.00,-4.91,-53.75	0/0:13:13,0:40:-0.00,-4.91,-53.75	0/0:45:45,0:40:-0.00,-14.55,-182.10	./.	./.
467	28	.	C	T	.	PASS	NS=4;AF=0.500	GT:DP:AD:GQ:GL	1/1:3:0,3:27:-7.81,-2.17,-0.00	./.	./.	./.	1/1:3:0,3:27:-7.81,-2.17,-0.00	./.	./.	./.	./.	./.	./.	./.	./.	./.	./.	./.	0/0:7:7,0:40:-0.00,-3.36,-18.20	./.	./.	./.	./.	./.	./.	0/0:7:7,0:40:-0.00,-3.36,-18.20	./.	./.	./.	./.	./.	./.	./.	./.	./.	./.	./.	./.	./.	./.	./.	./.	./.	./.
467	69	.	A	G	.	PASS	NS=2;AF=0.500	GT:DP:AD:GQ:GL	./.	./.	./.	./.	./.	./.	./.	./.	./.	./.	./.	./.	./.	./.	./.	./.	0/1:7:3,4:40:-9.71,-0.00,-5.83	./.	./.	./.	./.	./.	./.	0/1:7:3,4:40:-9.71,-0.00,-5.83	./.	./.	./.	./.	./.	./.	./.	./.	./.	./.	./.	./.	./.	./.	./.	./.	./.	./.
469	60	.	A	C	.	PASS	NS=5;AF=0.200	GT:DP:AD:GQ:GL	./.	./.	./.	./.	./.	./.	./.	./.	./.	0/0:61:56,5:40:-0.00,-5.78,-130.98	./.	./.	./.	./.	./.	./.	./.	0/0:61:56,5:40:-0.00,-5.78,-130.98	./.	./.	0/0:26:24,1:40:-0.00,-5.22,-59.37	./.	./.	./.	./.	./.	./.	./.	./.	0/0:26:24,1:40:-0.00,-5.22,-59.37	./.	./.	./.	./.	./.	./.	./.	./.	1/1:14:0,14:40:-35.25,-3.93,-0.00	./.	./.	./.
469	189	.	A	G	.	PASS	NS=1;AF=0.500	GT:DP:AD:GQ:GL	./.	./.	./.	./.	./.	./.	./.	./.	./.	./.	./.	./.	./.	./.	./.	./.	./.	./.	./.	./.	./.	./.	./.	./.	./.	./.	./.	./.	./.	./.	./.	./.	./.	./.	./.	./.	./.	./.	0/1:10:1,9:15:-20.30,-0.04,-1.09	./.	./.	./.
469	212	.	A	G	.	PASS	NS=1;AF=0.500	GT:DP:AD:GQ:GL	./.	./.	./.	./.	./.	./.	./.	./.	./.	./.	./.	./.	./.	./.	./.	./.	./.	./.	./.	./.	./.	./.	./.	./.	./.	./.	./.	./.	./.	./.	./.	./.	./.	./.	./.	./.	./.	./.	0/1:14:13,1:17:-1.22,-0.03,-46.46	./.	./.	./.
475	8	.	A	G	.	PASS	NS=7;AF=0.286	GT:DP:AD:GQ:GL	./.	0/0:21:20,1:40:-0.00,-4.04,-47.22	0/0:28:25,3:17:-0.03,-1.22,-54.65	./.	./.	0/0:21:20,1:40:-0.00,-4.04,-47.22	./.	./.	./.	./.	0/0:28:25,3:17:-0.03,-1.22,-54.65	./.	./.	./.	./.	./.	1/1:35:0,34:40:-83.70,-10.12,-0.00	./.	./.	./.	./.	./.	./.	1/1:34:0,33:40:-81.23,-9.82,-0.00	./.	./.	./.	./.	./.	./.	./.	./.	./.	./.	./.	./.	./.	./.	0/0:8:8,0:32:-0.00,-2.62,-20.05	./.	./.	./.
475	16	.	A	G	.	PASS	NS=9;AF=0.333	GT:DP:AD:GQ:GL	./.	0/1:21:8,13:40:-29.27,0.00,-15.90	1/1:28:1,27:40:-71.18,-5.47,-0.00	./.	./.	0/1:21:8,13:40:-29.27,0.00,-15.90	./.	./.	./.	./.	1/1:28:1,27:40:-71.18,-5.47,-0.00	./.	./.	./.	./.	./.	0/0:35:35,0:40:-0.00,-10.72,-96.75	./.	./.	./.	0/0:14:14,0:40:-0.00,-4.41,-38.94	./.	./.	0/0:34:34,0:40:-0.00,-10.42,-94.00	./.	./.	./.	./.	./.	0/0:14:14,0:40:-0.00,-4.41,-38.94	./.	./.	./.	./.	./.	./.	./.	./.	0/0:8:8,0:32:-0.00,-2.61,-22.42	./.	./.	./.
475	48	.	T	A	.	PASS	NS=8;AF=0.125	GT:DP:AD:GQ:GL	./.	./.	0/0:28:28,0:40:-0.00,-9.01,-107.11	./.	./.	./.	./.	./.	./.	./.	0/0:28:28,0:40:-0.00,-9.01,-107.11	./.	./.	./.	./.	./.	0/0:35:35,0:40:-0.00,-11.12,-133.68	./.	./.	./.	0/0:14:14,0:40:-0.00,-4.80,-53.95	./.	./.	0/0:34:34,0:40:-0.00,-10.82,-129.88	./.	./.	./.	./.	./.	0/0:14:14,0:40:-0.00,-4.80,-53.95	./.	./.	./.	./.	./.	./.	./.	./.	1/1:8:0,8:28:-29.57,-2.19,-0.00	0/0:110:110,0:40:0.00,-33.69,-418.42	./.	./.
475	57	.	T	G	.	PASS	NS=10;AF=0.400	GT:DP:AD:GQ:GL	./.	0/0:21:20,0:40:-0.00,-5.95,-16.60	0/0:28:27,0:40:-0.00,-7.63,-22.35	./.	./.	0/0:21:20,0:40:-0.00,-5.95,-16.60	./.	./.	./.	./.	0/0:28:27,0:40:-0.00,-7.63,-22.35	./.	./.	./.	./.	./.	1/1:35:0,18:40:-14.59,-5.29,-0.00	./.	./.	./.	1/1:14:2,7:20:-3.93,-1.50,-0.01	./.	./.	1/1:34:0,18:40:-14.59,-5.29,-0.00	./.	./.	./.	./.	./.	1/1:14:2,7:20:-3.93,-1.50,-0.01	./.	./.	./.	./.	./.	./.	./.	./.	0/0:8:4,0:27:-0.00,-2.12,-3.47	0/0:110:79,17:40:-0.00,-10.23,-51.08	./.	./.
475	77	.	A	G	.	PASS	NS=10;AF=0.100	GT:DP:AD:GQ:GL	./.	0/0:21:16,3:16:-0.03,-1.13,-23.03	0/1:28:14,12:40:-11.73,-0.00,-16.56	./.	./.	0/0:21:16,3:16:-0.03,-1.13,-23.03	./.	./.	./.	./.	0/1:28:14,12:40:-11.73,-0.00,-16.56	./.	./.	./.	./.	./.	0/0:35:35,0:40:-0.00,-10.71,-59.32	./.	./.	./.	0/0:14:14,0:40:-0.00,-4.59,-24.64	./.	./.	0/0:34:34,0:40:-0.00,-10.42,-57.67	./.	./.	./.	./.	./.	0/0:14:14,0:40:-0.00,-4.59,-24.64	./.	./.	./.	./.	./.	./.	./.	./.	0/0:8:8,0:35:-0.00,-2.84,-14.74	0/0:110:93,12:40:-0.00,-11.30,-135.28	./.	./.
475	85	.	A	G	.	PASS	NS=9;AF=0.444	GT:DP:AD:GQ:GL	./.	0/0:21:20,1:40:-0.00,-4.42,-47.20	0/0:29:29,0:40:-0.00,-9.30,-72.00	./.	./.	0/0:21:20,1:40:-0.00,-4.42,-47.20	./.	./.	./.	./.	0/0:30:30,0:40:-0.00,-9.60,-74.48	./.	./.	./.	./.	./.	1/1:37:0,36:40:-89.19,-11.32,-0.00	./.	./.	./.	1/1:14:0,14:40:-34.64,-4.73,-0.00	./.	./.	1/1:35:0,34:40:-84.23,-10.72,-0.00	./.	./.	./.	./.	./.	1/1:15:0,15:40:-37.12,-5.03,-0.00	./.	./.	./.	./.	./.	./.	./.	./.	0/0:8:8,0:37:-0.00,-3.01,-19.92	./.	./.	./.
475	141	.	G	A	.	PASS	NS=10;AF=0.050	GT:DP:AD:GQ:GL	./.	0/0:28:28,0:40:-0.00,-9.28,-111.17	0/0:43:43,0:40:-0.00,-13.80,-169.88	./.	./.	0/0:35:35,0:40:-0.00,-11.39,-138.57	./.	./.	./.	./.	0/0:41:41,0:40:-0.00,-13.19,-162.05	./.	./.	./.	./.	./.	0/0:53:53,0:40:-0.00,-16.81,-209.02	./.	./.	./.	0/0:24:24,0:40:-0.00,-8.08,-95.52	./.	./.	0/0:50:50,0:40:-0.00,-15.90,-197.27	./.	./.	./.	./.	./.	0/0:18:18,0:40:-0.00,-6.27,-72.03	./.	./.	./.	./.	./.	./.	./.	./.	0/1:8:6,2:40:-4.57,-0.00,-21.81	0/0:110:110,0:40:-0.00,-33.96,-432.10	./.	./.
475	150	.	A	C	.	PASS	NS=8;AF=0.188	GT:DP:AD:GQ:GL	./.	./.	0/1:20:9,11:40:-17.05,-0.00,-14.23	./.	./.	0/1:17:12,5:40:-5.37,-0.00,-21.41	./.	./.	./.	./.	0/1:21:8,13:40:-20.95,-0.00,-11.84	./.	./.	./.	./.	./.	0/0:29:28,1:40:-0.00,-6.59,-57.97	./.	./.	./.	0/0:11:11,0:40:-0.00,-3.33,-24.43	./.	./.	0/0:25:24,1:40:-0.00,-5.40,-49.59	./.	./.	./.	./.	./.	0/0:9:8,0:30:-0.00,-2.44,-18.14	./.	./.	./.	./.	./.	./.	./.	./.	0/0:8:8,0:30:-0.00,-2.44,-18.14	./.	./.	./.
477	33	.	T	G	.	PASS	NS=25;AF=0.420	GT:DP:AD:GQ:GL	./.	0/1:15:9,6:40:-10.13,-0.00,-18.16	0/1:36:21,15:40:-24.96,0.00,-40.03	0/1:35:27,8:40:-8.84,-0.00,-54.40	./.	0/1:15:9,6:40:-10.13,-0.00,-18.16	0/1:7:2,5:40:-10.18,-0.00,-4.13	0/1:7:2,5:40:-10.18,-0.00,-4.13	0/1:8:2,6:40:-12.23,-0.00,-3.83	./.	0/1:35:21,14:40:-22.92,0.00,-40.33	0/1:7:2,5:40:-10.18,-0.00,-4.13	0/1:7:2,5:40:-10.18,-0.00,-4.13	./.	0/1:6:4,2:40:-3.44,-0.00,-9.12	0/1:8:2,6:40:-12.23,-0.00,-3.83	0/0:49:45,4:40:-0.00,-4.73,-97.17	./.	0/1:11:9,2:25:-1.95,-0.00,-19.36	./.	./.	./.	0/1:6:4,2:40:-3.44,-0.00,-9.12	0/0:49:45,4:40:-0.00,-4.73,-97.17	0/1:11:9,2:25:-1.95,-0.00,-19.36	./.	./.	./.	0/1:8:5,2:38:-3.14,-0.00,-11.17	./.	./.	./.	0/1:4:1,3:33:-6.39,-0.00,-2.68	0/1:8:5,2:38:-3.14,-0.00,-11.17	0/1:4:1,3:33:-6.39,-0.00,-2.68	0/0:21:21,0:40:-0.00,-5.74,-50.25	./.	0/1:35:27,8:40:-8.84,-0.00,-54.40	0/1:13:8,5:40:-8.39,-0.00,-16.41	0/0:136:127,6:40:0.00,-25.16,-284.84	./.	./.
477	157	.	G	T	.	PASS	NS=31;AF=0.032	GT:DP:AD:GQ:GL	./.	0/0:12:12,0:40:-0.00,-4.67,-49.11	0/0:20:20,0:40:-0.00,-7.08,-80.79	0/0:24:24,0:40:-0.00,-8.28,-96.62	./.	0/0:11:11,0:40:-0.00,-4.37,-45.16	0/0:6:6,0:35:-0.00,-2.86,-25.36	0/0:6:6,0:35:-0.00,-2.86,-25.36	0/0:6:6,0:35:-0.00,-2.86,-25.36	./.	0/0:29:29,0:40:-0.00,-9.78,-116.42	0/0:6:6,0:35:-0.00,-2.86,-25.36	0/0:6:6,0:35:-0.00,-2.86,-25.36	./.	0/0:4:4,0:29:-0.00,-2.26,-17.45	0/0:6:6,0:35:-0.00,-2.86,-25.36	0/0:31:31,0:40:-0.00,-10.39,-124.34	./.	0/0:8:8,0:40:-0.00,-3.46,-33.28	0/0:4:4,0:29:-0.00,-2.26,-17.45	0/1:4:2,2:40:-5.66,-0.00,-7.26	./.	0/0:3:3,0:25:-0.00,-1.96,-13.49	0/0:34:34,0:40:-0.00,-11.29,-136.21	0/0:8:8,0:40:-0.00,-3.46,-33.28	0/0:2:2,0:22:-0.01,-1.67,-9.53	0/0:3:3,0:25:-0.00,-1.96,-13.49	./.	0/0:7:7,0:38:-0.00,-3.16,-29.32	0/1:5:4,1:19:-1.41,-0.02,-14.90	0/0:2:2,0:22:-0.01,-1.67,-9.53	./.	0/0:4:4,0:29:-0.00,-2.26,-17.45	0/0:4:4,0:29:-0.00,-2.26,-17.45	0/0:2:2,0:22:-0.01,-1.67,-9.53	0/0:21:21,0:40:-0.00,-7.38,-84.75	./.	0/0:29:29,0:40:-0.00,-9.78,-116.42	0/0:13:13,0:40:-0.00,-4.97,-53.07	0/0:135:135,0:40:0.00,-41.69,-536.07	./.	./.
477	178	.	C	T	.	PASS	NS=31;AF=0.032	GT:DP:AD:GQ:GL	./.	0/0:12:12,0:40:-0.00,-4.67,-49.11	0/0:20:20,0:40:-0.00,-7.08,-80.79	0/0:24:24,0:40:-0.00,-8.28,-96.62	./.	0/0:11:11,0:40:-0.00,-4.37,-45.16	0/0:6:6,0:35:-0.00,-2.86,-25.36	0/0:6:6,0:35:-0.00,-2.86,-25.36	0/0:6:6,0:35:-0.00,-2.86,-25.36	./.	0/0:29:29,0:40:-0.00,-9.78,-116.42	0/0:6:6,0:35:-0.00,-2.86,-25.36	0/0:6:6,0:35:-0.00,-2.86,-25.36	./.	0/0:4:4,0:29:-0.00,-2.26,-17.45	0/0:6:6,0:35:-0.00,-2.86,-25.36	0/0:31:31,0:40:-0.00,-10.39,-124.34	./.	0/0:8:8,0:40:-0.00,-3.46,-33.28	0/0:4:4,0:29:-0.00,-2.26,-17.45	0/1:4:2,2:40:-5.66,-0.00,-7.26	./.	0/0:3:3,0:25:-0.00,-1.96,-13.49	0/0:34:34,0:40:-0.00,-11.29,-136.21	0/0:8:8,0:40:-0.00,-3.46,-33.28	0/0:2:2,0:22:-0.01,-1.67,-9.53	0/0:3:3,0:25:-0.00,-1.96,-13.49	./.	0/0:7:7,0:38:-0.00,-3.16,-29.32	0/1:5:4,1:19:-1.41,-0.02,-14.90	0/0:2:2,0:22:-0.01,-1.67,-9.53	./.	0/0:4:4,0:29:-0.00,-2.26,-17.45	0/0:4:4,0:29:-0.00,-2.26,-17.45	0/0:2:2,0:22:-0.01,-1.67,-9.53	0/0:21:21,0:40:-0.00,-7.38,-84.75	./.	0/0:29:29,0:40:-0.00,-9.78,-116.42	0/0:13:13,0:40:-0.00,-4.97,-53.07	0/0:135:135,0:40:0.00,-41.69,-536.07	./.	./.
478	197	.	C	T	.	PASS	NS=8;AF=0.500	GT:DP:AD:GQ:GL	./.	./.	./.	./.	./.	./.	./.	./.	0/1:1:0,1:18:-3.87,-0.02,-1.35	0/1:2:1,1:40:-3.55,-0.00,-3.63	./.	./.	./.	./.	0/1:3:2,1:39:-3.25,-0.00,-5.93	0/1:1:0,1:18:-3.87,-0.02,-1.35	0/1:4:3,1:36:-2.95,-0.00,-8.24	0/1:3:2,1:39:-3.25,-0.00,-5.93	./.	./.	./.	./.	0/1:3:2,1:39:-3.25,-0.00,-5.93	0/1:3:1,2:40:-5.85,-0.00,-3.33	./.	./.	./.	./.	./.	./.	./.	./.	./.	./.	./.	./.	./.	./.	./.	./.	./.	./.
478	207	.	A	T	.	PASS	NS=2;AF=0.500	GT:DP:AD:GQ:GL	./.	./.	./.	./.	./.	./.	./.	./.	./.	./.	./.	./.	./.	./.	./.	./.	0/1:4:3,1:27:-2.15,-0.00,-8.24	0/1:3:2,1:31:-2.45,-0.00,-5.91	./.	./.	./.	./.	./.	./.	./.	./.	./.	./.	./.	./.	./.	./.	./.	./.	./.	./.	./.	./.	./.	./.	./.	./.
478	213	.	A	G	.	PASS	NS=5;AF=0.500	GT:DP:AD:GQ:GL	./.	./.	./.	./.	./.	./.	./.	./.	./.	./.	./.	./.	./.	./.	0/1:3:2,1:40:-3.36,-0.00,-5.98	./.	0/1:4:3,1:37:-3.06,-0.00,-8.30	0/1:3:2,1:40:-3.36,-0.00,-5.98	./.	./.	./.	./.	0/1:3:2,1:40:-3.36,-0.00,-5.98	0/1:4:2,2:40:-5.68,-0.00,-5.68	./.	./.	./.	./.	./.	./.	./.	./.	./.	./.	./.	./.	./.	./.	./.	./.	./.	./.
482	9	.	G	T	.	PASS	NS=14;AF=0.143	GT:DP:AD:GQ:GL	./.	0/0:27:26,0:40:-0.00,-9.03,-48.33	./.	./.	./.	0/0:30:29,0:40:-0.00,-9.91,-53.82	1/1:3:0,3:21:-4.79,-1.55,-0.01	./.	0/0:8:8,0:40:-0.00,-3.72,-15.37	./.	0/0:59:56,0:40:0.00,-17.87,-103.26	1/1:3:0,3:21:-4.79,-1.55,-0.01	./.	./.	./.	0/0:9:9,0:40:-0.00,-4.02,-17.20	0/0:44:42,0:40:-0.00,-13.74,-77.63	./.	./.	./.	./.	./.	./.	0/0:44:42,0:40:-0.00,-13.74,-77.63	0/0:4:4,0:32:-0.00,-2.55,-8.04	./.	./.	./.	0/0:68:61,5:40:-0.00,-11.66,-103.26	./.	./.	./.	./.	0/0:68:61,5:40:-0.00,-11.66,-103.26	./.	./.	./.	./.	0/0:13:12,1:40:-0.00,-3.37,-20.86	0/0:119:108,10:40:0.00,-17.83,-180.17	./.	./.
482	30	.	G	A	.	PASS	NS=10;AF=0.200	GT:DP:AD:GQ:GL	./.	0/0:31:28,1:40:-0.00,-6.60,-65.14	./.	./.	./.	0/0:34:30,2:40:-0.00,-5.10,-67.54	0/0:3:3,0:17:-0.03,-1.24,-7.65	./.	1/1:8:0,8:29:-18.74,-2.28,-0.00	./.	0/0:61:61,0:40:0.00,-18.57,-146.63	0/0:3:3,0:17:-0.03,-1.24,-7.65	./.	./.	./.	./.	./.	./.	./.	./.	./.	./.	./.	./.	1/1:4:0,4:15:-9.19,-1.12,-0.03	./.	./.	./.	0/0:70:66,4:40:-0.00,-11.68,-149.02	./.	./.	./.	./.	0/0:70:66,4:40:-0.00,-11.68,-149.02	./.	./.	./.	./.	./.	0/0:119:105,14:30:-0.00,-2.38,-218.53	./.	./.
482	60	.	A	T	.	PASS	NS=3;AF=0.333	GT:DP:AD:GQ:GL	./.	./.	./.	./.	./.	./.	./.	./.	0/0:8:8,0:25:-0.01,-1.90,-16.38	./.	1/1:61:6,54:40:-98.09,-5.06,-0.00	./.	./.	./.	./.	0/0:9:9,0:28:-0.00,-2.19,-18.42	./.	./.	./.	./.	./.	./.	./.	./.	./.	./.	./.	./.	./.	./.	./.	./.	./.	./.	./.	./.	./.	./.	./.	./.	./.	./.
482	66	.	C	T	.	PASS	NS=11;AF=0.273	GT:DP:AD:GQ:GL	./.	0/0:31:31,0:40:-0.00,-9.67,-124.83	./.	./.	./.	0/0:34:34,0:40:-0.00,-10.58,-136.87	0/0:3:3,0:17:-0.02,-1.27,-12.45	./.	1/1:8:0,8:30:-31.74,-2.37,-0.00	./.	0/0:61:60,1:40:-0.00,-14.69,-237.24	0/0:3:3,0:17:-0.02,-1.27,-12.45	./.	./.	./.	1/1:9:0,9:33:-35.75,-2.67,-0.00	./.	./.	./.	./.	./.	./.	./.	./.	1/1:4:0,4:16:-15.70,-1.19,-0.03	./.	./.	./.	0/0:70:70,0:40:0.00,-21.41,-281.40	./.	./.	./.	./.	0/0:70:70,0:40:0.00,-21.41,-281.40	./.	./.	./.	./.	./.	0/0:119:118,1:40:0.00,-32.15,-470.08	./.	./.
482	93	.	C	T	.	PASS	NS=11;AF=0.182	GT:DP:AD:GQ:GL	./.	0/0:30:29,1:40:-0.00,-5.19,-113.24	./.	./.	./.	0/0:33:32,1:40:-0.00,-6.09,-125.29	0/0:3:3,0:15:-0.03,-1.11,-12.87	./.	1/1:8:0,8:23:-31.35,-1.80,-0.01	./.	0/0:60:60,0:40:0.00,-18.23,-241.76	0/0:6:6,0:25:-0.00,-1.98,-24.89	./.	./.	./.	0/1:9:1,8:25:-29.25,-0.01,-1.93	./.	./.	./.	./.	./.	./.	./.	./.	0/1:4:1,3:40:-10.67,-0.00,-3.43	./.	./.	./.	0/0:72:72,0:40:0.00,-21.85,-289.95	./.	./.	./.	./.	0/0:70:70,0:40:0.00,-21.24,-281.92	./.	./.	./.	./.	./.	0/0:119:118,1:40:0.00,-31.98,-470.68	./.	./.
482	106	.	C	T	.	PASS	NS=3;AF=0.333	GT:DP:AD:GQ:GL	./.	./.	./.	./.	./.	./.	./.	./.	0/0:12:12,0:38:-0.00,-3.17,-30.26	./.	1/1:61:1,60:40:-146.60,-14.99,-0.00	./.	./.	./.	./.	0/0:13:13,0:40:-0.00,-3.47,-32.75	./.	./.	./.	./.	./.	./.	./.	./.	./.	./.	./.	./.	./.	./.	./.	./.	./.	./.	./.	./.	./.	./.	./.	./.	./.	./.
482	114	.	C	T	.	PASS	NS=2;AF=0.500	GT:DP:AD:GQ:GL	./.	./.	./.	./.	./.	./.	./.	./.	0/0:12:12,0:38:-0.00,-3.12,-33.74	./.	1/1:61:0,61:40:-169.36,-17.48,0.00	./.	./.	./.	./.	./.	./.	./.	./.	./.	./.	./.	./.	./.	./.	./.	./.	./.	./.	./.	./.	./.	./.	./.	./.	./.	./.	./.	./.	./.	./.	./.
482	152	.	C	T	.	PASS	NS=5;AF=0.300	GT:DP:AD:GQ:GL	./.	./.	./.	./.	./.	./.	./.	./.	1/1:5:0,5:13:-19.59,-0.91,-0.06	./.	0/0:57:57,0:40:0.00,-16.80,-226.39	0/0:6:6,0:20:-0.02,-1.47,-24.11	./.	./.	./.	0/1:7:1,6:31:-22.05,-0.00,-2.52	./.	./.	./.	./.	./.	./.	./.	./.	./.	./.	./.	./.	0/0:58:55,3:40:-0.00,-5.20,-206.56	./.	./.	./.	./.	./.	./.	./.	./.	./.	./.	./.	./.	./.
482	189	.	C	T	.	PASS	NS=4;AF=0.375	GT:DP:AD:GQ:GL	./.	0/0:19:18,1:19:-0.02,-1.45,-67.29	./.	./.	./.	./.	./.	./.	1/1:5:0,5:13:-19.45,-0.91,-0.06	./.	0/0:59:59,0:40:0.00,-17.41,-232.73	./.	./.	./.	./.	0/1:7:1,6:31:-21.88,-0.00,-2.49	./.	./.	./.	./.	./.	./.	./.	./.	./.	./.	./.	./.	./.	./.	./.	./.	./.	./.	./.	./.	./.	./.	./.	./.	./.	./.
482	198	.	C	T	.	PASS	NS=4;AF=0.375	GT:DP:AD:GQ:GL	./.	./.	./.	./.	./.	./.	./.	./.	./.	./.	0/1:59:16,43:40:-52.55,-0.00,-10.11	./.	./.	./.	./.	0/0:7:7,0:19:-0.02,-1.39,-12.15	./.	./.	./.	./.	./.	./.	./.	./.	0/1:4:3,1:16:-1.13,-0.03,-5.24	./.	./.	./.	0/1:52:26,22:40:-22.03,0.00,-29.35	./.	./.	./.	./.	./.	./.	./.	./.	./.	./.	./.	./.	./.
482	207	.	C	G	.	PASS	NS=4;AF=0.500	GT:DP:AD:GQ:GL	./.	0/0:19:17,2:26:-0.00,-2.07,-23.20	./.	./.	./.	./.	./.	./.	1/1:5:0,5:15:-7.64,-1.05,-0.04	./.	0/0:59:47,8:39:-0.00,-3.22,-60.16	./.	./.	./.	./.	1/1:7:0,7:21:-10.69,-1.59,-0.01	./.	./.	./.	./.	./.	./.	./.	./.	./.	./.	./.	./.	./.	./.	./.	./.	./.	./.	./.	./.	./.	./.	./.	./.	./.	./.
482	237	.	A	G	.	PASS	NS=10;AF=0.150	GT:DP:AD:GQ:GL	./.	0/0:19:18,1:25:-0.01,-1.91,-68.38	./.	./.	./.	0/0:28:27,1:40:-0.00,-4.62,-103.83	./.	./.	0/1:5:1,4:40:-14.13,-0.00,-3.71	./.	0/0:59:56,3:40:-0.00,-6.07,-210.19	0/0:3:3,0:15:-0.04,-1.07,-13.26	./.	./.	./.	0/1:7:2,5:40:-17.46,-0.00,-7.05	./.	./.	./.	./.	./.	./.	./.	./.	0/1:4:1,3:40:-10.49,-0.00,-4.01	./.	./.	./.	0/0:52:52,0:40:-0.00,-15.78,-206.25	./.	./.	./.	./.	0/0:54:54,0:40:0.00,-16.38,-214.13	./.	./.	./.	./.	./.	0/0:118:118,0:40:0.00,-35.64,-466.26	./.	./.
486	37	.	T	G	.	PASS	NS=13;AF=0.192	GT:DP:AD:GQ:GL	0/0:3:3,0:21:-0.01,-1.57,-10.64	./.	0/0:8:8,0:37:-0.00,-3.06,-27.26	0/0:4:4,0:24:-0.01,-1.86,-13.96	0/0:3:3,0:21:-0.01,-1.57,-10.64	./.	./.	./.	0/0:15:15,0:40:-0.00,-5.16,-50.54	1/1:4:0,4:17:-12.68,-1.23,-0.03	0/0:8:8,0:37:-0.00,-3.06,-27.26	./.	./.	./.	./.	0/0:15:15,0:40:-0.00,-5.16,-50.54	0/0:14:14,0:40:-0.00,-4.86,-47.21	1/1:4:0,4:17:-12.68,-1.23,-0.03	./.	./.	./.	./.	./.	0/0:14:14,0:40:-0.00,-4.86,-47.21	./.	./.	./.	./.	./.	./.	./.	./.	./.	0/1:5:4,1:16:-1.20,-0.03,-11.82	./.	./.	./.	0/0:4:4,0:24:-0.01,-1.86,-13.96	./.	./.	./.	./.
486	66	.	G	A	.	PASS	NS=7;AF=0.357	GT:DP:AD:GQ:GL	./.	./.	./.	0/0:4:4,0:14:-0.04,-1.02,-13.41	./.	./.	./.	./.	./.	1/1:4:0,4:13:-13.29,-0.96,-0.05	./.	./.	./.	./.	./.	./.	0/0:14:14,0:40:-0.00,-3.98,-46.63	1/1:4:0,4:13:-13.29,-0.96,-0.05	./.	./.	./.	./.	./.	0/0:14:14,0:40:-0.00,-3.98,-46.63	./.	./.	./.	./.	./.	./.	./.	./.	./.	0/1:5:1,4:27:-12.03,-0.00,-2.11	./.	./.	./.	0/0:4:4,0:14:-0.04,-1.02,-13.41	./.	./.	./.	./.
486	110	.	G	A	.	PASS	NS=8;AF=0.250	GT:DP:AD:GQ:GL	0/0:5:5,0:20:-0.01,-1.51,-11.14	./.	./.	1/1:7:0,7:23:-14.87,-1.80,-0.01	0/0:4:4,0:17:-0.03,-1.22,-8.99	./.	./.	./.	./.	0/0:3:3,0:13:-0.05,-0.95,-6.85	./.	./.	./.	./.	./.	./.	./.	0/0:8:7,0:27:-0.00,-2.09,-15.46	./.	./.	./.	./.	./.	./.	./.	./.	./.	./.	0/0:8:8,0:30:-0.00,-2.39,-17.63	./.	./.	./.	./.	0/0:7:7,0:27:-0.00,-2.09,-15.46	./.	./.	./.	1/1:5:0,5:17:-10.56,-1.22,-0.03	./.	./.	./.	./.
486	154	.	A	G	.	PASS	NS=13;AF=0.154	GT:DP:AD:GQ:GL	0/0:3:3,0:20:-0.01,-1.50,-10.40	./.	0/0:8:8,0:36:-0.00,-2.99,-26.51	0/0:4:4,0:23:-0.01,-1.80,-13.62	0/0:3:3,0:20:-0.01,-1.50,-10.40	./.	./.	./.	0/0:12:12,0:40:-0.00,-4.20,-39.41	./.	0/0:7:7,0:33:-0.00,-2.69,-23.29	./.	./.	./.	./.	0/0:10:10,0:40:-0.00,-3.60,-32.96	0/0:10:10,0:40:-0.00,-3.60,-32.96	1/1:4:0,4:15:-12.22,-1.11,-0.03	./.	./.	./.	./.	./.	0/0:10:10,0:40:-0.00,-3.60,-32.96	./.	./.	./.	./.	0/1:4:3,1:19:-1.45,-0.02,-8.61	./.	./.	./.	./.	0/1:4:3,1:19:-1.45,-0.02,-8.61	./.	./.	./.	0/0:3:3,0:20:-0.01,-1.50,-10.40	./.	./.	./.	./.
486	161	.	A	T	.	PASS	NS=2;AF=0.500	GT:DP:AD:GQ:GL	./.	./.	./.	./.	./.	./.	./.	./.	./.	./.	./.	./.	./.	./.	./.	./.	./.	./.	./.	./.	./.	./.	./.	./.	./.	./.	./.	./.	0/1:4:2,2:40:-6.26,-0.00,-5.70	./.	./.	./.	./.	0/1:4:3,1:37:-3.04,-0.00,-8.92	./.	./.	./.	./.	./.	./.	./.	./.
486	162	.	A	T	.	PASS	NS=5;AF=0.200	GT:DP:AD:GQ:GL	./.	./.	./.	./.	./.	./.	./.	./.	./.	./.	./.	./.	./.	./.	./.	./.	0/0:10:10,0:35:-0.00,-2.83,-15.35	0/0:4:4,0:16:-0.03,-1.14,-6.52	./.	./.	./.	./.	./.	0/0:10:9,0:32:-0.00,-2.54,-13.88	./.	./.	./.	./.	0/1:4:2,2:24:-1.85,-0.01,-2.43	./.	./.	./.	./.	0/1:4:1,3:14:-3.37,-0.05,-1.00	./.	./.	./.	./.	./.	./.	./.	./.
486	184	.	T	A	.	PASS	NS=5;AF=0.200	GT:DP:AD:GQ:GL	./.	./.	./.	0/1:4:1,3:40:-8.60,-0.00,-3.43	./.	./.	./.	./.	./.	./.	./.	./.	./.	./.	./.	./.	./.	0/0:4:4,0:14:-0.05,-0.99,-13.97	./.	./.	./.	./.	./.	./.	./.	./.	./.	./.	0/0:4:4,0:14:-0.05,-0.99,-13.97	./.	./.	./.	./.	0/0:4:4,0:14:-0.05,-0.99,-13.97	./.	./.	./.	0/1:3:1,2:40:-5.72,-0.00,-3.73	./.	./.	./.	./.
486	187	.	G	A	.	PASS	NS=8;AF=0.125	GT:DP:AD:GQ:GL	0/0:3:3,0:13:-0.06,-0.90,-11.00	./.	./.	0/1:4:3,1:26:-2.07,-0.00,-9.80	0/0:3:3,0:13:-0.06,-0.90,-11.00	./.	./.	./.	./.	./.	./.	./.	./.	./.	./.	0/0:10:10,0:36:-0.00,-2.95,-33.40	./.	0/0:4:4,0:16:-0.03,-1.17,-14.18	./.	./.	./.	./.	./.	./.	./.	./.	./.	./.	0/0:4:4,0:16:-0.03,-1.17,-14.18	./.	./.	./.	./.	0/0:4:4,0:16:-0.03,-1.17,-14.18	./.	./.	./.	0/1:3:2,1:30:-2.37,-0.00,-6.89	./.	./.	./.	./.
486	189	.	G	A	.	PASS	NS=6;AF=0.167	GT:DP:AD:GQ:GL	./.	./.	./.	0/0:4:4,0:15:-0.04,-1.10,-13.51	./.	./.	./.	./.	./.	./.	./.	./.	./.	./.	./.	./.	0/0:9:9,0:32:-0.00,-2.57,-29.52	0/0:4:4,0:15:-0.04,-1.10,-13.51	./.	./.	./.	./.	./.	0/0:9:9,0:32:-0.00,-2.57,-29.52	./.	./.	./.	./.	0/1:4:2,2:40:-5.35,-0.00,-5.99	./.	./.	./.	./.	0/1:4:1,3:34:-8.56,-0.00,-2.78	./.	./.	./.	./.	./.	./.	./.	./.
486	190	.	A	G	.	PASS	NS=4;AF=0.500	GT:DP:AD:GQ:GL	./.	./.	./.	0/1:4:3,1:38:-3.19,-0.00,-9.73	./.	./.	./.	./.	./.	./.	./.	./.	./.	./.	./.	./.	./.	./.	./.	./.	./.	./.	./.	./.	./.	./.	./.	./.	0/1:4:2,2:40:-6.40,-0.00,-6.52	./.	./.	./.	./.	0/1:4:1,3:40:-9.60,-0.00,-3.31	./.	./.	./.	0/1:3:2,1:40:-3.49,-0.00,-6.82	./.	./.	./.	./.
486	202	.	G	A	.	PASS	NS=6;AF=0.083	GT:DP:AD:GQ:GL	./.	./.	./.	0/0:4:4,0:16:-0.03,-1.16,-5.90	./.	./.	./.	./.	./.	./.	./.	./.	./.	./.	./.	./.	0/0:10:10,0:34:-0.00,-2.81,-13.76	0/0:4:4,0:16:-0.03,-1.16,-5.90	./.	./.	./.	./.	./.	0/0:10:9,0:31:-0.00,-2.53,-12.45	./.	./.	./.	./.	0/1:4:2,2:20:-1.52,-0.02,-2.12	./.	./.	./.	./.	./.	./.	./.	./.	0/0:3:3,0:13:-0.06,-0.91,-4.61	./.	./.	./.	./.
486	203	.	A	G	.	PASS	NS=6;AF=0.167	GT:DP:AD:GQ:GL	./.	./.	./.	0/0:4:4,0:15:-0.04,-1.09,-13.57	./.	./.	./.	./.	./.	./.	./.	./.	./.	./.	./.	./.	0/0:10:10,0:35:-0.00,-2.86,-32.88	0/0:4:4,0:15:-0.04,-1.09,-13.57	./.	./.	./.	./.	./.	0/0:10:10,0:35:-0.00,-2.86,-32.88	./.	./.	./.	./.	0/1:4:2,2:40:-5.40,-0.00,-6.03	./.	./.	./.	./.	0/1:4:1,3:34:-8.62,-0.00,-2.80	./.	./.	./.	./.	./.	./.	./.	./.
486	204	.	C	T	.	PASS	NS=3;AF=0.500	GT:DP:AD:GQ:GL	./.	./.	./.	0/1:4:3,1:40:-3.53,-0.00,-8.90	./.	./.	./.	./.	./.	./.	./.	./.	./.	./.	./.	./.	./.	./.	./.	./.	./.	./.	./.	./.	./.	./.	./.	./.	0/1:4:1,3:31:-9.98,-0.00,-2.45	./.	./.	./.	./.	./.	./.	./.	./.	0/1:3:2,1:40:-3.83,-0.00,-5.97	./.	./.	./.	./.
486	208	.	G	T	.	PASS	NS=11;AF=0.091	GT:DP:AD:GQ:GL	0/0:3:3,0:22:-0.01,-1.67,-7.28	./.	0/0:8:7,0:35:-0.00,-2.86,-15.98	0/0:4:4,0:25:-0.00,-1.97,-9.45	0/0:3:3,0:22:-0.01,-1.67,-7.28	./.	./.	./.	0/0:12:12,0:40:-0.00,-4.35,-26.85	./.	0/0:7:7,0:35:-0.00,-2.86,-15.98	./.	./.	./.	./.	0/0:10:10,0:40:-0.00,-3.75,-22.50	0/0:10:10,0:40:-0.00,-3.75,-22.50	1/1:4:0,4:17:-7.98,-1.24,-0.03	./.	./.	./.	./.	./.	0/0:10:10,0:40:-0.00,-3.75,-22.50	./.	./.	./.	./.	./.	./.	./.	./.	./.	./.	./.	./.	./.	0/0:3:3,0:22:-0.01,-1.67,-7.28	./.	./.	./.	./.
486	219	.	A	G	.	PASS	NS=4;AF=0.500	GT:DP:AD:GQ:GL	./.	./.	./.	0/1:4:3,1:40:-3.32,-0.00,-9.60	./.	./.	./.	./.	./.	./.	./.	./.	./.	./.	./.	./.	./.	./.	./.	./.	./.	./.	./.	./.	./.	./.	./.	./.	0/1:4:2,2:40:-6.55,-0.00,-6.37	./.	./.	./.	./.	0/1:4:3,1:40:-3.32,-0.00,-9.60	./.	./.	./.	0/1:3:2,1:40:-3.62,-0.00,-6.67	./.	./.	./.	./.
488	190	.	C	T	.	PASS	NS=2;AF=0.500	GT:DP:AD:GQ:GL	./.	./.	./.	0/1:26:3,23:36:-66.16,-0.00,-2.99	./.	./.	./.	./.	./.	./.	./.	./.	./.	./.	./.	./.	./.	./.	./.	./.	./.	./.	./.	./.	./.	./.	./.	./.	./.	./.	./.	./.	./.	./.	./.	./.	./.	0/1:44:23,21:40:-54.46,0.00,-60.49	./.	./.	./.	./.
488	193	.	C	T	.	PASS	NS=2;AF=0.500	GT:DP:AD:GQ:GL	./.	./.	./.	0/1:27:4,23:40:-66.00,-0.00,-5.84	./.	./.	./.	./.	./.	./.	./.	./.	./.	./.	./.	./.	./.	./.	./.	./.	./.	./.	./.	./.	./.	./.	./.	./.	./.	./.	./.	./.	./.	./.	./.	./.	./.	0/1:44:24,20:40:-51.43,0.00,-63.77	./.	./.	./.	./.
493	25	.	G	A	.	PASS	NS=3;AF=0.167	GT:DP:AD:GQ:GL	0/0:4:4,0:19:-0.02,-1.44,-11.86	./.	./.	./.	0/0:4:4,0:19:-0.02,-1.44,-11.86	./.	./.	./.	./.	./.	./.	./.	./.	./.	./.	./.	./.	./.	./.	./.	./.	./.	./.	./.	./.	./.	./.	./.	./.	./.	./.	./.	./.	./.	./.	./.	./.	./.	0/1:12:5,7:40:-14.38,-0.00,-10.62	./.	./.	./.
493	149	.	T	C	.	PASS	NS=3;AF=0.167	GT:DP:AD:GQ:GL	0/0:3:3,0:16:-0.03,-1.14,-9.20	./.	./.	./.	0/0:4:4,0:19:-0.02,-1.42,-11.76	./.	./.	./.	./.	./.	./.	./.	./.	./.	./.	./.	./.	./.	./.	./.	./.	./.	./.	./.	./.	./.	./.	./.	./.	./.	./.	./.	./.	./.	./.	./.	./.	./.	0/1:12:5,7:40:-14.25,-0.00,-10.52	./.	./.	./.
496	75	.	G	A	.	PASS	NS=12;AF=0.125	GT:DP:AD:GQ:GL	0/0:4:4,0:22:-0.01,-1.67,-15.78	./.	0/1:20:14,6:40:-14.92,-0.00,-44.96	0/0:13:13,0:40:-0.00,-4.36,-47.87	0/0:4:4,0:22:-0.01,-1.67,-15.78	./.	./.	./.	0/0:23:23,0:40:-0.00,-7.37,-83.52	./.	0/1:17:14,3:40:-5.13,-0.00,-45.86	./.	./.	./.	./.	0/0:20:20,0:40:-0.00,-6.47,-72.83	0/0:14:13,1:16:-0.03,-1.13,-44.33	./.	./.	./.	./.	./.	./.	0/1:15:13,2:27:-2.17,-0.00,-42.90	./.	./.	./.	./.	./.	./.	./.	./.	./.	./.	./.	./.	./.	0/0:14:14,0:40:-0.00,-4.67,-51.43	0/0:22:22,0:40:-0.00,-7.07,-79.96	0/0:18:18,0:40:-0.00,-5.87,-65.70	./.	./.
496	191	.	A	G	.	PASS	NS=9;AF=0.500	GT:DP:AD:GQ:GL	./.	./.	0/1:15:12,3:40:-6.66,-0.00,-38.32	0/1:8:6,2:40:-5.32,-0.00,-19.81	./.	./.	./.	./.	0/1:11:6,5:40:-14.73,-0.00,-18.90	./.	./.	./.	./.	./.	./.	0/1:19:14,5:40:-12.33,-0.00,-44.00	0/1:7:6,1:28:-2.19,-0.00,-20.11	./.	./.	./.	./.	./.	./.	0/1:9:6,3:40:-8.46,-0.00,-19.50	./.	./.	./.	./.	./.	./.	./.	./.	./.	./.	./.	./.	./.	0/1:9:7,2:40:-5.02,-0.00,-22.94	0/1:22:19,3:40:-4.55,-0.00,-60.28	0/1:18:11,7:40:-19.50,0.00,-33.98	./.	./.
498	89	.	A	C	.	PASS	NS=10;AF=0.500	GT:DP:AD:GQ:GL	./.	0/1:526:256,270:40:-685.87,0.00,-642.01	0/1:8:7,1:29:-2.34,-0.00,-20.89	0/1:1098:374,724:40:-1930.36,0.00,-838.18	./.	0/1:505:236,269:40:-689.06,0.00,-585.93	./.	0/1:260:167,93:40:-213.61,0.00,-444.32	./.	./.	0/1:7:5,2:40:-5.76,-0.00,-14.95	./.	0/1:250:169,81:40:-179.18,0.00,-453.56	./.	./.	./.	0/1:126:97,26:40:-45.76,0.00,-267.11	./.	./.	./.	./.	./.	./.	0/1:138:107,28:40:-48.39,0.00,-294.70	./.	./.	./.	./.	./.	./.	./.	./.	./.	./.	./.	./.	./.	0/1:1112:379,733:40:-1954.23,0.00,-849.57	./.	./.	./.	./.
498	159	.	A	G	.	PASS	NS=10;AF=0.100	GT:DP:AD:GQ:GL	./.	0/0:267:267,0:40:-0.00,-80.93,-953.59	0/1:5:4,1:20:-1.49,-0.01,-13.73	0/0:566:566,0:40:0.00,-170.90,-2019.75	./.	0/0:240:240,0:40:0.00,-72.80,-857.32	./.	0/0:128:128,0:40:0.00,-39.10,-457.96	./.	./.	0/1:4:3,1:23:-1.78,-0.01,-10.46	./.	0/0:123:123,0:40:-0.00,-37.60,-440.13	./.	./.	./.	0/0:56:56,0:40:0.00,-17.44,-201.22	./.	./.	./.	./.	./.	./.	0/0:74:73,0:40:0.00,-22.55,-261.84	./.	./.	./.	./.	./.	./.	./.	./.	./.	./.	./.	./.	./.	0/0:562:562,0:40:-0.00,-169.70,-2005.48	./.	./.	./.	./.
498	165	.	T	C	.	PASS	NS=10;AF=0.100	GT:DP:AD:GQ:GL	./.	0/0:267:267,0:40:0.00,-80.96,-1231.73	0/1:5:4,1:31:-2.52,-0.00,-17.88	0/0:566:566,0:40:0.00,-170.96,-2609.36	./.	0/0:240:240,0:40:0.00,-72.83,-1107.33	./.	0/0:128:128,0:40:0.00,-39.12,-591.30	./.	./.	0/1:4:3,1:35:-2.82,-0.00,-13.58	./.	0/0:123:123,0:40:-0.00,-37.61,-568.26	./.	./.	./.	0/0:56:56,0:40:-0.00,-17.44,-259.56	./.	./.	./.	./.	./.	./.	0/0:74:74,0:40:-0.00,-22.86,-342.49	./.	./.	./.	./.	./.	./.	./.	./.	./.	./.	./.	./.	./.	0/0:562:562,0:40:0.00,-169.76,-2590.93	./.	./.	./.	./.
501	160	.	T	C	.	PASS	NS=6;AF=0.167	GT:DP:AD:GQ:GL	./.	./.	0/0:14:13,0:40:-0.00,-3.74,-29.13	./.	0/1:3:2,1:19:-1.40,-0.02,-4.81	./.	./.	./.	./.	./.	0/0:9:8,0:28:-0.00,-2.25,-18.42	./.	./.	./.	./.	./.	0/0:15:14,1:28:-0.00,-2.20,-29.13	./.	0/1:4:2,2:39:-3.23,-0.00,-4.50	./.	./.	./.	./.	./.	./.	./.	./.	./.	./.	./.	./.	./.	./.	./.	./.	./.	./.	./.	./.	0/0:24:23,1:40:-0.00,-4.87,-48.42	./.	./.
501	161	.	A	T	.	PASS	NS=5;AF=0.400	GT:DP:AD:GQ:GL	0/1:8:5,3:40:-4.38,-0.00,-8.99	./.	./.	./.	0/1:3:1,2:33:-3.90,-0.00,-2.66	./.	./.	./.	./.	./.	./.	./.	./.	./.	./.	./.	0/1:14:8,4:40:-5.15,-0.00,-13.67	./.	0/1:4:3,1:22:-1.66,-0.01,-6.28	./.	./.	./.	./.	./.	./.	./.	./.	./.	./.	./.	./.	./.	./.	0/0:13:12,1:15:-0.04,-1.05,-22.24	./.	./.	./.	./.	./.	./.	./.	./.
501	176	.	A	G	.	PASS	NS=5;AF=0.100	GT:DP:AD:GQ:GL	0/1:8:5,3:40:-4.14,-0.00,-9.83	./.	0/0:16:16,0:40:-0.00,-4.77,-36.14	./.	./.	./.	./.	./.	./.	./.	0/0:8:8,0:30:-0.00,-2.39,-18.74	./.	./.	./.	./.	./.	./.	./.	0/0:6:6,0:23:-0.01,-1.80,-14.40	./.	./.	./.	./.	./.	0/0:11:10,1:16:-0.03,-1.14,-20.95	./.	./.	./.	./.	./.	./.	./.	./.	./.	./.	./.	./.	./.	./.	./.	./.	./.
501	209	.	A	T	.	PASS	NS=3;AF=0.500	GT:DP:AD:GQ:GL	./.	./.	./.	./.	./.	./.	./.	./.	./.	./.	./.	./.	./.	./.	./.	./.	./.	./.	0/1:6:3,3:40:-10.44,-0.00,-10.14	./.	./.	./.	./.	./.	./.	./.	./.	./.	0/1:10:3,7:40:-23.39,-0.00,-8.94	./.	./.	./.	./.	0/1:15:5,10:40:-32.50,-0.00,-14.51	./.	./.	./.	./.	./.	./.	./.	./.
503	10	.	A	G	.	PASS	NS=26;AF=0.038	GT:DP:AD:GQ:GL	0/0:5:5,0:30:-0.00,-2.42,-19.40	0/0:3:3,0:24:-0.01,-1.82,-12.28	0/0:13:13,0:40:-0.00,-4.83,-47.89	0/0:7:7,0:37:-0.00,-3.02,-26.52	0/0:5:5,0:30:-0.00,-2.42,-19.40	0/0:3:3,0:24:-0.01,-1.82,-12.28	./.	0/0:3:3,0:24:-0.01,-1.82,-12.28	0/0:6:6,0:33:-0.00,-2.72,-22.96	0/0:5:5,0:30:-0.00,-2.42,-19.40	0/0:13:13,0:40:-0.00,-4.83,-47.89	./.	0/0:3:3,0:24:-0.01,-1.82,-12.28	0/1:7:4,3:40:-7.66,-0.00,-12.82	./.	0/0:6:6,0:33:-0.00,-2.72,-22.96	0/0:14:14,0:40:-0.00,-5.13,-51.45	0/0:5:5,0:30:-0.00,-2.42,-19.40	0/0:3:3,0:24:-0.01,-1.82,-12.28	0/0:5:5,0:30:-0.00,-2.42,-19.40	./.	0/1:7:4,3:40:-7.66,-0.00,-12.82	./.	0/0:14:14,0:40:-0.00,-5.13,-51.45	0/0:3:3,0:24:-0.01,-1.82,-12.28	./.	0/0:5:5,0:30:-0.00,-2.42,-19.40	./.	0/0:7:7,0:37:-0.00,-3.02,-26.52	./.	./.	./.	./.	0/0:7:7,0:37:-0.00,-3.02,-26.52	./.	./.	./.	0/0:7:7,0:37:-0.00,-3.02,-26.52	0/0:16:16,0:40:-0.00,-5.73,-58.57	0/0:10:10,0:40:-0.00,-3.92,-37.20	./.	./.
503	156	.	A	G	.	PASS	NS=23;AF=0.130	GT:DP:AD:GQ:GL	0/0:4:4,0:21:-0.01,-1.55,-15.34	0/1:3:1,2:40:-5.69,-0.00,-3.70	0/0:11:11,0:40:-0.00,-3.64,-39.56	0/0:6:6,0:27:-0.00,-2.14,-22.25	0/0:3:3,0:17:-0.02,-1.26,-11.89	./.	./.	0/0:3:3,0:17:-0.02,-1.26,-11.89	0/0:6:6,0:27:-0.00,-2.14,-22.25	0/1:5:4,1:22:-1.63,-0.01,-13.50	0/0:7:7,0:30:-0.00,-2.44,-25.72	./.	0/0:2:2,0:14:-0.05,-0.98,-8.45	0/0:5:5,0:24:-0.01,-1.84,-18.80	./.	0/0:6:6,0:27:-0.00,-2.14,-22.25	0/1:10:8,2:40:-3.58,-0.00,-25.83	0/1:3:2,1:28:-2.23,-0.00,-7.17	0/0:2:2,0:14:-0.05,-0.98,-8.45	0/0:4:4,0:21:-0.01,-1.55,-15.34	./.	0/0:6:6,0:27:-0.00,-2.14,-22.25	./.	0/1:10:8,2:40:-3.58,-0.00,-25.83	./.	./.	0/0:5:5,0:24:-0.01,-1.84,-18.80	./.	0/1:5:4,1:22:-1.63,-0.01,-13.50	./.	./.	./.	./.	0/0:5:5,0:24:-0.01,-1.84,-18.80	./.	./.	./.	0/0:5:5,0:24:-0.01,-1.84,-18.80	0/0:16:16,0:40:-0.00,-5.15,-56.87	./.	./.	./.
503	159	.	G	A	.	PASS	NS=23;AF=0.130	GT:DP:AD:GQ:GL	0/0:4:4,0:21:-0.01,-1.55,-15.34	0/1:3:1,2:40:-5.69,-0.00,-3.70	0/0:11:11,0:40:-0.00,-3.64,-39.56	0/0:6:6,0:27:-0.00,-2.14,-22.25	0/0:3:3,0:17:-0.02,-1.26,-11.89	./.	./.	0/0:3:3,0:17:-0.02,-1.26,-11.89	0/0:6:6,0:27:-0.00,-2.14,-22.25	0/1:5:4,1:22:-1.63,-0.01,-13.50	0/0:7:7,0:30:-0.00,-2.44,-25.72	./.	0/0:2:2,0:14:-0.05,-0.98,-8.45	0/0:5:5,0:24:-0.01,-1.84,-18.80	./.	0/0:6:6,0:27:-0.00,-2.14,-22.25	0/1:10:8,2:40:-3.58,-0.00,-25.83	0/1:3:2,1:28:-2.23,-0.00,-7.17	0/0:2:2,0:14:-0.05,-0.98,-8.45	0/0:4:4,0:21:-0.01,-1.55,-15.34	./.	0/0:6:6,0:27:-0.00,-2.14,-22.25	./.	0/1:10:8,2:40:-3.58,-0.00,-25.83	./.	./.	0/0:5:5,0:24:-0.01,-1.84,-18.80	./.	0/1:5:4,1:22:-1.63,-0.01,-13.50	./.	./.	./.	./.	0/0:5:5,0:24:-0.01,-1.84,-18.80	./.	./.	./.	0/0:5:5,0:24:-0.01,-1.84,-18.80	0/0:16:16,0:40:-0.00,-5.15,-56.87	./.	./.	./.
503	162	.	G	A	.	PASS	NS=23;AF=0.130	GT:DP:AD:GQ:GL	0/0:4:4,0:21:-0.01,-1.55,-15.34	0/1:3:1,2:40:-5.69,-0.00,-3.70	0/0:11:11,0:40:-0.00,-3.64,-39.56	0/0:6:6,0:27:-0.00,-2.14,-22.25	0/0:3:3,0:17:-0.02,-1.26,-11.89	./.	./.	0/0:3:3,0:17:-0.02,-1.26,-11.89	0/0:6:6,0:27:-0.00,-2.14,-22.25	0/1:5:4,1:22:-1.63,-0.01,-13.50	0/0:7:7,0:30:-0.00,-2.44,-25.72	./.	0/0:2:2,0:14:-0.05,-0.98,-8.45	0/0:5:5,0:24:-0.01,-1.84,-18.80	./.	0/0:6:6,0:27:-0.00,-2.14,-22.25	0/1:10:8,2:40:-3.58,-0.00,-25.83	0/1:3:2,1:28:-2.23,-0.00,-7.17	0/0:2:2,0:14:-0.05,-0.98,-8.45	0/0:4:4,0:21:-0.01,-1.55,-15.34	./.	0/0:6:6,0:27:-0.00,-2.14,-22.25	./.	0/1:10:8,2:40:-3.58,-0.00,-25.83	./.	./.	0/0:5:5,0:24:-0.01,-1.84,-18.80	./.	0/1:5:4,1:22:-1.63,-0.01,-13.50	./.	./.	./.	./.	0/0:5:5,0:24:-0.01,-1.84,-18.80	./.	./.	./.	0/0:5:5,0:24:-0.01,-1.84,-18.80	0/0:16:16,0:40:-0.00,-5.15,-56.87	./.	./.	./.
503	175	.	T	A	.	PASS	NS=23;AF=0.130	GT:DP:AD:GQ:GL	0/0:4:4,0:21:-0.01,-1.55,-15.34	0/1:3:1,2:40:-5.69,-0.00,-3.70	0/0:11:11,0:40:-0.00,-3.64,-39.56	0/0:6:6,0:27:-0.00,-2.14,-22.25	0/0:3:3,0:17:-0.02,-1.26,-11.89	./.	./.	0/0:3:3,0:17:-0.02,-1.26,-11.89	0/0:6:6,0:27:-0.00,-2.14,-22.25	0/1:5:4,1:22:-1.63,-0.01,-13.50	0/0:7:7,0:30:-0.00,-2.44,-25.72	./.	0/0:2:2,0:14:-0.05,-0.98,-8.45	0/0:5:5,0:24:-0.01,-1.84,-18.80	./.	0/0:6:6,0:27:-0.00,-2.14,-22.25	0/1:10:8,2:40:-3.58,-0.00,-25.83	0/1:3:2,1:28:-2.23,-0.00,-7.17	0/0:2:2,0:14:-0.05,-0.98,-8.45	0/0:4:4,0:21:-0.01,-1.55,-15.34	./.	0/0:6:6,0:27:-0.00,-2.14,-22.25	./.	0/1:10:8,2:40:-3.58,-0.00,-25.83	./.	./.	0/0:5:5,0:24:-0.01,-1.84,-18.80	./.	0/1:5:4,1:22:-1.63,-0.01,-13.50	./.	./.	./.	./.	0/0:5:5,0:24:-0.01,-1.84,-18.80	./.	./.	./.	0/0:5:5,0:24:-0.01,-1.84,-18.80	0/0:16:16,0:40:-0.00,-5.15,-56.87	./.	./.	./.
503	177	.	C	T	.	PASS	NS=23;AF=0.130	GT:DP:AD:GQ:GL	0/0:4:4,0:21:-0.01,-1.55,-15.34	0/1:3:1,2:40:-5.69,-0.00,-3.70	0/0:11:11,0:40:-0.00,-3.64,-39.56	0/0:6:6,0:27:-0.00,-2.14,-22.25	0/0:3:3,0:17:-0.02,-1.26,-11.89	./.	./.	0/0:3:3,0:17:-0.02,-1.26,-11.89	0/0:6:6,0:27:-0.00,-2.14,-22.25	0/1:5:4,1:22:-1.63,-0.01,-13.50	0/0:7:7,0:30:-0.00,-2.44,-25.72	./.	0/0:2:2,0:14:-0.05,-0.98,-8.45	0/0:5:5,0:24:-0.01,-1.84,-18.80	./.	0/0:6:6,0:27:-0.00,-2.14,-22.25	0/1:10:8,2:40:-3.58,-0.00,-25.83	0/1:3:2,1:28:-2.23,-0.00,-7.17	0/0:2:2,0:14:-0.05,-0.98,-8.45	0/0:4:4,0:21:-0.01,-1.55,-15.34	./.	0/0:6:6,0:27:-0.00,-2.14,-22.25	./.	0/1:10:8,2:40:-3.58,-0.00,-25.83	./.	./.	0/0:5:5,0:24:-0.01,-1.84,-18.80	./.	0/1:5:4,1:22:-1.63,-0.01,-13.50	./.	./.	./.	./.	0/0:5:5,0:24:-0.01,-1.84,-18.80	./.	./.	./.	0/0:5:5,0:24:-0.01,-1.84,-18.80	0/0:16:16,0:40:-0.00,-5.15,-56.87	./.	./.	./.
503	189	.	A	G	.	PASS	NS=23;AF=0.130	GT:DP:AD:GQ:GL	0/0:4:4,0:21:-0.01,-1.55,-15.34	0/1:3:1,2:40:-5.69,-0.00,-3.70	0/0:11:11,0:40:-0.00,-3.64,-39.56	0/0:6:6,0:27:-0.00,-2.14,-22.25	0/0:3:3,0:17:-0.02,-1.26,-11.89	./.	./.	0/0:3:3,0:17:-0.02,-1.26,-11.89	0/0:6:6,0:27:-0.00,-2.14,-22.25	0/1:5:4,1:22:-1.63,-0.01,-13.50	0/0:7:7,0:30:-0.00,-2.44,-25.72	./.	0/0:2:2,0:14:-0.05,-0.98,-8.45	0/0:5:5,0:24:-0.01,-1.84,-18.80	./.	0/0:6:6,0:27:-0.00,-2.14,-22.25	0/1:10:8,2:40:-3.58,-0.00,-25.83	0/1:3:2,1:28:-2.23,-0.00,-7.17	0/0:2:2,0:14:-0.05,-0.98,-8.45	0/0:4:4,0:21:-0.01,-1.55,-15.34	./.	0/0:6:6,0:27:-0.00,-2.14,-22.25	./.	0/1:10:8,2:40:-3.58,-0.00,-25.83	./.	./.	0/0:5:5,0:24:-0.01,-1.84,-18.80	./.	0/1:5:4,1:22:-1.63,-0.01,-13.50	./.	./.	./.	./.	0/0:5:5,0:24:-0.01,-1.84,-18.80	./.	./.	./.	0/0:5:5,0:24:-0.01,-1.84,-18.80	0/0:16:16,0:40:-0.00,-5.15,-56.87	./.	./.	./.
507	6	.	G	A	.	PASS	NS=35;AF=0.029	GT:DP:AD:GQ:GL	0/0:13:13,0:40:-0.00,-5.03,-68.33	0/0:160:160,0:40:0.00,-49.28,-822.71	./.	0/0:165:165,0:40:0.00,-50.79,-848.37	0/0:13:13,0:40:-0.00,-5.03,-68.33	0/0:160:160,0:40:0.00,-49.28,-822.71	0/0:110:110,0:40:-0.00,-34.23,-566.12	0/0:86:86,0:40:0.00,-27.01,-442.95	./.	0/0:167:167,0:40:-0.00,-51.39,-858.63	./.	0/0:110:110,0:40:-0.00,-34.23,-566.12	0/0:86:86,0:40:0.00,-27.01,-442.95	0/0:63:63,0:40:-0.00,-20.09,-324.92	0/0:65:65,0:40:0.00,-20.69,-335.18	./.	0/0:1608:1608,0:40:-0.00,-485.17,-8253.66	0/0:167:167,0:40:-0.00,-51.39,-858.63	0/0:218:218,0:40:-0.00,-66.74,-1120.36	0/0:29:29,0:40:-0.00,-9.85,-150.44	0/0:79:79,0:40:0.00,-24.90,-407.03	0/0:63:63,0:40:-0.00,-20.09,-324.92	0/0:65:65,0:40:0.00,-20.69,-335.18	0/0:1606:1606,0:40:-0.00,-484.57,-8243.40	0/0:218:218,0:40:-0.00,-66.74,-1120.36	0/1:38:34,4:40:-7.97,-0.00,-163.54	0/0:29:29,0:40:-0.00,-9.85,-150.44	0/0:10:10,0:40:-0.00,-4.13,-52.93	0/0:193:193,0:40:-0.00,-59.22,-992.06	0/0:79:79,0:40:0.00,-24.90,-407.03	0/1:38:34,4:40:-7.97,-0.00,-163.54	0/0:10:10,0:40:-0.00,-4.13,-52.93	0/0:137:137,0:40:0.00,-42.36,-704.68	0/0:193:193,0:40:-0.00,-59.22,-992.06	0/0:137:137,0:40:0.00,-42.36,-704.68	./.	0/0:40:40,0:40:-0.00,-13.16,-206.89	0/0:165:165,0:40:0.00,-50.79,-848.37	./.	0/0:314:314,0:40:0.00,-95.64,-1613.02	./.	0/0:140:140,0:40:-0.00,-43.26,-720.07
509	65	.	T	A	.	PASS	NS=23;AF=0.043	GT:DP:AD:GQ:GL	0/0:7:7,0:37:-0.00,-3.02,-29.97	0/0:17:17,0:40:-0.00,-6.03,-70.50	0/0:65:65,0:40:0.00,-20.48,-265.04	0/0:14:14,0:40:-0.00,-5.13,-58.34	0/0:7:7,0:37:-0.00,-3.02,-29.97	0/0:17:17,0:40:-0.00,-6.03,-70.50	0/0:9:9,0:40:-0.00,-3.62,-38.07	./.	0/1:6:1,5:36:-17.55,-0.00,-2.93	0/0:14:14,0:40:-0.00,-5.13,-58.34	0/0:65:65,0:40:0.00,-20.48,-265.04	0/0:9:9,0:40:-0.00,-3.62,-38.07	./.	./.	./.	0/1:6:1,5:36:-17.55,-0.00,-2.93	0/0:63:63,0:40:-0.00,-19.88,-256.93	0/0:14:14,0:40:-0.00,-5.13,-58.34	0/0:29:29,0:40:-0.00,-9.64,-119.13	./.	./.	./.	./.	0/0:63:63,0:40:-0.00,-19.88,-256.93	0/0:29:29,0:40:-0.00,-9.64,-119.13	./.	./.	./.	0/0:16:16,0:40:-0.00,-5.73,-66.44	./.	./.	./.	./.	0/0:16:16,0:40:-0.00,-5.73,-66.44	./.	0/0:15:15,0:40:-0.00,-5.43,-62.39	./.	0/0:14:14,0:40:-0.00,-5.13,-58.34	0/0:15:15,0:40:-0.00,-5.43,-62.39	0/0:55:53,2:40:-0.00,-9.36,-208.30	./.	./.
509	89	.	G	A	.	PASS	NS=12;AF=0.417	GT:DP:AD:GQ:GL	0/1:7:6,1:34:-2.73,-0.00,-23.80	./.	./.	0/1:14:11,3:40:-8.73,-0.00,-41.97	0/1:7:6,1:34:-2.73,-0.00,-23.80	./.	0/1:9:7,2:40:-6.18,-0.00,-27.26	./.	0/0:6:6,0:15:-0.04,-1.06,-25.17	0/1:14:10,4:40:-12.79,-0.00,-37.92	./.	0/1:9:7,2:40:-6.18,-0.00,-27.26	./.	./.	./.	0/0:6:6,0:15:-0.04,-1.06,-25.17	./.	0/1:14:10,4:40:-12.79,-0.00,-37.92	./.	./.	./.	./.	./.	./.	./.	./.	./.	./.	0/1:16:14,2:40:-4.08,-0.00,-53.54	./.	./.	./.	./.	0/1:16:14,2:40:-4.08,-0.00,-53.54	./.	./.	./.	0/1:14:11,3:40:-8.73,-0.00,-41.97	./.	./.	./.	./.
509	90	.	T	C	.	PASS	NS=14;AF=0.357	GT:DP:AD:GQ:GL	0/1:7:6,1:32:-2.57,-0.00,-23.78	./.	./.	0/1:14:12,2:40:-4.51,-0.00,-46.00	0/1:7:6,1:32:-2.57,-0.00,-23.78	./.	0/1:9:8,1:25:-1.97,-0.00,-31.29	./.	0/0:6:6,0:17:-0.03,-1.22,-25.29	0/1:14:10,4:40:-12.62,-0.00,-37.89	./.	0/1:9:8,1:25:-1.97,-0.00,-31.29	./.	./.	./.	0/0:6:6,0:17:-0.03,-1.22,-25.29	./.	0/1:14:10,4:40:-12.62,-0.00,-37.89	0/0:30:30,0:40:-0.00,-8.41,-122.59	./.	./.	./.	./.	./.	0/0:30:30,0:40:-0.00,-8.41,-122.59	./.	./.	./.	0/1:16:14,2:40:-3.91,-0.00,-53.51	./.	./.	./.	./.	0/1:16:14,2:40:-3.91,-0.00,-53.51	./.	./.	./.	0/1:14:12,2:40:-4.51,-0.00,-46.00	./.	./.	./.	./.
509	170	.	A	G	.	PASS	NS=9;AF=0.333	GT:DP:AD:GQ:GL	0/0:5:5,0:14:-0.04,-1.01,-20.76	./.	./.	./.	0/0:5:5,0:14:-0.04,-1.01,-20.76	./.	./.	./.	./.	0/1:13:9,4:40:-12.40,-0.00,-33.12	./.	0/1:7:6,1:30:-2.38,-0.00,-23.09	./.	./.	./.	./.	./.	0/1:12:8,4:40:-12.70,-0.00,-29.48	0/1:24:17,7:40:-20.92,0.00,-61.36	./.	./.	./.	./.	./.	0/1:18:15,3:40:-6.95,-0.00,-55.28	./.	./.	./.	./.	./.	./.	./.	./.	0/1:11:10,1:16:-1.20,-0.03,-37.69	./.	./.	./.	0/0:7:7,0:21:-0.01,-1.58,-28.62	./.	./.	./.	./.
509	171	.	A	G	.	PASS	NS=8;AF=0.062	GT:DP:AD:GQ:GL	0/0:5:5,0:18:-0.02,-1.36,-12.43	./.	./.	./.	0/1:5:4,1:13:-0.94,-0.05,-8.89	./.	./.	./.	0/0:4:4,0:15:-0.04,-1.08,-10.22	0/0:13:12,1:20:-0.01,-1.52,-25.80	./.	./.	./.	./.	./.	0/0:4:4,0:15:-0.04,-1.08,-10.22	./.	0/0:12:11,1:17:-0.03,-1.23,-23.58	./.	./.	./.	./.	./.	./.	./.	./.	./.	./.	0/0:14:14,0:40:-0.00,-4.03,-32.47	./.	./.	./.	./.	0/0:11:11,0:38:-0.00,-3.14,-25.79	./.	./.	./.	./.	./.	./.	./.	./.
515	97	.	C	T	.	PASS	NS=35;AF=0.014	GT:DP:AD:GQ:GL	0/0:11:11,0:40:-0.00,-4.58,-39.58	0/0:51:51,0:40:0.00,-16.62,-177.61	0/0:211:211,0:40:-0.00,-64.76,-729.75	0/0:154:154,0:40:-0.00,-47.61,-533.05	0/0:13:13,0:40:-0.00,-5.18,-46.48	0/0:54:54,0:40:-0.00,-17.52,-187.97	0/0:30:30,0:40:-0.00,-10.30,-105.15	0/0:34:34,0:40:-0.00,-11.50,-118.95	0/0:15:15,0:40:-0.00,-5.79,-53.38	0/0:46:46,0:40:-0.00,-15.11,-160.36	0/0:212:212,0:40:0.00,-65.06,-733.20	0/0:35:35,0:40:-0.00,-11.80,-122.40	0/0:49:49,0:40:-0.00,-16.02,-170.71	0/0:17:17,0:40:-0.00,-6.39,-60.28	0/0:34:34,0:40:-0.00,-11.50,-118.95	0/0:15:15,0:40:-0.00,-5.79,-53.38	0/0:214:214,0:40:-0.00,-65.66,-740.10	0/0:49:49,0:40:-0.00,-16.02,-170.71	0/0:45:45,0:40:-0.00,-14.81,-156.91	./.	0/0:36:35,0:40:-0.00,-11.80,-122.40	0/0:16:16,0:40:-0.00,-6.09,-56.83	0/0:32:32,0:40:-0.00,-10.90,-112.05	0/0:211:211,0:40:-0.00,-64.76,-729.75	0/0:48:48,0:40:-0.00,-15.72,-167.26	0/0:12:12,0:40:-0.00,-4.88,-43.03	./.	./.	0/0:59:59,0:40:-0.00,-19.02,-205.22	0/0:39:38,0:40:-0.00,-12.71,-132.75	0/0:9:9,0:40:-0.00,-3.98,-32.68	./.	./.	0/0:58:58,0:40:0.00,-18.72,-201.77	0/1:31:25,6:40:-10.10,-0.00,-77.29	0/0:73:73,0:40:0.00,-23.24,-253.53	./.	0/0:155:155,0:40:0.00,-47.91,-536.50	0/0:148:148,0:40:0.00,-45.80,-512.34	0/0:712:712,0:40:-0.00,-215.50,-2458.61	./.	0/0:8:8,0:40:-0.00,-3.68,-29.23
516	183	.	A	G	.	PASS	NS=2;AF=0.500	GT:DP:AD:GQ:GL	./.	./.	0/1:4:2,2:40:-5.01,-0.00,-3.70	./.	./.	./.	./.	./.	./.	./.	0/1:3:2,1:35:-2.89,-0.00,-4.00	./.	./.	./.	./.	./.	./.	./.	./.	./.	./.	./.	./.	./.	./.	./.	./.	./.	./.	./.	./.	./.	./.	./.	./.	./.	./.	./.	./.	./.	./.	./.
516	204	.	G	C	.	PASS	NS=5;AF=0.200	GT:DP:AD:GQ:GL	./.	./.	0/0:4:4,0:34:-0.00,-2.74,-10.10	./.	./.	./.	./.	./.	./.	./.	0/0:2:2,0:27:-0.00,-2.15,-5.35	./.	./.	./.	0/0:2:2,0:27:-0.00,-2.15,-5.35	./.	./.	./.	./.	./.	./.	./.	0/0:2:2,0:27:-0.00,-2.15,-5.35	./.	./.	./.	./.	./.	./.	./.	./.	./.	./.	./.	./.	1/1:2:0,2:21:-4.18,-1.56,-0.01	./.	./.	./.	./.	./.	./.
516	216	.	G	A	.	PASS	NS=6;AF=0.167	GT:DP:AD:GQ:GL	./.	./.	0/0:4:4,0:34:-0.00,-2.75,-10.44	./.	./.	./.	./.	./.	./.	./.	0/0:3:3,0:31:-0.00,-2.46,-7.99	./.	./.	./.	0/0:2:2,0:27:-0.00,-2.16,-5.55	./.	./.	./.	0/0:1:1,0:24:-0.01,-1.86,-3.11	./.	./.	./.	0/0:2:2,0:27:-0.00,-2.16,-5.55	./.	./.	./.	./.	./.	./.	./.	./.	./.	./.	./.	./.	1/1:2:0,2:20:-4.25,-1.52,-0.01	./.	./.	./.	./.	./.	./.
516	221	.	A	C	.	PASS	NS=1;AF=0.500	GT:DP:AD:GQ:GL	./.	./.	./.	./.	./.	./.	./.	./.	./.	./.	./.	./.	./.	./.	./.	./.	./.	./.	0/1:1:1,0:16:-1.19,-0.03,-2.46	./.	./.	./.	./.	./.	./.	./.	./.	./.	./.	./.	./.	./.	./.	./.	./.	./.	./.	./.	./.	./.	./.	./.
521	89	.	C	T	.	PASS	NS=5;AF=0.400	GT:DP:AD:GQ:GL	0/0:8:8,0:40:-0.00,-3.82,-22.01	./.	./.	./.	0/0:4:4,0:32:-0.00,-2.62,-11.09	./.	./.	./.	./.	./.	./.	./.	./.	./.	./.	./.	./.	./.	./.	./.	./.	./.	./.	./.	./.	1/1:4:0,4:31:-10.77,-2.46,-0.00	./.	./.	./.	./.	1/1:5:0,5:34:-13.50,-2.76,-0.00	./.	./.	./.	./.	./.	./.	./.	0/0:6:6,0:39:-0.00,-3.22,-16.55	./.	./.	./.
521	172	.	G	T	.	PASS	NS=4;AF=0.250	GT:DP:AD:GQ:GL	0/1:4:2,2:40:-3.86,-0.00,-5.23	./.	./.	./.	0/1:3:1,2:36:-4.16,-0.00,-2.97	./.	./.	./.	./.	./.	./.	./.	./.	./.	./.	./.	./.	./.	./.	./.	./.	./.	./.	./.	./.	0/0:3:3,0:14:-0.05,-1.00,-9.08	./.	./.	./.	./.	./.	./.	./.	./.	./.	./.	./.	./.	0/0:6:6,0:24:-0.01,-1.86,-16.70	./.	./.	./.
526	110	.	G	T	.	PASS	NS=33;AF=0.030	GT:DP:AD:GQ:GL	0/0:7:7,0:38:-0.00,-3.15,-33.34	0/0:16:16,0:40:-0.00,-5.85,-74.15	0/1:33:27,6:40:-16.23,0.00,-113.04	0/0:389:389,0:40:0.00,-118.13,-1765.24	0/0:8:8,0:40:-0.00,-3.45,-37.88	0/0:17:17,0:40:-0.00,-6.16,-78.68	0/0:21:21,0:40:-0.00,-7.36,-96.81	0/0:44:44,0:40:-0.00,-14.28,-201.09	0/0:105:105,0:40:0.00,-32.65,-477.65	./.	0/1:27:21,6:40:-18.04,0.00,-87.65	0/0:15:15,0:40:-0.00,-5.55,-69.61	0/0:46:46,0:40:-0.00,-14.89,-210.16	0/0:16:16,0:40:-0.00,-5.85,-74.15	./.	0/0:102:102,0:40:0.00,-31.74,-464.05	0/0:14:14,0:40:-0.00,-5.25,-65.08	./.	./.	0/0:11:11,0:40:-0.00,-4.35,-51.48	0/0:9:9,0:40:-0.00,-3.75,-42.41	0/0:14:14,0:40:-0.00,-5.25,-65.08	./.	0/0:10:10,0:40:-0.00,-4.05,-46.94	./.	0/0:19:19,0:40:-0.00,-6.76,-87.75	0/0:10:10,0:40:-0.00,-4.05,-46.94	./.	0/0:35:35,0:40:-0.00,-11.57,-160.29	0/0:9:9,0:40:-0.00,-3.75,-42.41	0/0:17:17,0:40:-0.00,-6.16,-78.68	./.	0/0:33:32,1:40:-0.00,-6.44,-142.15	0/0:40:40,0:40:-0.00,-13.08,-182.96	0/0:33:33,0:40:-0.00,-10.97,-151.22	0/0:8:8,0:40:-0.00,-3.45,-37.88	0/0:3:3,0:25:-0.00,-1.95,-15.21	0/0:381:380,1:40:0.00,-111.19,-1719.90	0/0:208:208,0:40:-0.00,-63.65,-944.63	0/0:4:4,0:28:-0.00,-2.25,-19.74	./.	0/0:5:5,0:32:-0.00,-2.54,-24.28
533	54	.	A	C	.	PASS	NS=10;AF=0.150	GT:DP:AD:GQ:GL	./.	0/0:9:9,0:40:-0.00,-3.52,-23.51	0/0:14:14,0:40:-0.00,-5.02,-36.10	0/0:7:7,0:36:-0.00,-2.92,-18.47	./.	0/0:10:10,0:40:-0.00,-3.82,-26.03	./.	./.	./.	./.	0/0:39:38,1:40:-0.00,-10.00,-94.02	./.	./.	./.	./.	./.	./.	./.	./.	./.	./.	./.	./.	1/1:9:0,9:33:-21.82,-2.68,-0.00	./.	./.	./.	./.	0/0:25:25,0:40:-0.00,-8.32,-63.80	./.	./.	./.	./.	0/0:25:25,0:40:-0.00,-8.32,-63.80	./.	./.	./.	0/0:7:7,0:36:-0.00,-2.92,-18.47	./.	0/1:38:31,6:39:-3.19,-0.00,-67.00	./.	./.
533	87	.	A	G	.	PASS	NS=10;AF=0.100	GT:DP:AD:GQ:GL	./.	0/0:13:13,0:40:-0.00,-5.41,-48.60	0/0:19:19,0:40:-0.00,-7.22,-70.62	0/0:10:10,0:40:-0.00,-4.51,-37.59	./.	0/0:14:14,0:40:-0.00,-5.71,-52.27	./.	./.	./.	./.	0/0:45:45,0:40:-0.00,-15.04,-166.05	./.	./.	./.	./.	./.	./.	./.	./.	./.	./.	./.	./.	1/1:9:0,9:40:-32.14,-3.32,-0.00	./.	./.	./.	./.	0/0:41:41,0:40:-0.00,-13.84,-151.37	./.	./.	./.	./.	0/0:34:34,0:40:-0.00,-11.73,-125.67	./.	./.	./.	0/0:11:11,0:40:-0.00,-4.81,-41.26	./.	0/0:38:38,0:40:-0.00,-12.93,-140.36	./.	./.
533	97	.	C	T	.	PASS	NS=10;AF=0.400	GT:DP:AD:GQ:GL	./.	0/1:13:7,6:40:-11.89,-0.00,-14.79	0/1:19:12,7:40:-12.71,-0.00,-26.11	1/1:10:0,10:33:-25.96,-2.68,-0.00	./.	0/1:14:8,6:40:-11.59,-0.00,-17.12	./.	./.	./.	./.	0/1:45:37,8:40:-7.54,-0.00,-83.91	./.	./.	./.	./.	./.	./.	./.	./.	./.	./.	./.	./.	0/0:9:9,0:33:-0.00,-2.66,-23.90	./.	./.	./.	./.	0/0:41:37,3:40:-0.00,-4.08,-89.50	./.	./.	./.	./.	0/0:33:30,3:26:-0.00,-1.99,-71.13	./.	./.	./.	1/1:11:0,11:36:-28.59,-2.98,-0.00	./.	0/0:38:34,4:13:-0.06,-0.92,-79.06	./.	./.
533	117	.	G	T	.	PASS	NS=10;AF=0.050	GT:DP:AD:GQ:GL	./.	0/0:13:13,0:40:-0.00,-4.73,-35.70	0/0:19:19,0:40:-0.00,-6.53,-51.44	0/0:10:10,0:40:-0.00,-3.83,-27.82	./.	0/0:14:14,0:40:-0.00,-5.03,-38.32	./.	./.	./.	./.	0/0:45:44,0:40:-0.00,-14.03,-117.04	./.	./.	./.	./.	./.	./.	./.	./.	./.	./.	./.	./.	0/1:9:5,4:40:-6.96,-0.00,-11.17	./.	./.	./.	./.	0/0:41:40,1:40:-0.00,-10.51,-103.92	./.	./.	./.	./.	0/0:33:33,0:40:-0.00,-10.73,-88.18	./.	./.	./.	0/0:11:11,0:40:-0.00,-4.13,-30.45	./.	0/0:38:38,0:40:-0.00,-12.23,-101.30	./.	./.
533	118	.	G	A	.	PASS	NS=10;AF=0.050	GT:DP:AD:GQ:GL	./.	0/0:13:13,0:40:-0.00,-4.78,-35.73	0/0:19:19,0:40:-0.00,-6.58,-51.48	0/0:10:10,0:40:-0.00,-3.88,-27.85	./.	0/0:14:14,0:40:-0.00,-5.08,-38.35	./.	./.	./.	./.	0/0:45:43,2:40:-0.00,-9.13,-109.25	./.	./.	./.	./.	./.	./.	./.	./.	./.	./.	./.	./.	0/1:9:4,5:40:-9.55,-0.00,-8.51	./.	./.	./.	./.	0/0:41:40,0:40:-0.00,-12.88,-106.63	./.	./.	./.	./.	0/0:34:34,0:40:-0.00,-11.08,-90.87	./.	./.	./.	0/0:11:11,0:40:-0.00,-4.18,-30.48	./.	0/0:38:36,2:40:-0.00,-7.03,-90.87	./.	./.
533	198	.	T	C	.	PASS	NS=8;AF=0.250	GT:DP:AD:GQ:GL	./.	./.	0/1:10:8,2:40:-3.80,-0.00,-25.22	./.	./.	0/1:6:5,1:20:-1.52,-0.01,-15.92	./.	./.	./.	./.	0/0:39:37,2:40:-0.00,-4.92,-123.06	./.	./.	./.	./.	./.	./.	./.	./.	./.	./.	./.	./.	0/0:9:9,0:35:-0.00,-2.91,-31.93	./.	./.	./.	./.	0/0:22:21,1:40:-0.00,-3.31,-70.49	./.	./.	./.	./.	0/0:20:19,1:33:-0.00,-2.71,-63.48	./.	./.	./.	1/1:7:0,7:25:-24.15,-1.92,-0.01	./.	0/0:37:36,1:40:-0.00,-7.83,-123.06	./.	./.
546	57	.	C	A	.	PASS	NS=40;AF=0.025	GT:DP:AD:GQ:GL	0/0:5:5,0:32:-0.00,-2.61,-17.68	0/0:25:25,0:40:-0.00,-8.63,-81.94	0/0:98:98,0:40:0.00,-30.58,-316.49	0/0:98:98,0:40:0.00,-30.58,-316.49	0/0:5:5,0:32:-0.00,-2.61,-17.68	0/0:25:25,0:40:-0.00,-8.63,-81.94	0/0:6:6,0:36:-0.00,-2.91,-20.89	0/0:17:17,0:40:-0.00,-6.22,-56.23	0/0:34:34,0:40:-0.00,-11.33,-110.85	0/0:15:15,0:40:-0.00,-5.62,-49.81	0/0:98:98,0:40:0.00,-30.58,-316.49	0/0:6:6,0:36:-0.00,-2.91,-20.89	0/0:17:17,0:40:-0.00,-6.22,-56.23	0/0:13:12,0:40:-0.00,-4.72,-40.17	0/0:12:12,0:40:-0.00,-4.72,-40.17	0/0:34:34,0:40:-0.00,-11.33,-110.85	0/0:119:119,0:40:0.00,-36.90,-383.97	0/0:15:15,0:40:-0.00,-5.62,-49.81	0/0:31:31,0:40:-0.00,-10.43,-101.22	0/1:11:9,2:26:-2.02,-0.00,-26.12	0/0:9:9,0:40:-0.00,-3.81,-30.53	0/0:13:12,0:40:-0.00,-4.72,-40.17	0/0:12:12,0:40:-0.00,-4.72,-40.17	0/0:119:119,0:40:0.00,-36.90,-383.97	0/0:31:31,0:40:-0.00,-10.43,-101.22	0/0:16:16,0:40:-0.00,-5.92,-53.02	0/1:11:9,2:26:-2.02,-0.00,-26.12	./.	0/0:26:26,0:40:-0.00,-8.93,-85.15	0/0:9:9,0:40:-0.00,-3.81,-30.53	0/0:16:16,0:40:-0.00,-5.92,-53.02	./.	0/0:28:28,0:40:-0.00,-9.53,-91.58	0/0:26:26,0:40:-0.00,-8.93,-85.15	0/0:28:28,0:40:-0.00,-9.53,-91.58	0/0:100:100,0:40:-0.00,-31.18,-322.92	0/0:6:6,0:36:-0.00,-2.91,-20.89	0/0:98:98,0:40:0.00,-30.58,-316.49	0/0:119:118,1:40:-0.00,-33.68,-377.54	0/0:337:337,0:40:0.00,-102.46,-1084.41	0/0:7:7,0:39:-0.00,-3.21,-24.10	0/0:23:23,0:40:-0.00,-8.02,-75.51
546	147	.	A	T	.	PASS	NS=40;AF=0.012	GT:DP:AD:GQ:GL	0/0:5:5,0:34:-0.00,-2.79,-18.69	0/0:18:18,0:40:-0.00,-6.71,-63.08	0/0:68:68,0:40:0.00,-21.75,-233.79	0/0:69:69,0:40:-0.00,-22.05,-237.20	0/0:3:3,0:28:-0.00,-2.20,-11.87	0/0:17:17,0:40:-0.00,-6.40,-59.66	0/0:4:4,0:31:-0.00,-2.49,-15.28	0/0:14:14,0:40:-0.00,-5.50,-49.42	0/0:26:26,0:40:-0.00,-9.11,-90.39	0/0:8:8,0:40:-0.00,-3.70,-28.94	0/0:77:77,0:40:0.00,-24.46,-264.51	0/0:3:3,0:28:-0.00,-2.20,-11.87	0/0:15:15,0:40:-0.00,-5.80,-52.83	0/0:11:11,0:40:-0.00,-4.60,-39.18	0/0:10:10,0:40:-0.00,-4.30,-35.76	0/0:28:28,0:40:-0.00,-9.71,-97.22	0/0:89:89,0:40:0.00,-28.07,-305.49	0/0:13:13,0:40:-0.00,-5.20,-46.01	0/0:21:21,0:40:-0.00,-7.61,-73.32	0/0:6:6,0:37:-0.00,-3.10,-22.11	0/0:8:8,0:40:-0.00,-3.70,-28.94	0/0:8:8,0:40:-0.00,-3.70,-28.94	0/0:9:9,0:40:-0.00,-4.00,-32.35	0/0:87:87,0:40:-0.00,-27.46,-298.66	0/0:27:27,0:40:-0.00,-9.41,-93.81	0/0:8:8,0:40:-0.00,-3.70,-28.94	0/0:9:9,0:40:-0.00,-4.00,-32.35	./.	0/0:17:17,0:40:-0.00,-6.40,-59.66	0/0:8:8,0:40:-0.00,-3.70,-28.94	0/0:16:16,0:40:-0.00,-6.10,-56.25	./.	0/0:23:23,0:40:-0.00,-8.21,-80.15	0/0:20:20,0:40:-0.00,-7.31,-69.91	0/0:19:19,0:40:-0.00,-7.01,-66.49	0/0:100:100,0:40:0.00,-31.38,-343.04	0/1:6:4,2:40:-3.73,-0.00,-12.18	0/0:73:73,0:40:0.00,-23.25,-250.86	0/0:119:119,0:40:0.00,-37.09,-407.91	0/0:337:335,1:40:0.00,-98.97,-1141.96	0/0:7:7,0:40:-0.00,-3.40,-25.52	0/0:23:23,0:40:-0.00,-8.21,-80.15
546	173	.	A	T	.	PASS	NS=40;AF=0.012	GT:DP:AD:GQ:GL	0/0:5:5,0:34:-0.00,-2.79,-23.90	0/0:18:18,0:40:-0.00,-6.70,-81.83	0/0:68:68,0:40:0.00,-21.75,-304.63	0/0:69:69,0:40:0.00,-22.05,-309.09	0/0:3:3,0:28:-0.00,-2.19,-14.99	0/0:17:17,0:40:-0.00,-6.40,-77.37	0/0:4:4,0:31:-0.00,-2.49,-19.45	0/0:14:14,0:40:-0.00,-5.50,-64.01	0/0:26:26,0:40:-0.00,-9.11,-117.48	0/0:8:8,0:40:-0.00,-3.69,-37.27	0/0:77:77,0:40:0.00,-24.46,-344.74	0/0:3:3,0:28:-0.00,-2.19,-14.99	0/0:15:15,0:40:-0.00,-5.80,-68.46	0/0:11:11,0:40:-0.00,-4.59,-50.64	0/0:10:10,0:40:-0.00,-4.29,-46.18	0/0:28:28,0:40:-0.00,-9.71,-126.39	0/0:89:89,0:40:0.00,-28.07,-398.21	0/0:13:13,0:40:-0.00,-5.20,-59.55	0/0:21:21,0:40:-0.00,-7.61,-95.20	0/0:6:6,0:37:-0.00,-3.09,-28.36	0/0:8:8,0:40:-0.00,-3.69,-37.27	0/0:8:8,0:40:-0.00,-3.69,-37.27	0/0:9:9,0:40:-0.00,-3.99,-41.73	0/0:87:87,0:40:0.00,-27.47,-389.30	0/0:27:27,0:40:-0.00,-9.41,-121.93	0/0:8:8,0:40:-0.00,-3.69,-37.27	0/0:9:9,0:40:-0.00,-3.99,-41.73	./.	0/0:17:17,0:40:-0.00,-6.40,-77.37	0/0:8:8,0:40:-0.00,-3.69,-37.27	0/0:16:16,0:40:-0.00,-6.10,-72.92	./.	0/0:23:23,0:40:-0.00,-8.21,-104.11	0/0:20:20,0:40:-0.00,-7.30,-90.74	0/0:19:19,0:40:-0.00,-7.00,-86.29	0/0:100:100,0:40:-0.00,-31.39,-447.23	0/1:6:4,2:40:-5.82,-0.00,-16.36	0/0:73:73,0:40:0.00,-23.26,-326.91	0/0:119:119,0:40:-0.00,-37.10,-531.89	0/0:337:336,1:40:0.00,-98.27,-1494.40	0/0:7:7,0:40:-0.00,-3.39,-32.81	0/0:23:23,0:40:-0.00,-8.21,-104.11
546	179	.	G	T	.	PASS	NS=40;AF=0.012	GT:DP:AD:GQ:GL	0/0:5:5,0:34:-0.00,-2.80,-23.90	0/0:18:18,0:40:-0.00,-6.71,-81.83	0/0:68:68,0:40:0.00,-21.77,-304.63	0/0:69:69,0:40:-0.00,-22.07,-309.09	0/0:3:3,0:28:-0.00,-2.20,-14.99	0/0:17:17,0:40:-0.00,-6.41,-77.37	0/0:4:4,0:31:-0.00,-2.50,-19.45	0/0:14:14,0:40:-0.00,-5.51,-64.01	0/0:26:26,0:40:-0.00,-9.12,-117.48	0/0:8:8,0:40:-0.00,-3.70,-37.27	0/0:77:77,0:40:0.00,-24.47,-344.74	0/0:3:3,0:28:-0.00,-2.20,-14.99	0/0:15:15,0:40:-0.00,-5.81,-68.46	0/0:11:11,0:40:-0.00,-4.61,-50.64	0/0:10:10,0:40:-0.00,-4.31,-46.18	0/0:28:28,0:40:-0.00,-9.72,-126.39	0/0:89:89,0:40:0.00,-28.09,-398.21	0/0:13:13,0:40:-0.00,-5.21,-59.55	0/0:21:21,0:40:-0.00,-7.62,-95.20	0/0:6:6,0:38:-0.00,-3.10,-28.36	0/0:8:8,0:40:-0.00,-3.70,-37.27	0/0:8:8,0:40:-0.00,-3.70,-37.27	0/0:9:9,0:40:-0.00,-4.01,-41.73	0/0:87:87,0:40:0.00,-27.48,-389.30	0/0:27:27,0:40:-0.00,-9.42,-121.94	0/0:8:8,0:40:-0.00,-3.70,-37.27	0/0:9:9,0:40:-0.00,-4.01,-41.73	./.	0/0:17:17,0:40:-0.00,-6.41,-77.37	0/0:8:8,0:40:-0.00,-3.70,-37.27	0/0:16:16,0:40:-0.00,-6.11,-72.92	./.	0/0:23:23,0:40:-0.00,-8.22,-104.11	0/0:20:20,0:40:-0.00,-7.32,-90.74	0/0:19:19,0:40:-0.00,-7.02,-86.29	0/0:100:100,0:40:-0.00,-31.40,-447.23	0/1:6:4,2:40:-5.81,-0.00,-16.34	0/0:73:73,0:40:-0.00,-23.27,-326.91	0/0:119:119,0:40:-0.00,-37.12,-531.89	0/0:337:337,0:40:0.00,-102.74,-1503.31	0/0:7:7,0:40:-0.00,-3.40,-32.81	0/0:23:23,0:40:-0.00,-8.22,-104.11
547	11	.	A	T	.	PASS	NS=4;AF=0.500	GT:DP:AD:GQ:GL	./.	./.	./.	./.	./.	./.	./.	./.	0/1:73:28,45:40:-89.54,0.00,-48.24	0/1:75:54,20:40:-28.10,0.00,-111.53	./.	./.	./.	./.	./.	0/1:73:28,45:40:-89.54,0.00,-48.24	./.	0/1:75:54,20:40:-28.10,0.00,-111.53	./.	./.	./.	./.	./.	./.	./.	./.	./.	./.	./.	./.	./.	./.	./.	./.	./.	./.	./.	./.	./.	./.	./.	./.
551	38	.	A	T	.	PASS	NS=5;AF=0.100	GT:DP:AD:GQ:GL	0/1:6:3,3:40:-6.48,-0.00,-7.94	./.	./.	./.	./.	./.	./.	./.	0/0:7:7,0:30:-0.00,-2.39,-21.46	./.	./.	./.	./.	./.	./.	0/0:7:7,0:30:-0.00,-2.39,-21.46	0/0:5:5,0:23:-0.01,-1.80,-15.75	./.	./.	./.	./.	./.	./.	0/0:5:5,0:23:-0.01,-1.80,-15.75	./.	./.	./.	./.	./.	./.	./.	./.	./.	./.	./.	./.	./.	./.	./.	./.	./.	./.
551	57	.	A	T	.	PASS	NS=3;AF=0.167	GT:DP:AD:GQ:GL	./.	./.	./.	./.	./.	./.	./.	./.	0/1:7:4,3:40:-6.78,-0.00,-10.80	./.	./.	./.	./.	./.	./.	./.	0/0:5:5,0:17:-0.03,-1.21,-15.47	./.	./.	./.	./.	./.	./.	0/0:5:5,0:17:-0.03,-1.21,-15.47	./.	./.	./.	./.	./.	./.	./.	./.	./.	./.	./.	./.	./.	./.	./.	./.	./.	./.
551	70	.	C	T	.	PASS	NS=6;AF=0.167	GT:DP:AD:GQ:GL	0/0:6:6,0:27:-0.00,-2.09,-18.61	./.	./.	./.	0/0:6:6,0:27:-0.00,-2.09,-18.61	./.	./.	./.	0/0:7:7,0:30:-0.00,-2.39,-21.46	./.	./.	./.	./.	./.	./.	0/0:7:7,0:30:-0.00,-2.39,-21.46	0/1:5:2,3:40:-6.78,-0.00,-5.39	./.	./.	./.	./.	./.	./.	0/1:5:2,3:40:-6.78,-0.00,-5.39	./.	./.	./.	./.	./.	./.	./.	./.	./.	./.	./.	./.	./.	./.	./.	./.	./.	./.
551	99	.	C	T	.	PASS	NS=6;AF=0.167	GT:DP:AD:GQ:GL	0/0:6:6,0:26:-0.00,-2.08,-18.81	./.	./.	./.	0/0:6:6,0:26:-0.00,-2.08,-18.81	./.	./.	./.	0/0:7:7,0:30:-0.00,-2.37,-21.70	./.	./.	./.	./.	./.	./.	0/0:7:7,0:30:-0.00,-2.37,-21.70	0/1:7:2,5:40:-12.08,-0.00,-4.87	./.	./.	./.	./.	./.	./.	0/1:6:2,4:40:-9.49,-0.00,-5.17	./.	./.	./.	./.	./.	./.	./.	./.	./.	./.	./.	./.	./.	./.	./.	./.	./.	./.
551	116	.	G	A	.	PASS	NS=6;AF=0.167	GT:DP:AD:GQ:GL	0/0:7:7,0:30:-0.00,-2.39,-22.70	./.	./.	./.	0/0:11:11,0:40:-0.00,-3.59,-34.83	./.	./.	./.	0/0:10:10,0:40:-0.00,-3.29,-31.79	./.	./.	./.	./.	./.	./.	0/0:11:11,0:40:-0.00,-3.59,-34.83	0/1:9:4,5:40:-12.17,-0.00,-10.60	./.	./.	./.	./.	./.	./.	0/1:6:2,4:40:-10.04,-0.00,-5.44	./.	./.	./.	./.	./.	./.	./.	./.	./.	./.	./.	./.	./.	./.	./.	./.	./.	./.
551	129	.	G	A	.	PASS	NS=6;AF=0.167	GT:DP:AD:GQ:GL	0/0:7:7,0:30:-0.00,-2.39,-22.70	./.	./.	./.	0/0:11:11,0:40:-0.00,-3.59,-34.83	./.	./.	./.	0/0:10:10,0:40:-0.00,-3.29,-31.79	./.	./.	./.	./.	./.	./.	0/0:11:11,0:40:-0.00,-3.59,-34.83	0/1:9:4,5:40:-12.17,-0.00,-10.60	./.	./.	./.	./.	./.	./.	0/1:6:2,4:40:-10.04,-0.00,-5.44	./.	./.	./.	./.	./.	./.	./.	./.	./.	./.	./.	./.	./.	./.	./.	./.	./.	./.
551	154	.	T	A	.	PASS	NS=4;AF=0.125	GT:DP:AD:GQ:GL	./.	./.	./.	./.	0/1:5:2,3:40:-6.37,-0.00,-5.11	./.	./.	./.	0/0:5:5,0:23:-0.01,-1.73,-14.94	./.	./.	./.	./.	./.	./.	0/0:6:6,0:26:-0.00,-2.03,-17.63	0/0:5:5,0:23:-0.01,-1.73,-14.94	./.	./.	./.	./.	./.	./.	./.	./.	./.	./.	./.	./.	./.	./.	./.	./.	./.	./.	./.	./.	./.	./.	./.	./.	./.
551	159	.	C	T	.	PASS	NS=4;AF=0.125	GT:DP:AD:GQ:GL	./.	./.	./.	./.	0/1:5:2,3:40:-6.37,-0.00,-5.11	./.	./.	./.	0/0:5:5,0:23:-0.01,-1.73,-14.94	./.	./.	./.	./.	./.	./.	0/0:6:6,0:26:-0.00,-2.03,-17.63	0/0:5:5,0:23:-0.01,-1.73,-14.94	./.	./.	./.	./.	./.	./.	./.	./.	./.	./.	./.	./.	./.	./.	./.	./.	./.	./.	./.	./.	./.	./.	./.	./.	./.
551	172	.	C	A	.	PASS	NS=5;AF=0.100	GT:DP:AD:GQ:GL	0/0:2:2,0:14:-0.04,-1.02,-6.19	./.	./.	./.	0/0:5:5,0:24:-0.01,-1.88,-14.25	./.	./.	./.	0/0:5:5,0:24:-0.01,-1.88,-14.25	./.	./.	./.	./.	./.	./.	0/0:6:6,0:28:-0.00,-2.18,-16.94	0/1:5:2,3:40:-6.22,-0.00,-4.27	./.	./.	./.	./.	./.	./.	./.	./.	./.	./.	./.	./.	./.	./.	./.	./.	./.	./.	./.	./.	./.	./.	./.	./.	./.
551	182	.	C	T	.	PASS	NS=4;AF=0.250	GT:DP:AD:GQ:GL	./.	./.	./.	./.	0/0:5:5,0:19:-0.02,-1.45,-14.81	./.	./.	./.	0/1:5:3,2:40:-3.97,-0.00,-7.97	./.	./.	./.	./.	./.	./.	0/1:6:4,2:40:-3.67,-0.00,-10.37	0/0:5:5,0:19:-0.02,-1.45,-14.81	./.	./.	./.	./.	./.	./.	./.	./.	./.	./.	./.	./.	./.	./.	./.	./.	./.	./.	./.	./.	./.	./.	./.	./.	./.
551	188	.	C	A	.	PASS	NS=3;AF=0.333	GT:DP:AD:GQ:GL	./.	./.	./.	./.	0/0:5:5,0:16:-0.03,-1.20,-14.18	./.	./.	./.	0/1:5:3,2:40:-4.03,-0.00,-7.78	./.	./.	./.	./.	./.	./.	0/1:6:4,2:40:-3.73,-0.00,-10.08	./.	./.	./.	./.	./.	./.	./.	./.	./.	./.	./.	./.	./.	./.	./.	./.	./.	./.	./.	./.	./.	./.	./.	./.	./.	./.
551	194	.	A	G	.	PASS	NS=3;AF=0.333	GT:DP:AD:GQ:GL	./.	./.	./.	./.	0/0:5:5,0:16:-0.03,-1.20,-14.18	./.	./.	./.	0/1:5:3,2:40:-4.03,-0.00,-7.78	./.	./.	./.	./.	./.	./.	0/1:6:4,2:40:-3.73,-0.00,-10.08	./.	./.	./.	./.	./.	./.	./.	./.	./.	./.	./.	./.	./.	./.	./.	./.	./.	./.	./.	./.	./.	./.	./.	./.	./.	./.
551	196	.	C	T	.	PASS	NS=5;AF=0.200	GT:DP:AD:GQ:GL	./.	./.	./.	./.	1/1:5:0,5:20:-12.95,-1.51,-0.01	./.	./.	./.	0/0:5:5,0:26:-0.00,-2.05,-14.05	./.	./.	./.	./.	./.	./.	0/0:6:6,0:29:-0.00,-2.35,-16.75	0/0:5:5,0:26:-0.00,-2.05,-14.05	./.	./.	./.	./.	./.	./.	0/0:2:2,0:16:-0.03,-1.18,-5.98	./.	./.	./.	./.	./.	./.	./.	./.	./.	./.	./.	./.	./.	./.	./.	./.	./.	./.
551	213	.	C	T	.	PASS	NS=5;AF=0.100	GT:DP:AD:GQ:GL	0/0:2:2,0:14:-0.04,-1.02,-6.19	./.	./.	./.	0/0:5:5,0:24:-0.01,-1.88,-14.25	./.	./.	./.	0/0:5:5,0:24:-0.01,-1.88,-14.25	./.	./.	./.	./.	./.	./.	0/0:6:6,0:28:-0.00,-2.18,-16.94	0/1:5:2,3:40:-6.22,-0.00,-4.27	./.	./.	./.	./.	./.	./.	./.	./.	./.	./.	./.	./.	./.	./.	./.	./.	./.	./.	./.	./.	./.	./.	./.	./.	./.
551	216	.	C	T	.	PASS	NS=6;AF=0.333	GT:DP:AD:GQ:GL	0/0:2:2,0:24:-0.01,-1.88,-5.68	./.	./.	./.	0/0:5:5,0:34:-0.00,-2.77,-13.77	./.	./.	./.	0/0:5:5,0:34:-0.00,-2.77,-13.77	./.	./.	./.	./.	./.	./.	0/0:6:6,0:37:-0.00,-3.07,-16.47	1/1:5:0,5:31:-13.21,-2.50,-0.00	./.	./.	./.	./.	./.	./.	1/1:2:0,2:21:-5.13,-1.61,-0.01	./.	./.	./.	./.	./.	./.	./.	./.	./.	./.	./.	./.	./.	./.	./.	./.	./.	./.
552	119	.	G	A	.	PASS	NS=5;AF=0.100	GT:DP:AD:GQ:GL	0/0:6:6,0:29:-0.00,-2.35,-19.64	./.	./.	0/0:21:21,0:40:-0.00,-6.85,-64.88	0/0:3:3,0:20:-0.02,-1.46,-10.60	./.	./.	./.	./.	./.	./.	./.	./.	./.	./.	./.	./.	./.	./.	./.	./.	./.	./.	./.	./.	./.	./.	./.	./.	./.	./.	./.	./.	./.	./.	./.	0/1:4:1,3:34:-7.31,-0.00,-2.81	0/0:18:18,0:40:-0.00,-5.95,-55.83	./.	./.	./.	./.
552	179	.	G	A	.	PASS	NS=5;AF=0.200	GT:DP:AD:GQ:GL	0/0:3:3,0:14:-0.04,-1.02,-9.67	./.	./.	0/1:10:4,6:40:-13.40,-0.00,-9.29	0/0:3:3,0:14:-0.04,-1.02,-9.67	./.	./.	./.	./.	./.	./.	./.	./.	./.	./.	./.	./.	./.	./.	./.	./.	./.	./.	./.	./.	./.	./.	./.	./.	./.	./.	./.	./.	./.	./.	./.	0/0:4:4,0:18:-0.02,-1.30,-12.39	0/1:8:1,7:22:-16.76,-0.01,-1.66	./.	./.	./.	./.
553	79	.	C	G	.	PASS	NS=6;AF=0.333	GT:DP:AD:GQ:GL	0/0:4:4,0:32:-0.00,-2.54,-11.85	./.	./.	1/1:7:0,7:38:-19.96,-3.16,-0.00	0/0:8:8,0:40:-0.00,-3.75,-23.41	./.	./.	./.	./.	./.	./.	./.	./.	./.	./.	./.	./.	./.	./.	./.	./.	./.	./.	./.	./.	./.	./.	./.	0/0:6:6,0:38:-0.00,-3.14,-17.63	./.	./.	./.	./.	0/0:6:6,0:38:-0.00,-3.14,-17.63	./.	./.	./.	1/1:8:0,8:40:-22.85,-3.46,-0.00	./.	./.	./.	./.
554	27	.	A	T	.	PASS	NS=6;AF=0.167	GT:DP:AD:GQ:GL	./.	./.	./.	0/0:16:16,0:40:-0.00,-6.24,-70.80	./.	./.	./.	0/0:113:113,0:40:0.00,-35.44,-496.06	./.	./.	./.	./.	./.	./.	./.	./.	0/0:526:525,1:40:0.00,-155.37,-2297.95	./.	./.	./.	./.	./.	./.	0/0:502:501,1:40:0.00,-148.15,-2192.73	./.	./.	./.	./.	./.	./.	./.	./.	./.	./.	./.	1/1:3:0,3:22:-12.51,-1.69,-0.01	./.	./.	0/0:51:51,0:40:0.00,-16.77,-224.24	./.	./.	./.
554	67	.	C	T	.	PASS	NS=2;AF=0.250	GT:DP:AD:GQ:GL	./.	./.	./.	0/1:16:13,3:40:-9.06,-0.00,-55.27	./.	./.	./.	./.	./.	./.	./.	./.	./.	./.	./.	./.	./.	./.	./.	./.	./.	./.	./.	./.	./.	./.	./.	./.	./.	./.	./.	./.	./.	./.	./.	./.	./.	./.	0/0:51:50,1:40:-0.00,-10.49,-222.02	./.	./.	./.
554	97	.	G	A	.	PASS	NS=2;AF=0.250	GT:DP:AD:GQ:GL	./.	./.	./.	0/1:16:13,3:40:-4.22,-0.00,-32.48	./.	./.	./.	./.	./.	./.	./.	./.	./.	./.	./.	./.	./.	./.	./.	./.	./.	./.	./.	./.	./.	./.	./.	./.	./.	./.	./.	./.	./.	./.	./.	./.	./.	./.	0/0:51:50,1:40:-0.00,-11.89,-137.37	./.	./.	./.
554	118	.	C	T	.	PASS	NS=6;AF=0.167	GT:DP:AD:GQ:GL	./.	./.	./.	0/0:16:16,0:40:-0.00,-6.28,-48.90	./.	./.	./.	0/0:113:113,0:40:-0.00,-35.44,-341.44	./.	./.	./.	./.	./.	./.	./.	./.	0/0:719:711,6:40:0.00,-198.91,-2126.79	./.	./.	./.	./.	./.	./.	0/0:710:702,7:40:0.00,-193.49,-2096.64	./.	./.	./.	./.	./.	./.	./.	./.	./.	./.	./.	0/0:3:3,0:30:-0.00,-2.37,-9.70	./.	./.	1/1:51:1,50:40:-147.12,-13.13,-0.00	./.	./.	./.
554	165	.	G	A	.	PASS	NS=6;AF=0.083	GT:DP:AD:GQ:GL	./.	./.	./.	0/0:16:16,0:40:-0.00,-5.40,-37.62	./.	./.	./.	0/0:113:111,0:40:0.00,-33.77,-251.81	./.	./.	./.	./.	./.	./.	./.	./.	0/0:425:405,18:40:0.00,-86.36,-874.08	./.	./.	./.	./.	./.	./.	0/0:406:387,12:40:0.00,-92.72,-847.03	./.	./.	./.	./.	./.	./.	./.	./.	./.	./.	./.	0/0:3:3,0:20:-0.01,-1.53,-8.33	./.	./.	0/1:51:35,16:40:-20.22,0.00,-64.61	./.	./.	./.
555	65	.	T	C	.	PASS	NS=3;AF=0.333	GT:DP:AD:GQ:GL	./.	./.	0/0:7:7,0:30:-0.00,-2.39,-22.30	1/1:30:0,30:40:-94.10,-9.03,-0.00	./.	./.	./.	./.	./.	./.	0/0:8:8,0:33:-0.00,-2.69,-25.45	./.	./.	./.	./.	./.	./.	./.	./.	./.	./.	./.	./.	./.	./.	./.	./.	./.	./.	./.	./.	./.	./.	./.	./.	./.	./.	./.	./.	./.	./.	./.
555	119	.	C	T	.	PASS	NS=3;AF=0.333	GT:DP:AD:GQ:GL	./.	./.	0/0:7:7,0:30:-0.00,-2.39,-22.30	1/1:30:0,30:40:-94.10,-9.03,-0.00	./.	./.	./.	./.	./.	./.	0/0:8:8,0:33:-0.00,-2.69,-25.45	./.	./.	./.	./.	./.	./.	./.	./.	./.	./.	./.	./.	./.	./.	./.	./.	./.	./.	./.	./.	./.	./.	./.	./.	./.	./.	./.	./.	./.	./.	./.
555	186	.	C	G	.	PASS	NS=3;AF=0.333	GT:DP:AD:GQ:GL	./.	./.	0/1:3:1,2:40:-5.27,-0.00,-3.47	0/0:14:14,0:40:-0.00,-3.75,-41.05	./.	./.	./.	./.	./.	./.	0/1:5:1,4:35:-10.39,-0.00,-2.87	./.	./.	./.	./.	./.	./.	./.	./.	./.	./.	./.	./.	./.	./.	./.	./.	./.	./.	./.	./.	./.	./.	./.	./.	./.	./.	./.	./.	./.	./.	./.
558	114	.	T	G	.	PASS	NS=14;AF=0.071	GT:DP:AD:GQ:GL	0/0:6:6,0:27:-0.00,-2.15,-7.57	0/0:17:17,0:40:-0.00,-5.12,-19.98	0/0:115:96,13:40:0.00,-15.27,-94.49	./.	0/0:12:12,0:40:-0.00,-3.77,-14.34	0/0:13:13,0:40:-0.00,-4.04,-15.47	./.	./.	0/0:96:72,15:40:-0.00,-7.08,-65.14	./.	0/0:113:93,14:40:-0.00,-13.60,-89.98	./.	./.	./.	./.	0/0:87:60,18:17:-0.02,-1.28,-48.23	0/0:50:42,1:40:-0.00,-11.01,-47.08	./.	./.	./.	./.	1/1:21:4,17:13:-13.94,-0.94,-0.05	./.	0/0:52:42,2:40:-0.00,-10.15,-45.95	./.	./.	./.	./.	0/0:45:30,9:13:-0.05,-0.95,-24.55	./.	./.	./.	./.	0/0:45:30,6:40:-0.00,-3.47,-27.89	./.	0/0:27:27,0:40:-0.00,-7.82,-31.27	./.	./.	./.	./.	./.	./.
558	117	.	C	T	.	PASS	NS=8;AF=0.375	GT:DP:AD:GQ:GL	0/1:6:2,4:40:-16.43,-0.00,-8.48	0/0:17:17,0:40:-0.00,-4.29,-74.76	./.	0/1:132:75,57:40:-209.23,0.00,-288.35	0/1:12:4,8:40:-32.04,0.00,-15.38	0/0:13:13,0:37:-0.00,-3.09,-57.35	./.	./.	./.	./.	./.	./.	./.	0/1:12:1,11:29:-45.10,-0.00,-2.33	./.	./.	./.	./.	./.	./.	./.	./.	./.	./.	./.	./.	./.	./.	./.	./.	./.	./.	./.	./.	./.	0/1:27:13,14:40:-53.64,0.00,-50.05	./.	0/1:114:66,48:40:-175.47,0.00,-254.59	./.	./.	./.	./.
558	120	.	T	C	.	PASS	NS=8;AF=0.250	GT:DP:AD:GQ:GL	0/1:6:2,4:40:-16.17,-0.00,-8.44	0/0:17:17,0:40:-0.00,-4.55,-74.98	./.	0/0:132:132,0:40:0.00,-39.17,-575.61	0/1:12:4,8:40:-31.78,-0.00,-15.34	0/0:13:13,0:40:-0.00,-3.35,-57.57	./.	./.	./.	./.	./.	./.	./.	0/1:12:11,1:18:-1.32,-0.02,-45.83	./.	./.	./.	./.	./.	./.	./.	./.	./.	./.	./.	./.	./.	./.	./.	./.	./.	./.	./.	./.	./.	0/1:27:13,14:40:-53.38,0.00,-50.00	./.	0/0:114:114,0:40:0.00,-33.75,-497.25	./.	./.	./.	./.
558	201	.	T	C	.	PASS	NS=19;AF=0.053	GT:DP:AD:GQ:GL	0/1:3:1,2:31:-3.49,-0.00,-2.45	0/0:8:8,0:39:-0.00,-3.26,-22.58	0/0:58:58,0:40:0.00,-18.26,-153.79	0/0:65:64,0:40:0.00,-20.06,-169.54	0/1:6:4,2:32:-2.59,-0.00,-9.42	0/0:7:7,0:36:-0.00,-2.96,-19.96	./.	./.	0/0:47:46,0:40:-0.00,-14.66,-122.30	./.	0/0:57:57,0:40:0.00,-17.96,-151.17	./.	./.	0/0:5:5,0:30:-0.00,-2.36,-14.71	./.	0/0:42:42,0:40:-0.00,-13.46,-111.80	0/0:24:24,0:40:-0.00,-8.06,-64.57	./.	./.	./.	./.	0/0:11:11,0:40:-0.00,-4.16,-30.45	./.	0/0:26:26,0:40:-0.00,-8.66,-69.82	./.	./.	./.	./.	0/0:24:24,0:40:-0.00,-8.06,-64.57	./.	./.	./.	./.	0/0:20:20,0:40:-0.00,-6.86,-54.07	./.	0/0:26:26,0:40:-0.00,-8.66,-69.82	./.	0/0:57:56,0:40:0.00,-17.66,-148.54	0/0:68:68,0:40:0.00,-21.26,-180.03	0/0:103:103,0:40:0.00,-31.76,-271.88	./.	./.
559	97	.	T	C	.	PASS	NS=28;AF=0.036	GT:DP:AD:GQ:GL	0/0:8:8,0:40:-0.00,-3.46,-35.62	0/0:31:31,0:40:-0.00,-10.39,-133.41	0/0:22:22,0:40:-0.00,-7.68,-95.15	0/0:95:95,0:40:-0.00,-29.65,-405.53	0/0:7:7,0:38:-0.00,-3.16,-31.37	0/0:38:38,0:40:-0.00,-12.49,-163.18	./.	./.	0/0:100:100,0:40:0.00,-31.16,-426.79	0/0:6:6,0:35:-0.00,-2.86,-27.12	0/0:23:23,0:40:-0.00,-7.98,-99.40	./.	./.	0/0:23:23,0:40:-0.00,-7.98,-99.40	./.	0/0:92:92,0:40:0.00,-28.75,-392.78	0/0:12:12,0:40:-0.00,-4.67,-52.63	0/0:3:3,0:25:-0.00,-1.96,-14.37	./.	0/1:13:10,3:40:-7.79,-0.00,-39.16	0/0:4:4,0:29:-0.00,-2.26,-18.62	0/0:24:24,0:40:-0.00,-8.28,-103.65	./.	0/0:12:12,0:40:-0.00,-4.67,-52.63	./.	./.	0/1:14:11,3:40:-7.49,-0.00,-43.11	./.	0/0:29:29,0:40:-0.00,-9.78,-124.91	0/0:5:5,0:32:-0.00,-2.56,-22.87	./.	./.	0/0:20:20,0:40:-0.00,-7.07,-86.64	0/0:25:25,0:40:-0.00,-8.58,-107.90	0/0:19:19,0:40:-0.00,-6.77,-82.39	0/0:8:8,0:40:-0.00,-3.46,-35.62	0/0:14:14,0:40:-0.00,-5.27,-61.13	0/0:84:84,0:40:-0.00,-26.34,-358.76	0/0:42:42,0:40:-0.00,-13.70,-180.18	0/0:120:120,0:40:-0.00,-37.18,-511.83	./.	./.
562	35	.	T	C	.	PASS	NS=5;AF=0.200	GT:DP:AD:GQ:GL	./.	./.	./.	0/0:29:29,0:40:-0.00,-8.55,-109.98	./.	./.	./.	./.	0/0:7:7,0:25:-0.01,-1.93,-26.93	./.	./.	./.	./.	./.	./.	0/0:8:8,0:28:-0.00,-2.23,-30.71	./.	./.	./.	./.	./.	./.	./.	./.	./.	./.	./.	./.	./.	./.	./.	./.	./.	./.	./.	./.	./.	0/0:71:66,5:29:-0.00,-2.32,-230.79	1/1:12:0,12:36:-44.80,-2.93,-0.00	./.	./.	./.
562	61	.	A	G	.	PASS	NS=6;AF=0.167	GT:DP:AD:GQ:GL	./.	./.	0/0:33:33,0:40:-0.00,-9.93,-128.63	./.	./.	./.	./.	./.	1/1:11:0,11:33:-42.07,-2.71,-0.00	./.	0/0:33:33,0:40:-0.00,-9.93,-128.63	./.	./.	./.	./.	./.	./.	./.	./.	./.	./.	./.	./.	./.	./.	./.	./.	./.	./.	./.	./.	./.	./.	./.	./.	0/0:55:55,0:40:0.00,-16.56,-213.98	./.	./.	0/0:12:12,0:40:-0.00,-3.61,-47.16	0/0:21:21,0:40:-0.00,-6.32,-82.07	./.	./.
562	116	.	C	G	.	PASS	NS=8;AF=0.250	GT:DP:AD:GQ:GL	./.	./.	0/0:33:33,0:40:-0.00,-10.26,-79.09	./.	./.	./.	./.	./.	1/1:12:0,12:40:-28.14,-3.52,-0.00	./.	0/0:33:33,0:40:-0.00,-10.26,-79.09	./.	./.	./.	./.	1/1:10:0,10:36:-23.38,-2.93,-0.00	./.	0/0:36:32,4:22:-0.01,-1.64,-67.19	./.	./.	./.	./.	./.	./.	./.	./.	./.	./.	./.	./.	./.	./.	./.	./.	./.	0/0:54:53,0:40:0.00,-16.24,-126.75	./.	./.	0/0:12:12,0:40:-0.00,-3.98,-29.05	0/0:21:21,0:40:-0.00,-6.67,-50.50	./.	./.
562	159	.	T	C	.	PASS	NS=4;AF=0.250	GT:DP:AD:GQ:GL	./.	./.	./.	./.	./.	./.	./.	./.	./.	./.	./.	./.	./.	./.	./.	1/1:7:0,7:18:-15.23,-1.36,-0.02	./.	./.	./.	./.	./.	./.	./.	./.	./.	./.	./.	./.	./.	./.	./.	./.	./.	./.	./.	0/0:55:50,5:40:-0.00,-4.91,-100.60	./.	./.	0/0:12:12,0:39:-0.00,-3.22,-27.11	0/0:21:20,1:40:-0.00,-3.67,-42.70	./.	./.
563	23	.	C	T	.	PASS	NS=32;AF=0.031	GT:DP:AD:GQ:GL	0/0:8:8,0:40:-0.00,-3.40,-32.07	0/0:10:10,0:40:-0.00,-4.00,-39.69	0/0:23:23,0:40:-0.00,-7.92,-89.20	0/0:7:7,0:38:-0.00,-3.10,-28.26	0/0:8:8,0:40:-0.00,-3.40,-32.07	0/0:10:10,0:40:-0.00,-4.00,-39.69	0/1:7:5,2:40:-4.52,-0.00,-17.54	0/0:6:6,0:34:-0.00,-2.80,-24.46	0/0:15:15,0:40:-0.00,-5.51,-58.73	0/0:4:4,0:28:-0.00,-2.20,-16.84	0/0:23:23,0:40:-0.00,-7.92,-89.20	0/1:7:5,2:40:-4.52,-0.00,-17.54	0/0:6:6,0:34:-0.00,-2.80,-24.46	0/0:7:7,0:38:-0.00,-3.10,-28.26	0/0:7:7,0:38:-0.00,-3.10,-28.26	0/0:15:15,0:40:-0.00,-5.51,-58.73	0/0:19:19,0:40:-0.00,-6.71,-73.97	0/0:4:4,0:28:-0.00,-2.20,-16.84	0/0:12:12,0:40:-0.00,-4.61,-47.31	./.	0/0:7:7,0:38:-0.00,-3.10,-28.26	0/0:7:7,0:38:-0.00,-3.10,-28.26	0/0:7:7,0:38:-0.00,-3.10,-28.26	0/0:19:19,0:40:-0.00,-6.71,-73.97	0/0:12:12,0:40:-0.00,-4.61,-47.31	./.	./.	./.	0/0:11:11,0:40:-0.00,-4.31,-43.50	0/0:7:7,0:38:-0.00,-3.10,-28.26	./.	./.	0/0:5:5,0:31:-0.00,-2.50,-20.65	0/0:11:11,0:40:-0.00,-4.31,-43.50	0/0:5:5,0:31:-0.00,-2.50,-20.65	./.	./.	0/0:7:7,0:38:-0.00,-3.10,-28.26	0/0:10:10,0:40:-0.00,-4.00,-39.69	0/0:16:16,0:40:-0.00,-5.81,-62.54	./.	./.
569	169	.	A	C	.	PASS	NS=2;AF=0.500	GT:DP:AD:GQ:GL	0/1:3:1,2:35:-3.97,-0.00,-2.86	./.	./.	./.	0/1:3:1,2:35:-3.97,-0.00,-2.86	./.	./.	./.	./.	./.	./.	./.	./.	./.	./.	./.	./.	./.	./.	./.	./.	./.	./.	./.	./.	./.	./.	./.	./.	./.	./.	./.	./.	./.	./.	./.	./.	./.	./.	./.	./.	./.
569	171	.	C	G	.	PASS	NS=4;AF=0.500	GT:DP:AD:GQ:GL	0/1:3:1,2:37:-5.34,-0.00,-3.04	./.	0/1:2:2,0:15:-1.07,-0.04,-5.67	./.	0/1:3:1,2:37:-5.34,-0.00,-3.04	./.	./.	./.	./.	./.	0/1:2:1,1:40:-3.34,-0.00,-3.34	./.	./.	./.	./.	./.	./.	./.	./.	./.	./.	./.	./.	./.	./.	./.	./.	./.	./.	./.	./.	./.	./.	./.	./.	./.	./.	./.	./.	./.	./.	./.
572	29	.	C	T	.	PASS	NS=4;AF=0.250	GT:DP:AD:GQ:GL	./.	./.	./.	0/1:5:2,3:40:-6.92,-0.00,-4.18	./.	./.	./.	./.	./.	./.	./.	./.	./.	./.	./.	./.	./.	./.	./.	0/0:7:7,0:26:-0.00,-2.02,-19.49	./.	./.	./.	./.	./.	./.	0/0:7:7,0:26:-0.00,-2.02,-19.49	./.	./.	./.	./.	./.	./.	./.	./.	./.	./.	0/1:5:2,3:40:-6.92,-0.00,-4.18	./.	./.	./.	./.
572	115	.	A	C	.	PASS	NS=6;AF=0.500	GT:DP:AD:GQ:GL	1/1:4:0,4:16:-11.80,-1.18,-0.03	./.	./.	0/1:10:4,6:40:-14.72,-0.00,-8.86	1/1:5:0,5:20:-14.74,-1.47,-0.01	./.	./.	./.	./.	./.	./.	./.	./.	./.	./.	./.	./.	./.	./.	0/0:10:10,0:36:-0.00,-3.00,-29.58	./.	./.	./.	./.	./.	./.	0/0:11:11,0:40:-0.00,-3.30,-32.53	./.	./.	./.	./.	./.	./.	./.	./.	./.	./.	0/1:5:2,3:40:-7.36,-0.00,-4.45	./.	./.	./.	./.
572	134	.	G	T	.	PASS	NS=5;AF=0.500	GT:DP:AD:GQ:GL	0/0:4:4,0:19:-0.02,-1.42,-11.69	./.	./.	1/1:10:0,10:40:-29.68,-3.35,-0.00	0/0:5:5,0:22:-0.01,-1.71,-14.64	./.	./.	./.	./.	./.	./.	./.	./.	./.	./.	./.	./.	./.	./.	0/1:10:2,8:32:-20.42,-0.00,-2.56	./.	./.	./.	./.	./.	./.	./.	./.	./.	./.	./.	./.	./.	./.	./.	./.	./.	1/1:5:0,5:24:-14.91,-1.85,-0.01	./.	./.	./.	./.
572	146	.	A	G	.	PASS	NS=6;AF=0.333	GT:DP:AD:GQ:GL	1/1:3:0,3:27:-7.76,-2.08,-0.00	./.	./.	0/0:5:5,0:36:-0.00,-2.96,-13.69	1/1:3:0,3:27:-7.76,-2.08,-0.00	./.	./.	./.	./.	./.	./.	./.	./.	./.	./.	./.	./.	./.	./.	0/0:4:4,0:33:-0.00,-2.66,-11.01	./.	./.	./.	./.	./.	./.	0/0:4:4,0:33:-0.00,-2.66,-11.01	./.	./.	./.	./.	./.	./.	./.	./.	./.	./.	0/0:5:5,0:36:-0.00,-2.96,-13.69	./.	./.	./.	./.
572	157	.	A	G	.	PASS	NS=3;AF=0.500	GT:DP:AD:GQ:GL	./.	./.	./.	0/1:5:3,2:40:-4.24,-0.00,-7.20	./.	./.	./.	./.	./.	./.	./.	./.	./.	./.	./.	./.	./.	./.	./.	0/1:4:1,3:27:-7.22,-0.00,-2.14	./.	./.	./.	./.	./.	./.	./.	./.	./.	./.	./.	./.	./.	./.	./.	./.	./.	0/1:5:3,2:40:-4.24,-0.00,-7.20	./.	./.	./.	./.
572	168	.	C	A	.	PASS	NS=4;AF=0.250	GT:DP:AD:GQ:GL	./.	./.	./.	0/1:5:2,3:40:-6.65,-0.00,-4.00	./.	./.	./.	./.	./.	./.	./.	./.	./.	./.	./.	./.	./.	./.	./.	0/0:4:4,0:16:-0.03,-1.13,-10.79	./.	./.	./.	./.	./.	./.	0/0:4:4,0:16:-0.03,-1.13,-10.79	./.	./.	./.	./.	./.	./.	./.	./.	./.	./.	0/1:5:2,3:40:-6.65,-0.00,-4.00	./.	./.	./.	./.
572	207	.	C	T	.	PASS	NS=3;AF=0.500	GT:DP:AD:GQ:GL	./.	./.	./.	0/1:5:3,2:40:-4.24,-0.00,-7.20	./.	./.	./.	./.	./.	./.	./.	./.	./.	./.	./.	./.	./.	./.	./.	0/1:4:1,3:27:-7.22,-0.00,-2.14	./.	./.	./.	./.	./.	./.	./.	./.	./.	./.	./.	./.	./.	./.	./.	./.	./.	0/1:5:3,2:40:-4.24,-0.00,-7.20	./.	./.	./.	./.
572	219	.	A	G	.	PASS	NS=4;AF=0.250	GT:DP:AD:GQ:GL	./.	./.	./.	0/1:5:2,3:40:-6.65,-0.00,-4.00	./.	./.	./.	./.	./.	./.	./.	./.	./.	./.	./.	./.	./.	./.	./.	0/0:4:4,0:16:-0.03,-1.13,-10.79	./.	./.	./.	./.	./.	./.	0/0:4:4,0:16:-0.03,-1.13,-10.79	./.	./.	./.	./.	./.	./.	./.	./.	./.	./.	0/1:5:2,3:40:-6.65,-0.00,-4.00	./.	./.	./.	./.
575	161	.	C	T	.	PASS	NS=4;AF=0.500	GT:DP:AD:GQ:GL	1/1:3:0,3:28:-7.34,-2.24,-0.00	./.	./.	0/0:4:4,0:32:-0.00,-2.54,-9.78	1/1:3:0,3:28:-7.34,-2.24,-0.00	./.	./.	./.	./.	./.	./.	./.	./.	./.	./.	./.	./.	./.	./.	./.	./.	./.	./.	./.	./.	./.	./.	./.	./.	./.	./.	./.	./.	./.	./.	./.	./.	0/0:4:4,0:32:-0.00,-2.54,-9.78	./.	./.	./.	./.
576	26	.	A	T	.	PASS	NS=10;AF=0.500	GT:DP:AD:GQ:GL	./.	./.	./.	./.	./.	./.	0/1:14:12,2:29:-2.26,-0.00,-27.20	./.	./.	0/1:19:13,6:40:-10.68,-0.00,-28.18	./.	0/1:14:12,2:29:-2.26,-0.00,-27.20	./.	0/1:15:13,2:25:-1.97,-0.00,-29.38	0/1:9:8,1:18:-1.30,-0.02,-18.79	./.	./.	0/1:19:13,6:40:-10.68,-0.00,-28.18	./.	./.	./.	0/1:15:13,2:25:-1.97,-0.00,-29.38	0/1:9:8,1:18:-1.30,-0.02,-18.79	./.	./.	./.	./.	./.	./.	./.	./.	./.	0/1:16:13,3:40:-4.14,-0.00,-29.08	./.	0/1:16:13,3:40:-4.14,-0.00,-29.08	./.	./.	./.	./.	./.	./.	./.
576	63	.	G	A	.	PASS	NS=12;AF=0.333	GT:DP:AD:GQ:GL	./.	./.	./.	./.	./.	./.	0/1:14:11,3:40:-5.49,-0.00,-30.92	./.	./.	0/0:19:19,0:40:-0.00,-5.17,-59.03	./.	0/1:14:11,3:40:-5.49,-0.00,-30.92	./.	0/0:15:14,1:13:-0.05,-0.96,-40.75	0/1:9:8,1:13:-0.94,-0.05,-23.32	./.	./.	0/0:19:19,0:40:-0.00,-5.17,-59.03	./.	./.	./.	0/0:15:14,1:13:-0.05,-0.96,-40.75	0/1:9:8,1:13:-0.94,-0.05,-23.32	./.	./.	0/1:6:2,4:40:-10.95,-0.00,-5.84	./.	./.	./.	./.	0/1:6:2,4:40:-10.95,-0.00,-5.84	./.	0/1:16:12,4:40:-7.95,-0.00,-33.38	./.	0/1:16:12,4:40:-7.95,-0.00,-33.38	./.	./.	./.	./.	./.	./.	./.
576	88	.	C	T	.	PASS	NS=12;AF=0.292	GT:DP:AD:GQ:GL	./.	./.	0/0:49:44,5:22:-0.01,-1.71,-98.76	./.	./.	./.	0/1:15:11,4:40:-5.98,-0.00,-24.57	./.	./.	0/0:20:20,0:40:-0.00,-5.54,-51.16	./.	0/1:16:12,4:40:-5.68,-0.00,-26.78	./.	0/0:15:14,1:21:-0.01,-1.55,-33.64	0/1:10:8,2:31:-2.47,-0.00,-18.56	./.	./.	0/0:20:20,0:40:-0.00,-5.54,-51.16	./.	./.	./.	0/0:16:15,1:24:-0.01,-1.84,-36.13	./.	./.	./.	0/1:6:2,4:40:-8.68,-0.00,-4.73	./.	./.	./.	./.	0/1:7:2,5:40:-10.88,-0.00,-4.43	./.	0/1:17:12,5:40:-7.89,-0.00,-26.48	./.	0/1:17:12,5:40:-7.89,-0.00,-26.48	./.	./.	./.	./.	./.	./.	./.
576	223	.	C	T	.	PASS	NS=8;AF=0.500	GT:DP:AD:GQ:GL	./.	./.	./.	./.	./.	./.	./.	./.	./.	0/1:13:5,7:40:-13.39,-0.00,-8.75	./.	0/1:7:2,5:40:-10.50,-0.00,-3.67	./.	0/1:6:4,2:40:-4.22,-0.00,-8.35	0/1:7:2,5:40:-10.50,-0.00,-3.67	./.	./.	0/1:13:6,6:40:-11.20,-0.00,-10.94	./.	./.	./.	./.	0/1:7:2,5:40:-10.50,-0.00,-3.67	./.	./.	./.	./.	./.	./.	./.	./.	./.	./.	./.	0/1:11:2,9:31:-18.07,-0.00,-2.48	./.	0/1:4:3,1:32:-2.62,-0.00,-6.76	./.	./.	./.	./.	./.
578	157	.	A	G	.	PASS	NS=6;AF=0.500	GT:DP:AD:GQ:GL	./.	./.	0/1:14:2,12:23:-23.21,-0.01,-1.79	./.	0/1:1:1,0:15:-1.12,-0.03,-3.53	./.	./.	./.	0/1:7:5,2:40:-3.62,-0.00,-10.37	./.	./.	./.	./.	0/1:5:3,2:40:-4.22,-0.00,-6.63	./.	./.	./.	./.	./.	./.	./.	./.	./.	./.	./.	./.	./.	./.	./.	./.	./.	./.	./.	./.	./.	./.	./.	0/1:10:6,4:40:-7.06,-0.00,-11.64	0/1:6:3,3:40:-6.09,-0.00,-6.34	./.	./.	./.
578	173	.	C	T	.	PASS	NS=3;AF=0.500	GT:DP:AD:GQ:GL	./.	./.	0/1:14:2,12:40:-39.38,-0.00,-4.29	./.	./.	./.	./.	./.	./.	./.	./.	./.	./.	0/1:5:2,3:40:-10.62,-0.00,-7.00	./.	0/1:7:2,5:40:-17.01,-0.00,-6.40	./.	./.	./.	./.	./.	./.	./.	./.	./.	./.	./.	./.	./.	./.	./.	./.	./.	./.	./.	./.	./.	./.	./.	./.	./.	./.
579	15	.	G	T	.	PASS	NS=12;AF=0.083	GT:DP:AD:GQ:GL	./.	0/0:4:4,0:24:-0.01,-1.85,-15.54	./.	./.	./.	0/0:4:4,0:24:-0.01,-1.85,-15.54	./.	./.	./.	0/0:3:3,0:21:-0.01,-1.55,-12.05	./.	./.	./.	./.	0/0:6:6,0:30:-0.00,-2.44,-22.52	./.	./.	0/0:3:3,0:21:-0.01,-1.55,-12.05	0/0:3:3,0:21:-0.01,-1.55,-12.05	./.	0/0:40:40,0:40:-0.00,-12.67,-141.31	./.	0/0:6:6,0:30:-0.00,-2.44,-22.52	./.	0/0:3:3,0:21:-0.01,-1.55,-12.05	0/1:22:6,16:40:-48.65,0.00,-15.26	./.	./.	./.	0/0:40:40,0:40:-0.00,-12.67,-141.31	0/1:22:6,16:40:-48.65,0.00,-15.26	./.	./.	./.	./.	./.	./.	./.	./.	./.	./.	./.
579	23	.	T	C	.	PASS	NS=12;AF=0.250	GT:DP:AD:GQ:GL	./.	0/0:4:4,0:23:-0.01,-1.72,-14.53	./.	./.	./.	0/0:4:4,0:23:-0.01,-1.72,-14.53	./.	./.	./.	0/0:3:3,0:19:-0.02,-1.43,-11.05	./.	./.	./.	./.	1/1:6:0,6:23:-20.42,-1.78,-0.01	./.	./.	0/0:3:3,0:19:-0.02,-1.43,-11.05	0/0:3:3,0:19:-0.02,-1.43,-11.05	./.	0/0:40:40,0:40:-0.00,-12.55,-140.31	./.	1/1:6:0,6:23:-20.42,-1.78,-0.01	./.	0/0:3:3,0:19:-0.02,-1.43,-11.05	0/1:22:6,16:40:-48.77,-0.00,-14.38	./.	./.	./.	0/0:40:40,0:40:-0.00,-12.55,-140.31	0/1:22:6,16:40:-48.77,-0.00,-14.38	./.	./.	./.	./.	./.	./.	./.	./.	./.	./.	./.
579	25	.	T	C	.	PASS	NS=12;AF=0.167	GT:DP:AD:GQ:GL	./.	1/1:4:0,4:26:-4.78,-2.00,-0.00	./.	./.	./.	1/1:4:0,4:26:-4.78,-2.00,-0.00	./.	./.	./.	0/0:3:3,0:30:-0.00,-2.37,-4.73	./.	./.	./.	./.	0/0:6:6,0:39:-0.00,-3.21,-8.80	./.	./.	0/0:3:3,0:30:-0.00,-2.37,-4.73	0/0:3:3,0:30:-0.00,-2.37,-4.73	./.	0/0:40:31,3:40:-0.00,-7.04,-38.68	./.	0/0:6:6,0:39:-0.00,-3.21,-8.80	./.	0/0:3:3,0:30:-0.00,-2.37,-4.73	0/0:22:22,0:40:-0.00,-7.73,-30.53	./.	./.	./.	0/0:40:31,3:40:-0.00,-7.04,-38.68	0/0:22:22,0:40:-0.00,-7.73,-30.53	./.	./.	./.	./.	./.	./.	./.	./.	./.	./.	./.
579	26	.	T	C	.	PASS	NS=10;AF=0.200	GT:DP:AD:GQ:GL	./.	0/0:4:4,0:22:-0.01,-1.71,-14.53	./.	./.	./.	0/0:4:4,0:22:-0.01,-1.71,-14.53	./.	./.	./.	0/0:3:3,0:19:-0.02,-1.42,-11.04	./.	./.	./.	./.	1/1:6:0,6:23:-20.43,-1.77,-0.01	./.	./.	0/0:3:3,0:19:-0.02,-1.42,-11.04	0/0:3:3,0:19:-0.02,-1.42,-11.04	./.	./.	./.	1/1:6:0,6:23:-20.43,-1.77,-0.01	./.	0/0:3:3,0:19:-0.02,-1.42,-11.04	0/0:22:22,0:40:-0.00,-7.12,-77.41	./.	./.	./.	./.	0/0:22:22,0:40:-0.00,-7.12,-77.41	./.	./.	./.	./.	./.	./.	./.	./.	./.	./.	./.
579	27	.	T	G	.	PASS	NS=8;AF=0.125	GT:DP:AD:GQ:GL	./.	0/0:4:4,0:18:-0.02,-1.29,-14.55	./.	./.	./.	0/0:4:4,0:18:-0.02,-1.29,-14.55	./.	./.	./.	0/0:3:3,0:14:-0.04,-1.01,-11.08	./.	./.	./.	./.	0/0:6:6,0:24:-0.01,-1.88,-21.52	./.	./.	0/0:3:3,0:14:-0.04,-1.01,-11.08	./.	./.	./.	./.	0/0:6:6,0:24:-0.01,-1.88,-21.52	./.	./.	0/1:22:5,17:40:-52.71,-0.00,-11.34	./.	./.	./.	./.	0/1:22:5,17:40:-52.71,-0.00,-11.34	./.	./.	./.	./.	./.	./.	./.	./.	./.	./.	./.
579	65	.	C	T	.	PASS	NS=12;AF=0.167	GT:DP:AD:GQ:GL	./.	0/0:7:7,0:40:-0.00,-3.59,-26.30	./.	./.	./.	0/0:5:5,0:36:-0.00,-2.99,-18.97	./.	./.	./.	0/0:4:4,0:33:-0.00,-2.69,-15.31	./.	./.	./.	./.	0/0:11:11,0:40:-0.00,-4.79,-40.96	./.	./.	0/0:5:5,0:36:-0.00,-2.99,-18.97	1/1:3:0,3:23:-10.35,-1.74,-0.01	./.	0/0:61:61,0:40:0.00,-19.84,-224.19	./.	0/0:7:7,0:40:-0.00,-3.59,-26.30	./.	1/1:3:0,3:23:-10.35,-1.74,-0.01	0/0:31:31,0:40:-0.00,-10.81,-114.25	./.	./.	./.	0/0:59:59,0:40:0.00,-19.24,-216.86	0/0:35:35,0:40:-0.00,-12.01,-128.91	./.	./.	./.	./.	./.	./.	./.	./.	./.	./.	./.
579	99	.	C	A	.	PASS	NS=12;AF=0.167	GT:DP:AD:GQ:GL	./.	0/0:7:7,0:40:-0.00,-3.49,-26.34	./.	./.	./.	0/0:5:5,0:35:-0.00,-2.89,-19.00	./.	./.	./.	0/0:4:4,0:32:-0.00,-2.59,-15.33	./.	./.	./.	./.	1/1:11:0,11:40:-39.72,-4.05,-0.00	./.	./.	0/0:5:5,0:35:-0.00,-2.89,-19.00	0/0:5:5,0:35:-0.00,-2.89,-19.00	./.	0/0:61:61,0:40:0.00,-19.74,-224.53	./.	1/1:7:0,7:35:-25.04,-2.85,-0.00	./.	0/0:4:4,0:32:-0.00,-2.59,-15.33	0/0:31:31,0:40:-0.00,-10.71,-114.42	./.	./.	./.	0/0:59:59,0:40:0.00,-19.14,-217.19	0/0:35:35,0:40:-0.00,-11.92,-129.10	./.	./.	./.	./.	./.	./.	./.	./.	./.	./.	./.
579	158	.	C	T	.	PASS	NS=12;AF=0.167	GT:DP:AD:GQ:GL	./.	0/0:4:4,0:31:-0.00,-2.52,-14.06	./.	./.	./.	0/0:2:2,0:25:-0.01,-1.92,-7.36	./.	./.	./.	1/1:2:0,2:18:-6.09,-1.29,-0.02	./.	./.	./.	./.	0/0:6:6,0:38:-0.00,-3.12,-20.77	./.	./.	1/1:3:0,3:21:-9.43,-1.58,-0.01	0/0:2:2,0:25:-0.01,-1.92,-7.36	./.	0/0:30:30,0:40:-0.00,-10.34,-101.26	./.	0/0:3:3,0:28:-0.00,-2.22,-10.71	./.	0/0:3:3,0:28:-0.00,-2.22,-10.71	0/0:15:15,0:40:-0.00,-5.83,-50.95	./.	./.	./.	0/0:25:25,0:40:-0.00,-8.83,-84.49	0/0:18:18,0:40:-0.00,-6.73,-61.01	./.	./.	./.	./.	./.	./.	./.	./.	./.	./.	./.
579	181	.	T	A	.	PASS	NS=9;AF=0.056	GT:DP:AD:GQ:GL	./.	0/0:4:4,0:22:-0.01,-1.65,-4.48	./.	./.	./.	0/0:2:2,0:16:-0.03,-1.17,-2.73	./.	./.	./.	0/0:2:2,0:16:-0.03,-1.17,-2.73	./.	./.	./.	./.	./.	./.	./.	0/0:3:3,0:19:-0.02,-1.40,-3.60	0/0:2:2,0:16:-0.03,-1.17,-2.73	./.	0/0:30:25,0:40:-0.00,-6.85,-23.11	./.	./.	./.	0/0:3:3,0:19:-0.02,-1.40,-3.60	0/1:15:5,9:17:-3.90,-0.02,-1.27	./.	./.	./.	0/0:25:20,0:40:-0.00,-5.61,-18.67	./.	./.	./.	./.	./.	./.	./.	./.	./.	./.	./.	./.
579	184	.	G	C	.	PASS	NS=12;AF=0.167	GT:DP:AD:GQ:GL	./.	0/0:4:4,0:31:-0.00,-2.52,-14.06	./.	./.	./.	0/0:2:2,0:25:-0.01,-1.93,-7.36	./.	./.	./.	0/0:2:2,0:25:-0.01,-1.93,-7.36	./.	./.	./.	./.	1/1:6:0,6:31:-19.48,-2.48,-0.00	./.	./.	0/0:3:3,0:28:-0.00,-2.23,-10.71	0/0:2:2,0:25:-0.01,-1.93,-7.36	./.	0/0:30:30,0:40:-0.00,-10.35,-101.26	./.	1/1:3:0,3:21:-9.43,-1.59,-0.01	./.	0/0:3:3,0:28:-0.00,-2.23,-10.71	0/0:15:15,0:40:-0.00,-5.83,-50.95	./.	./.	./.	0/0:25:25,0:40:-0.00,-8.84,-84.49	0/0:18:18,0:40:-0.00,-6.74,-61.02	./.	./.	./.	./.	./.	./.	./.	./.	./.	./.	./.
579	193	.	G	C	.	PASS	NS=12;AF=0.167	GT:DP:AD:GQ:GL	./.	0/0:4:4,0:31:-0.00,-2.52,-14.06	./.	./.	./.	0/0:2:2,0:25:-0.01,-1.92,-7.36	./.	./.	./.	1/1:2:0,2:18:-6.09,-1.29,-0.02	./.	./.	./.	./.	0/0:6:6,0:38:-0.00,-3.12,-20.77	./.	./.	1/1:3:0,3:21:-9.43,-1.58,-0.01	0/0:2:2,0:25:-0.01,-1.92,-7.36	./.	0/0:30:30,0:40:-0.00,-10.34,-101.26	./.	0/0:3:3,0:28:-0.00,-2.22,-10.71	./.	0/0:3:3,0:28:-0.00,-2.22,-10.71	0/0:15:15,0:40:-0.00,-5.83,-50.95	./.	./.	./.	0/0:25:25,0:40:-0.00,-8.83,-84.49	0/0:18:18,0:40:-0.00,-6.73,-61.01	./.	./.	./.	./.	./.	./.	./.	./.	./.	./.	./.
579	197	.	A	T	.	PASS	NS=12;AF=0.333	GT:DP:AD:GQ:GL	./.	0/0:4:4,0:32:-0.00,-2.57,-9.51	./.	./.	./.	0/0:2:2,0:25:-0.00,-1.98,-4.90	./.	./.	./.	1/1:2:0,2:22:-4.34,-1.70,-0.01	./.	./.	./.	./.	1/1:6:0,6:35:-13.56,-2.88,-0.00	./.	./.	1/1:3:0,3:26:-6.64,-1.99,-0.00	0/0:2:2,0:25:-0.00,-1.98,-4.90	./.	0/0:30:30,0:40:-0.00,-10.34,-69.48	./.	1/1:3:0,3:26:-6.64,-1.99,-0.00	./.	0/0:3:3,0:29:-0.00,-2.27,-7.21	0/0:15:15,0:40:-0.00,-5.86,-34.88	./.	./.	./.	0/0:25:24,0:40:-0.00,-8.55,-55.64	0/0:18:18,0:40:-0.00,-6.75,-41.80	./.	./.	./.	./.	./.	./.	./.	./.	./.	./.	./.
583	78	.	A	T	.	PASS	NS=30;AF=0.033	GT:DP:AD:GQ:GL	0/0:5:5,0:31:-0.00,-2.51,-21.32	0/0:26:26,0:40:-0.00,-8.83,-104.13	0/0:17:17,0:40:-0.00,-6.12,-68.64	0/0:19:19,0:40:-0.00,-6.72,-76.53	0/0:5:5,0:31:-0.00,-2.51,-21.32	0/0:26:26,0:40:-0.00,-8.83,-104.13	0/0:17:17,0:40:-0.00,-6.12,-68.64	0/1:6:4,2:40:-5.08,-0.00,-14.57	0/0:18:18,0:40:-0.00,-6.42,-72.58	./.	0/0:17:17,0:40:-0.00,-6.12,-68.64	0/0:17:17,0:40:-0.00,-6.12,-68.64	0/1:6:4,2:40:-5.08,-0.00,-14.57	0/0:8:8,0:40:-0.00,-3.41,-33.15	0/0:13:13,0:40:-0.00,-4.92,-52.87	0/0:18:18,0:40:-0.00,-6.42,-72.58	0/0:33:33,0:40:-0.00,-10.94,-131.74	./.	0/0:6:6,0:34:-0.00,-2.81,-25.26	./.	0/0:4:4,0:28:-0.00,-2.21,-17.38	0/0:8:8,0:40:-0.00,-3.41,-33.15	0/0:13:13,0:40:-0.00,-4.92,-52.87	0/0:33:33,0:40:-0.00,-10.94,-131.74	0/0:6:6,0:34:-0.00,-2.81,-25.26	./.	./.	./.	0/0:23:23,0:40:-0.00,-7.93,-92.30	0/0:4:4,0:28:-0.00,-2.21,-17.38	./.	./.	0/0:5:5,0:31:-0.00,-2.51,-21.32	0/0:23:23,0:40:-0.00,-7.93,-92.30	0/0:5:5,0:31:-0.00,-2.51,-21.32	./.	./.	0/0:19:19,0:40:-0.00,-6.72,-76.53	0/0:19:19,0:40:-0.00,-6.72,-76.53	./.	./.	0/0:8:8,0:40:-0.00,-3.41,-33.15
583	79	.	G	T	.	PASS	NS=31;AF=0.032	GT:DP:AD:GQ:GL	0/0:5:5,0:31:-0.00,-2.50,-16.11	0/0:26:26,0:40:-0.00,-8.81,-77.02	0/0:17:17,0:40:-0.00,-6.10,-50.91	0/0:19:19,0:40:-0.00,-6.70,-56.71	0/0:5:5,0:31:-0.00,-2.50,-16.11	0/0:26:26,0:40:-0.00,-8.81,-77.02	0/0:17:17,0:40:-0.00,-6.10,-50.91	0/1:6:4,2:37:-3.01,-0.00,-10.41	0/0:18:18,0:40:-0.00,-6.40,-53.81	./.	0/0:17:17,0:40:-0.00,-6.10,-50.91	0/0:17:17,0:40:-0.00,-6.10,-50.91	0/1:6:4,2:37:-3.01,-0.00,-10.41	0/0:8:8,0:40:-0.00,-3.40,-24.81	0/0:13:13,0:40:-0.00,-4.90,-39.31	0/0:18:18,0:40:-0.00,-6.40,-53.81	0/0:33:33,0:40:-0.00,-10.91,-97.32	./.	0/0:6:6,0:34:-0.00,-2.80,-19.01	./.	0/0:4:4,0:28:-0.00,-2.20,-13.21	0/0:8:8,0:40:-0.00,-3.40,-24.81	0/0:13:13,0:40:-0.00,-4.90,-39.31	0/0:33:33,0:40:-0.00,-10.91,-97.32	0/0:6:6,0:34:-0.00,-2.80,-19.01	./.	./.	./.	0/0:23:22,1:40:-0.00,-5.00,-62.51	0/0:4:4,0:28:-0.00,-2.20,-13.21	./.	./.	0/0:5:5,0:31:-0.00,-2.50,-16.11	0/0:23:22,1:40:-0.00,-5.00,-62.51	0/0:5:5,0:31:-0.00,-2.50,-16.11	./.	./.	0/0:19:19,0:40:-0.00,-6.70,-56.71	0/0:19:19,0:40:-0.00,-6.70,-56.71	0/0:12:11,0:40:-0.00,-4.30,-33.51	./.	0/0:8:8,0:40:-0.00,-3.40,-24.81
585	126	.	C	T	.	PASS	NS=5;AF=0.200	GT:DP:AD:GQ:GL	0/0:5:5,0:22:-0.01,-1.68,-15.94	./.	./.	./.	0/0:4:4,0:19:-0.02,-1.38,-13.05	./.	./.	./.	0/1:11:5,6:40:-13.95,-0.00,-12.46	./.	./.	./.	./.	./.	./.	0/1:10:7,3:40:-5.54,-0.00,-18.57	./.	./.	./.	./.	./.	./.	./.	./.	./.	./.	./.	./.	./.	./.	./.	./.	./.	./.	./.	./.	./.	./.	./.	0/0:10:10,0:38:-0.00,-3.17,-30.44	./.	./.
585	141	.	G	A	.	PASS	NS=5;AF=0.100	GT:DP:AD:GQ:GL	0/0:5:5,0:26:-0.00,-2.04,-15.99	./.	./.	./.	0/0:4:4,0:23:-0.01,-1.75,-13.11	./.	./.	./.	0/0:11:11,0:40:-0.00,-3.84,-33.34	./.	./.	./.	./.	./.	./.	0/0:10:10,0:40:-0.00,-3.54,-30.45	./.	./.	./.	./.	./.	./.	./.	./.	./.	./.	./.	./.	./.	./.	./.	./.	./.	./.	./.	./.	./.	./.	./.	0/1:9:3,6:40:-14.11,-0.00,-6.97	./.	./.
585	168	.	G	A	.	PASS	NS=4;AF=0.250	GT:DP:AD:GQ:GL	0/0:3:3,0:13:-0.05,-0.93,-6.17	./.	./.	./.	./.	./.	./.	./.	0/1:5:2,3:37:-3.32,-0.00,-3.07	./.	./.	./.	./.	./.	./.	0/0:4:4,0:16:-0.03,-1.19,-7.74	./.	./.	./.	./.	./.	./.	./.	./.	./.	./.	./.	./.	./.	./.	./.	./.	./.	./.	./.	./.	./.	./.	./.	0/1:10:4,5:40:-5.35,-0.00,-5.10	./.	./.
585	171	.	G	T	.	PASS	NS=4;AF=0.125	GT:DP:AD:GQ:GL	0/0:3:3,0:19:-0.02,-1.39,-9.46	./.	./.	./.	./.	./.	./.	./.	0/0:5:5,0:25:-0.00,-1.98,-14.73	./.	./.	./.	./.	./.	./.	0/0:4:4,0:22:-0.01,-1.68,-12.10	./.	./.	./.	./.	./.	./.	./.	./.	./.	./.	./.	./.	./.	./.	./.	./.	./.	./.	./.	./.	./.	./.	./.	0/1:9:4,5:40:-10.04,-0.00,-8.91	./.	./.
585	204	.	T	A	.	PASS	NS=4;AF=0.125	GT:DP:AD:GQ:GL	0/0:3:3,0:19:-0.02,-1.40,-9.52	./.	./.	./.	./.	./.	./.	./.	0/1:5:2,3:40:-6.01,-0.00,-4.86	./.	./.	./.	./.	./.	./.	0/0:4:4,0:22:-0.01,-1.69,-12.18	./.	./.	./.	./.	./.	./.	./.	./.	./.	./.	./.	./.	./.	./.	./.	./.	./.	./.	./.	./.	./.	./.	./.	0/0:10:10,0:40:-0.00,-3.48,-28.14	./.	./.
585	209	.	C	T	.	PASS	NS=3;AF=0.167	GT:DP:AD:GQ:GL	0/0:3:3,0:13:-0.05,-0.97,-9.12	./.	./.	./.	./.	./.	./.	./.	0/1:5:2,3:40:-6.47,-0.00,-4.89	./.	./.	./.	./.	./.	./.	0/0:4:4,0:17:-0.03,-1.24,-11.75	./.	./.	./.	./.	./.	./.	./.	./.	./.	./.	./.	./.	./.	./.	./.	./.	./.	./.	./.	./.	./.	./.	./.	./.	./.	./.
585	210	.	A	G	.	PASS	NS=5;AF=0.200	GT:DP:AD:GQ:GL	0/0:3:3,0:27:-0.00,-2.16,-8.57	./.	./.	./.	0/0:1:1,0:21:-0.01,-1.57,-3.25	./.	./.	./.	0/0:5:5,0:34:-0.00,-2.76,-13.89	./.	./.	./.	./.	./.	./.	0/0:4:4,0:31:-0.00,-2.46,-11.23	./.	./.	./.	./.	./.	./.	./.	./.	./.	./.	./.	./.	./.	./.	./.	./.	./.	./.	./.	./.	./.	./.	./.	1/1:10:1,9:15:-20.76,-1.06,-0.04	./.	./.
586	106	.	A	G	.	PASS	NS=18;AF=0.028	GT:DP:AD:GQ:GL	0/0:4:4,0:28:-0.00,-2.26,-16.11	./.	0/0:18:18,0:40:-0.00,-6.47,-66.86	0/0:13:13,0:40:-0.00,-4.96,-48.73	0/0:5:5,0:32:-0.00,-2.56,-19.73	./.	0/0:3:3,0:25:-0.00,-1.96,-12.49	./.	0/0:21:21,0:40:-0.00,-7.37,-77.74	./.	0/0:18:18,0:40:-0.00,-6.47,-66.86	0/0:6:6,0:35:-0.00,-2.86,-23.36	./.	./.	./.	0/0:18:18,0:40:-0.00,-6.47,-66.86	0/0:9:9,0:40:-0.00,-3.76,-34.23	./.	0/0:15:15,0:40:-0.00,-5.56,-55.98	./.	./.	./.	./.	0/0:15:15,0:40:-0.00,-5.56,-55.98	0/0:18:18,0:40:-0.00,-6.47,-66.86	./.	./.	./.	0/0:14:14,0:40:-0.00,-5.26,-52.36	./.	./.	./.	./.	0/0:13:13,0:40:-0.00,-4.96,-48.73	./.	0/1:5:1,4:33:-11.95,-0.00,-2.68	./.	0/0:11:11,0:40:-0.00,-4.36,-41.48	./.	0/0:5:5,0:32:-0.00,-2.56,-19.73	./.	./.
590	112	.	A	G	.	PASS	NS=10;AF=0.050	GT:DP:AD:GQ:GL	./.	0/1:18:11,7:40:-19.22,0.00,-35.21	./.	0/0:15:15,0:40:-0.00,-5.16,-55.71	./.	./.	./.	./.	0/0:22:22,0:40:-0.00,-7.26,-80.99	./.	./.	./.	./.	./.	./.	0/0:23:23,0:40:-0.00,-7.56,-84.60	0/0:24:24,0:40:-0.00,-7.86,-88.21	./.	./.	./.	./.	./.	./.	0/0:21:21,0:40:-0.00,-6.96,-77.38	./.	./.	./.	./.	0/0:13:13,0:40:-0.00,-4.55,-48.49	./.	./.	./.	./.	0/0:17:17,0:40:-0.00,-5.76,-62.93	./.	./.	./.	0/0:15:15,0:40:-0.00,-5.16,-55.71	0/0:15:15,0:40:-0.00,-5.16,-55.71	./.	./.	./.
590	115	.	A	G	.	PASS	NS=10;AF=0.050	GT:DP:AD:GQ:GL	./.	0/1:18:11,7:40:-19.22,0.00,-35.21	./.	0/0:15:15,0:40:-0.00,-5.16,-55.71	./.	./.	./.	./.	0/0:22:22,0:40:-0.00,-7.26,-80.99	./.	./.	./.	./.	./.	./.	0/0:23:23,0:40:-0.00,-7.56,-84.60	0/0:24:24,0:40:-0.00,-7.86,-88.21	./.	./.	./.	./.	./.	./.	0/0:21:21,0:40:-0.00,-6.96,-77.38	./.	./.	./.	./.	0/0:13:13,0:40:-0.00,-4.55,-48.49	./.	./.	./.	./.	0/0:17:17,0:40:-0.00,-5.76,-62.93	./.	./.	./.	0/0:15:15,0:40:-0.00,-5.16,-55.71	0/0:15:15,0:40:-0.00,-5.16,-55.71	./.	./.	./.
590	193	.	C	T	.	PASS	NS=9;AF=0.500	GT:DP:AD:GQ:GL	./.	0/1:9:4,5:40:-15.33,-0.00,-12.30	./.	0/1:7:5,2:40:-5.90,-0.00,-16.25	./.	./.	./.	./.	0/1:14:12,2:40:-3.79,-0.00,-37.56	./.	./.	./.	./.	./.	./.	0/1:12:10,2:40:-4.39,-0.00,-31.47	0/1:13:9,4:40:-10.78,-0.00,-27.83	./.	./.	./.	./.	./.	./.	0/1:10:8,2:40:-4.99,-0.00,-25.38	./.	./.	./.	./.	0/1:6:5,1:35:-2.85,-0.00,-16.55	./.	./.	./.	./.	0/1:9:7,2:40:-5.29,-0.00,-22.34	./.	./.	./.	0/1:8:5,3:40:-8.94,-0.00,-15.95	./.	./.	./.	./.
590	196	.	A	G	.	PASS	NS=8;AF=0.125	GT:DP:AD:GQ:GL	./.	0/1:9:4,5:40:-4.49,-0.00,-4.46	./.	./.	./.	./.	./.	./.	0/0:14:12,1:31:-0.00,-2.47,-17.40	./.	./.	./.	./.	./.	./.	0/0:12:10,1:25:-0.01,-1.90,-14.50	./.	./.	./.	./.	./.	./.	./.	0/0:10:8,1:18:-0.02,-1.34,-11.61	./.	./.	./.	./.	0/0:6:5,0:22:-0.01,-1.64,-8.70	./.	./.	./.	./.	0/0:9:7,1:15:-0.04,-1.07,-10.18	./.	./.	./.	0/1:8:5,3:24:-1.87,-0.01,-6.21	0/0:15:14,1:37:-0.00,-3.04,-20.30	./.	./.	./.
594	121	.	A	G	.	PASS	NS=18;AF=0.306	GT:DP:AD:GQ:GL	0/1:24:21,3:33:-2.66,-0.00,-60.29	0/0:28:27,1:40:-0.00,-4.83,-82.77	./.	0/1:8:3,5:40:-13.76,-0.00,-8.53	./.	0/0:29:27,2:26:-0.00,-1.99,-79.63	0/0:31:29,1:40:-0.00,-5.43,-89.05	0/0:15:14,1:13:-0.05,-0.97,-41.96	./.	0/0:18:18,0:40:-0.00,-4.96,-57.63	./.	0/0:28:26,2:22:-0.01,-1.69,-76.49	./.	0/1:34:19,15:40:-37.37,0.00,-51.00	./.	0/1:63:11,52:40:-144.92,0.00,-17.13	./.	0/0:18:18,0:40:-0.00,-4.96,-57.63	./.	./.	0/1:71:29,42:40:-111.09,0.00,-71.30	0/1:26:14,12:40:-30.34,0.00,-37.69	./.	./.	./.	0/1:13:10,2:38:-3.13,-0.00,-29.33	./.	./.	./.	0/1:82:34,48:40:-126.64,0.00,-83.70	./.	./.	0/1:13:6,7:40:-18.54,0.00,-16.46	./.	0/1:17:6,11:40:-29.91,0.00,-15.26	./.	./.	0/1:7:3,4:40:-10.92,-0.00,-8.83	./.	./.	./.	./.
594	130	.	A	G	.	PASS	NS=4;AF=0.500	GT:DP:AD:GQ:GL	./.	./.	./.	1/1:8:0,8:18:-27.37,-1.32,-0.02	./.	./.	./.	./.	./.	./.	./.	./.	./.	./.	./.	./.	./.	./.	./.	./.	./.	./.	./.	./.	./.	./.	./.	./.	./.	./.	./.	./.	0/0:13:13,0:35:-0.00,-2.84,-44.55	./.	0/0:17:17,0:40:-0.00,-4.05,-58.25	./.	./.	1/1:7:0,7:14:-23.97,-1.04,-0.04	./.	./.	./.	./.
594	145	.	C	T	.	PASS	NS=23;AF=0.391	GT:DP:AD:GQ:GL	0/1:11:8,3:40:-5.19,-0.00,-19.02	0/1:12:9,3:40:-4.89,-0.00,-21.31	./.	0/1:5:2,3:40:-6.99,-0.00,-5.25	./.	0/1:14:11,3:40:-4.29,-0.00,-25.90	0/1:14:11,3:40:-4.29,-0.00,-25.90	0/1:8:5,3:40:-6.09,-0.00,-12.13	./.	0/1:10:6,4:40:-8.09,-0.00,-14.13	./.	0/1:13:9,4:40:-7.19,-0.00,-21.01	0/1:9:6,3:40:-5.79,-0.00,-14.43	0/0:18:17,0:40:-0.00,-4.39,-44.94	./.	0/0:31:29,2:40:-0.00,-3.40,-70.88	./.	0/1:9:4,5:40:-10.98,-0.00,-9.24	./.	0/1:7:5,2:40:-3.80,-0.00,-12.43	0/0:31:29,2:40:-0.00,-3.40,-70.88	0/0:14:13,0:38:-0.00,-3.19,-34.57	./.	./.	./.	0/1:6:3,3:40:-6.69,-0.00,-7.55	0/1:5:3,2:40:-4.40,-0.00,-7.85	./.	./.	0/0:43:40,3:40:-0.00,-4.40,-96.81	0/1:8:4,4:40:-8.69,-0.00,-9.54	./.	0/1:7:4,3:40:-6.39,-0.00,-9.84	./.	0/1:7:5,2:40:-3.80,-0.00,-12.43	0/1:12:10,2:29:-2.30,-0.00,-23.90	./.	0/1:4:1,3:36:-7.29,-0.00,-2.96	./.	./.	./.	./.
597	43	.	C	G	.	PASS	NS=4;AF=0.500	GT:DP:AD:GQ:GL	./.	./.	./.	./.	./.	./.	./.	1/1:226:33,172:40:-185.51,-13.92,-0.00	./.	./.	./.	./.	1/1:147:1,144:40:-190.85,-39.75,0.00	./.	./.	./.	0/0:14:13,0:40:-0.00,-3.95,-17.36	./.	./.	./.	./.	./.	./.	0/0:17:14,0:40:-0.00,-4.23,-18.69	./.	./.	./.	./.	./.	./.	./.	./.	./.	./.	./.	./.	./.	./.	./.	./.	./.	./.
597	44	.	C	A	.	PASS	NS=3;AF=0.333	GT:DP:AD:GQ:GL	./.	./.	./.	./.	./.	./.	./.	./.	./.	./.	./.	./.	1/1:147:1,146:40:-385.14,-41.15,0.00	./.	./.	./.	0/0:14:14,0:40:-0.00,-4.20,-37.52	./.	./.	./.	./.	./.	./.	0/0:17:17,0:40:-0.00,-5.10,-45.49	./.	./.	./.	./.	./.	./.	./.	./.	./.	./.	./.	./.	./.	./.	./.	./.	./.	./.
597	96	.	A	T	.	PASS	NS=5;AF=0.400	GT:DP:AD:GQ:GL	./.	./.	./.	./.	./.	./.	./.	0/0:279:257,21:40:0.00,-21.08,-716.29	./.	./.	./.	./.	0/0:198:182,16:40:-0.00,-12.21,-503.88	./.	./.	./.	1/1:22:0,22:40:-66.61,-7.69,-0.00	./.	./.	./.	./.	./.	./.	1/1:23:0,23:40:-69.64,-8.00,-0.00	./.	./.	./.	./.	./.	./.	0/0:75:68,7:32:-0.00,-2.54,-185.26	./.	./.	./.	./.	./.	./.	./.	./.	./.	./.	./.
599	5	.	A	C	.	PASS	NS=12;AF=0.083	GT:DP:AD:GQ:GL	./.	./.	0/0:18:18,0:40:-0.00,-6.07,-69.89	0/0:4:4,0:24:-0.01,-1.86,-16.75	./.	./.	./.	./.	./.	0/0:14:14,0:40:-0.00,-4.86,-54.71	0/0:13:13,0:40:-0.00,-4.56,-50.91	./.	./.	./.	./.	./.	0/0:30:30,0:40:-0.00,-9.68,-115.45	0/0:14:14,0:40:-0.00,-4.86,-54.71	0/1:5:3,2:40:-5.44,-0.00,-10.79	./.	./.	./.	./.	0/0:32:32,0:40:-0.00,-10.28,-123.04	0/1:5:3,2:40:-5.44,-0.00,-10.79	./.	./.	./.	./.	./.	./.	./.	./.	./.	./.	./.	./.	0/0:4:4,0:24:-0.01,-1.86,-16.75	0/0:18:18,0:40:-0.00,-6.07,-69.89	0/0:156:156,0:40:-0.00,-47.60,-593.81	./.	./.
599	7	.	A	G	.	PASS	NS=10;AF=0.450	GT:DP:AD:GQ:GL	./.	./.	0/1:18:12,6:40:-17.20,0.00,-40.07	0/0:4:4,0:19:-0.02,-1.39,-15.29	./.	./.	./.	./.	./.	0/0:14:14,0:40:-0.00,-4.38,-53.24	./.	./.	./.	./.	./.	./.	1/1:30:0,30:40:-113.81,-9.10,-0.00	0/0:14:14,0:40:-0.00,-4.38,-53.24	1/1:5:0,5:21:-18.90,-1.59,-0.01	./.	./.	./.	./.	1/1:32:0,32:40:-121.40,-9.71,-0.00	1/1:5:0,5:21:-18.90,-1.59,-0.01	./.	./.	./.	./.	./.	./.	./.	./.	./.	./.	./.	./.	0/0:4:4,0:19:-0.02,-1.39,-15.29	0/0:18:18,0:40:-0.00,-5.58,-68.43	./.	./.	./.
599	13	.	A	G	.	PASS	NS=6;AF=0.333	GT:DP:AD:GQ:GL	./.	./.	./.	0/0:4:4,0:14:-0.04,-1.04,-15.46	./.	./.	./.	./.	./.	1/1:14:0,14:40:-52.92,-3.77,-0.00	./.	./.	./.	./.	./.	./.	./.	1/1:14:0,14:40:-52.92,-3.77,-0.00	0/0:5:5,0:18:-0.02,-1.32,-19.23	./.	./.	./.	./.	./.	0/0:5:5,0:18:-0.02,-1.32,-19.23	./.	./.	./.	./.	./.	./.	./.	./.	./.	./.	./.	./.	0/0:4:4,0:14:-0.04,-1.04,-15.46	./.	./.	./.	./.
599	19	.	G	A	.	PASS	NS=10;AF=0.200	GT:DP:AD:GQ:GL	./.	./.	./.	0/0:4:4,0:23:-0.01,-1.76,-15.75	./.	./.	./.	./.	./.	1/1:14:0,14:40:-52.59,-4.20,-0.00	./.	./.	./.	./.	./.	./.	0/0:30:30,0:40:-0.00,-9.57,-114.45	1/1:14:0,14:40:-52.59,-4.20,-0.00	0/0:5:5,0:26:-0.00,-2.05,-19.54	./.	./.	./.	./.	0/0:32:32,0:40:-0.00,-10.18,-122.04	0/0:5:5,0:26:-0.00,-2.05,-19.54	./.	./.	./.	./.	./.	./.	./.	./.	./.	./.	./.	./.	0/0:4:4,0:23:-0.01,-1.76,-15.75	0/0:18:18,0:40:-0.00,-5.96,-68.89	0/0:156:156,0:40:-0.00,-47.50,-592.81	./.	./.
599	25	.	A	G	.	PASS	NS=10;AF=0.450	GT:DP:AD:GQ:GL	./.	./.	0/1:18:6,12:40:-27.45,-0.00,-11.01	1/1:4:0,4:18:-10.95,-1.32,-0.02	./.	./.	./.	./.	./.	1/1:14:0,14:40:-38.46,-4.31,-0.00	./.	./.	./.	./.	./.	./.	0/0:30:30,0:40:-0.00,-9.19,-82.67	1/1:14:0,14:40:-38.46,-4.31,-0.00	0/0:5:5,0:22:-0.01,-1.70,-13.86	./.	./.	./.	./.	0/0:32:32,0:40:-0.00,-9.79,-88.18	0/0:5:5,0:22:-0.01,-1.70,-13.86	./.	./.	./.	./.	./.	./.	./.	./.	./.	./.	./.	./.	1/1:4:0,4:18:-10.95,-1.32,-0.02	./.	0/0:156:147,8:40:0.00,-24.70,-382.75	./.	./.
599	34	.	T	G	.	PASS	NS=10;AF=0.200	GT:DP:AD:GQ:GL	./.	./.	0/0:18:18,0:40:-0.00,-5.98,-68.90	0/0:4:4,0:23:-0.01,-1.78,-15.75	./.	./.	./.	./.	./.	0/0:14:14,0:40:-0.00,-4.78,-53.71	0/0:13:13,0:40:-0.00,-4.48,-49.92	./.	./.	./.	./.	./.	./.	0/0:14:14,0:40:-0.00,-4.78,-53.71	1/1:5:0,5:20:-18.43,-1.52,-0.01	./.	./.	./.	./.	./.	1/1:5:0,5:20:-18.43,-1.52,-0.01	./.	./.	./.	./.	./.	./.	./.	./.	./.	./.	./.	./.	0/0:4:4,0:23:-0.01,-1.78,-15.75	0/0:18:18,0:40:-0.00,-5.98,-68.90	0/0:156:150,6:40:0.00,-24.74,-547.26	./.	./.
599	43	.	A	G	.	PASS	NS=9;AF=0.222	GT:DP:AD:GQ:GL	./.	./.	0/0:18:18,0:40:-0.00,-5.74,-68.83	0/0:4:4,0:20:-0.01,-1.54,-15.69	./.	./.	./.	./.	./.	0/0:14:14,0:40:-0.00,-4.53,-53.65	0/0:13:13,0:40:-0.00,-4.23,-49.85	./.	./.	./.	./.	./.	./.	0/0:14:14,0:40:-0.00,-4.53,-53.65	1/1:5:0,5:18:-18.51,-1.35,-0.02	./.	./.	./.	./.	./.	1/1:5:0,5:18:-18.51,-1.35,-0.02	./.	./.	./.	./.	./.	./.	./.	./.	./.	./.	./.	./.	0/0:4:4,0:20:-0.01,-1.54,-15.69	0/0:18:18,0:40:-0.00,-5.74,-68.83	./.	./.	./.
599	78	.	C	T	.	PASS	NS=11;AF=0.182	GT:DP:AD:GQ:GL	./.	./.	0/0:24:24,0:40:-0.00,-8.03,-93.71	1/1:4:0,4:19:-14.93,-1.43,-0.02	./.	./.	./.	./.	./.	0/0:22:22,0:40:-0.00,-7.43,-85.95	0/0:20:20,0:40:-0.00,-6.83,-78.19	./.	./.	./.	./.	./.	0/0:41:41,0:40:-0.00,-13.15,-159.67	0/0:20:20,0:40:-0.00,-6.83,-78.19	0/0:8:8,0:39:-0.00,-3.22,-31.64	./.	./.	./.	./.	0/0:51:51,0:40:0.00,-16.16,-198.46	0/0:7:7,0:36:-0.00,-2.91,-27.76	./.	./.	./.	./.	./.	./.	./.	./.	./.	./.	./.	./.	1/1:8:0,8:32:-30.44,-2.61,-0.00	./.	0/0:156:156,0:40:-0.00,-47.76,-605.82	./.	./.
599	97	.	T	A	.	PASS	NS=11;AF=0.182	GT:DP:AD:GQ:GL	./.	./.	./.	0/0:4:4,0:26:-0.00,-2.05,-16.13	./.	./.	./.	./.	./.	1/1:22:0,22:40:-84.74,-6.86,-0.00	0/0:20:20,0:40:-0.00,-6.86,-78.20	./.	./.	./.	./.	./.	0/0:41:41,0:40:-0.00,-13.18,-159.67	1/1:20:0,20:40:-76.99,-6.26,-0.00	0/0:8:8,0:39:-0.00,-3.25,-31.64	./.	./.	./.	./.	0/0:51:51,0:40:0.00,-16.19,-198.47	0/0:7:7,0:36:-0.00,-2.95,-27.76	./.	./.	./.	./.	./.	./.	./.	./.	./.	./.	./.	./.	0/0:8:8,0:39:-0.00,-3.25,-31.64	0/0:18:18,0:40:-0.00,-6.26,-70.44	0/0:156:155,1:40:0.00,-43.92,-598.07	./.	./.
599	99	.	C	G	.	PASS	NS=11;AF=0.182	GT:DP:AD:GQ:GL	./.	./.	0/0:24:24,0:40:-0.00,-7.96,-52.47	1/1:4:0,4:19:-8.06,-1.41,-0.02	./.	./.	./.	./.	./.	0/0:22:22,0:40:-0.00,-7.36,-48.14	0/0:20:20,0:40:-0.00,-6.77,-43.82	./.	./.	./.	./.	./.	0/0:41:40,0:40:-0.00,-12.73,-87.04	0/0:20:20,0:40:-0.00,-6.77,-43.82	0/0:8:8,0:38:-0.00,-3.19,-17.89	./.	./.	./.	./.	0/0:51:49,0:40:0.00,-15.41,-106.49	0/0:7:7,0:35:-0.00,-2.89,-15.73	./.	./.	./.	./.	./.	./.	./.	./.	./.	./.	./.	./.	1/1:8:0,8:32:-16.69,-2.59,-0.00	./.	0/0:154:150,2:40:0.00,-41.79,-320.43	./.	./.
599	139	.	C	T	.	PASS	NS=9;AF=0.167	GT:DP:AD:GQ:GL	./.	./.	0/0:24:23,1:40:-0.00,-4.81,-53.77	0/0:4:4,0:17:-0.03,-1.23,-10.90	./.	./.	./.	./.	./.	./.	0/0:20:20,0:40:-0.00,-5.99,-49.01	./.	./.	./.	./.	./.	./.	0/1:20:15,3:23:-1.76,-0.01,-31.71	0/1:8:3,5:40:-9.51,-0.00,-6.09	./.	./.	./.	./.	./.	0/1:7:3,4:40:-7.43,-0.00,-6.39	./.	./.	./.	./.	./.	./.	./.	./.	./.	./.	./.	./.	0/0:8:8,0:30:-0.00,-2.40,-20.41	0/0:18:18,0:40:-0.00,-5.39,-44.24	0/0:156:148,8:40:0.00,-27.62,-334.98	./.	./.
599	145	.	T	A	.	PASS	NS=4;AF=0.125	GT:DP:AD:GQ:GL	./.	./.	./.	./.	./.	./.	./.	./.	./.	0/0:12:12,0:40:-0.00,-3.29,-46.06	./.	./.	./.	./.	./.	./.	./.	0/0:10:10,0:33:-0.00,-2.69,-38.57	0/1:3:2,1:38:-3.16,-0.00,-8.05	./.	./.	./.	./.	./.	./.	./.	./.	./.	./.	./.	./.	./.	./.	./.	./.	./.	./.	0/0:4:4,0:13:-0.05,-0.94,-16.18	./.	./.	./.	./.
599	153	.	A	G	.	PASS	NS=7;AF=0.214	GT:DP:AD:GQ:GL	./.	./.	0/1:13:10,3:40:-7.52,-0.00,-34.94	./.	./.	./.	./.	./.	./.	0/0:12:12,0:40:-0.00,-3.40,-46.13	0/1:8:4,4:40:-12.77,-0.00,-13.99	./.	./.	./.	./.	./.	./.	0/0:10:10,0:34:-0.00,-2.80,-38.64	0/1:3:2,1:37:-3.05,-0.00,-8.02	./.	./.	./.	./.	./.	./.	./.	./.	./.	./.	./.	./.	./.	./.	./.	./.	./.	./.	0/0:4:4,0:14:-0.04,-1.04,-16.23	0/0:18:18,0:40:-0.00,-5.21,-68.58	./.	./.	./.
599	154	.	A	G	.	PASS	NS=4;AF=0.500	GT:DP:AD:GQ:GL	./.	./.	0/1:13:7,3:40:-4.17,-0.00,-13.14	./.	./.	./.	./.	./.	./.	0/1:12:9,3:40:-3.58,-0.00,-16.78	0/1:8:3,4:40:-7.18,-0.00,-5.56	./.	./.	./.	./.	./.	./.	./.	0/1:3:2,1:26:-2.02,-0.00,-4.63	./.	./.	./.	./.	./.	./.	./.	./.	./.	./.	./.	./.	./.	./.	./.	./.	./.	./.	./.	./.	./.	./.	./.
599	163	.	G	A	.	PASS	NS=7;AF=0.214	GT:DP:AD:GQ:GL	./.	./.	0/1:13:10,3:40:-7.51,-0.00,-34.94	./.	./.	./.	./.	./.	./.	0/0:12:12,0:40:-0.00,-3.41,-46.13	0/1:8:4,4:40:-12.76,-0.00,-13.99	./.	./.	./.	./.	./.	./.	0/0:10:10,0:34:-0.00,-2.81,-38.65	0/1:3:2,1:37:-3.04,-0.00,-8.01	./.	./.	./.	./.	./.	./.	./.	./.	./.	./.	./.	./.	./.	./.	./.	./.	./.	./.	0/0:4:4,0:14:-0.04,-1.04,-16.24	0/0:18:18,0:40:-0.00,-5.22,-68.58	./.	./.	./.
607	192	.	C	T	.	PASS	NS=1;AF=0.500	GT:DP:AD:GQ:GL	./.	./.	./.	./.	./.	./.	./.	./.	./.	./.	./.	./.	./.	./.	./.	0/1:512:287,222:40:-407.28,0.00,-570.90	./.	./.	./.	./.	./.	./.	./.	./.	./.	./.	./.	./.	./.	./.	./.	./.	./.	./.	./.	./.	./.	./.	./.	./.	./.	./.
612	31	.	G	A	.	PASS	NS=3;AF=0.333	GT:DP:AD:GQ:GL	./.	./.	./.	0/1:30:24,6:40:-13.22,-0.00,-79.22	./.	./.	./.	./.	./.	./.	./.	./.	./.	./.	./.	./.	0/1:21:17,4:40:-8.70,-0.00,-56.64	./.	./.	./.	./.	./.	./.	0/0:107:103,4:40:0.00,-17.18,-358.62	./.	./.	./.	./.	./.	./.	./.	./.	./.	./.	./.	./.	./.	./.	./.	./.	./.	./.
612	155	.	A	G	.	PASS	NS=1;AF=0.500	GT:DP:AD:GQ:GL	./.	./.	./.	0/1:24:16,8:40:-22.12,0.00,-51.34	./.	./.	./.	./.	./.	./.	./.	./.	./.	./.	./.	./.	./.	./.	./.	./.	./.	./.	./.	./.	./.	./.	./.	./.	./.	./.	./.	./.	./.	./.	./.	./.	./.	./.	./.	./.	./.	./.
612	222	.	G	A	.	PASS	NS=4;AF=0.125	GT:DP:AD:GQ:GL	./.	./.	./.	0/0:24:24,0:40:-0.00,-7.40,-86.89	./.	./.	./.	./.	0/0:15:15,0:40:-0.00,-4.69,-54.84	./.	./.	./.	./.	./.	./.	./.	0/1:15:13,2:30:-2.43,-0.00,-43.02	./.	./.	./.	./.	./.	./.	./.	./.	./.	./.	./.	./.	./.	./.	./.	./.	./.	./.	./.	./.	0/0:24:24,0:40:-0.00,-7.40,-86.89	./.	./.	./.	./.
618	60	.	C	T	.	PASS	NS=4;AF=0.250	GT:DP:AD:GQ:GL	0/1:6:3,3:40:-6.16,-0.00,-7.49	./.	./.	./.	0/1:6:3,3:40:-6.16,-0.00,-7.49	./.	./.	./.	./.	0/0:5:5,0:20:-0.01,-1.48,-14.55	./.	./.	./.	./.	./.	./.	./.	0/0:5:5,0:20:-0.01,-1.48,-14.55	./.	./.	./.	./.	./.	./.	./.	./.	./.	./.	./.	./.	./.	./.	./.	./.	./.	./.	./.	./.	./.	./.	./.	./.
618	64	.	C	T	.	PASS	NS=3;AF=0.167	GT:DP:AD:GQ:GL	0/0:6:6,0:23:-0.01,-1.79,-17.19	./.	./.	./.	0/0:6:6,0:23:-0.01,-1.79,-17.19	./.	./.	./.	./.	./.	./.	./.	./.	./.	./.	./.	./.	0/1:5:1,4:31:-9.09,-0.00,-2.50	./.	./.	./.	./.	./.	./.	./.	./.	./.	./.	./.	./.	./.	./.	./.	./.	./.	./.	./.	./.	./.	./.	./.	./.
618	132	.	C	T	.	PASS	NS=4;AF=0.250	GT:DP:AD:GQ:GL	0/1:7:4,3:40:-6.35,-0.00,-10.51	./.	./.	./.	0/1:11:5,6:40:-13.61,-0.00,-12.13	./.	./.	./.	./.	0/0:10:10,0:37:-0.00,-3.01,-29.53	./.	./.	./.	./.	./.	./.	./.	0/0:5:5,0:20:-0.01,-1.52,-15.45	./.	./.	./.	./.	./.	./.	./.	./.	./.	./.	./.	./.	./.	./.	./.	./.	./.	./.	./.	./.	./.	./.	./.	./.
618	158	.	G	A	.	PASS	NS=3;AF=0.167	GT:DP:AD:GQ:GL	0/0:4:4,0:19:-0.02,-1.39,-10.41	./.	./.	./.	0/0:5:5,0:22:-0.01,-1.68,-12.91	./.	./.	./.	./.	0/1:5:1,4:17:-8.37,-0.03,-1.24	./.	./.	./.	./.	./.	./.	./.	./.	./.	./.	./.	./.	./.	./.	./.	./.	./.	./.	./.	./.	./.	./.	./.	./.	./.	./.	./.	./.	./.	./.	./.	./.
618	165	.	A	T	.	PASS	NS=3;AF=0.167	GT:DP:AD:GQ:GL	0/0:4:4,0:19:-0.02,-1.39,-10.41	./.	./.	./.	0/0:5:5,0:22:-0.01,-1.68,-12.91	./.	./.	./.	./.	0/1:5:1,4:17:-8.37,-0.03,-1.24	./.	./.	./.	./.	./.	./.	./.	./.	./.	./.	./.	./.	./.	./.	./.	./.	./.	./.	./.	./.	./.	./.	./.	./.	./.	./.	./.	./.	./.	./.	./.	./.
618	183	.	T	A	.	PASS	NS=3;AF=0.333	GT:DP:AD:GQ:GL	0/1:4:3,1:23:-1.72,-0.01,-7.08	./.	./.	./.	0/0:5:5,0:16:-0.03,-1.12,-12.91	./.	./.	./.	./.	0/1:5:1,4:23:-8.93,-0.01,-1.77	./.	./.	./.	./.	./.	./.	./.	./.	./.	./.	./.	./.	./.	./.	./.	./.	./.	./.	./.	./.	./.	./.	./.	./.	./.	./.	./.	./.	./.	./.	./.	./.
621	150	.	G	T	.	PASS	NS=3;AF=0.500	GT:DP:AD:GQ:GL	0/1:2:1,1:38:-3.85,-0.00,-3.18	./.	./.	./.	./.	./.	./.	./.	0/1:7:3,4:40:-10.92,-0.00,-7.39	./.	./.	./.	./.	./.	./.	./.	0/1:5:2,3:40:-8.66,-0.00,-5.14	./.	./.	./.	./.	./.	./.	./.	./.	./.	./.	./.	./.	./.	./.	./.	./.	./.	./.	./.	./.	./.	./.	./.	./.	./.
621	156	.	C	T	.	PASS	NS=2;AF=0.500	GT:DP:AD:GQ:GL	./.	./.	./.	./.	./.	./.	./.	./.	0/1:7:4,3:40:-8.05,-0.00,-10.15	./.	./.	./.	./.	./.	./.	./.	./.	./.	./.	./.	./.	./.	./.	./.	./.	./.	0/1:2:2,0:14:-1.03,-0.04,-5.99	./.	./.	./.	./.	./.	./.	./.	./.	./.	./.	./.	./.	./.	./.	./.
621	195	.	T	C	.	PASS	NS=6;AF=0.167	GT:DP:AD:GQ:GL	./.	./.	./.	./.	0/1:1:0,1:14:-2.44,-0.05,-1.00	./.	./.	./.	0/0:7:7,0:29:-0.00,-2.27,-21.41	./.	./.	./.	./.	./.	./.	0/0:7:7,0:29:-0.00,-2.27,-21.41	0/0:5:5,0:22:-0.01,-1.67,-15.71	./.	./.	0/1:2:1,1:27:-2.10,-0.00,-3.51	./.	./.	./.	0/0:10:10,0:38:-0.00,-3.16,-29.98	./.	./.	./.	./.	./.	./.	./.	./.	./.	./.	./.	./.	./.	./.	./.	./.	./.	./.
626	37	.	G	A	.	PASS	NS=22;AF=0.023	GT:DP:AD:GQ:GL	0/0:6:6,0:33:-0.00,-2.71,-23.92	./.	0/0:23:23,0:40:-0.00,-7.82,-87.17	0/0:7:7,0:37:-0.00,-3.01,-27.64	0/0:6:6,0:33:-0.00,-2.71,-23.92	./.	./.	./.	0/0:11:11,0:40:-0.00,-4.21,-42.52	0/0:10:10,0:40:-0.00,-3.91,-38.80	0/0:23:23,0:40:-0.00,-7.82,-87.17	./.	./.	0/0:8:8,0:40:-0.00,-3.31,-31.36	./.	0/0:11:11,0:40:-0.00,-4.21,-42.52	0/0:14:14,0:40:-0.00,-5.11,-53.68	0/0:10:10,0:40:-0.00,-3.91,-38.80	0/0:10:10,0:40:-0.00,-3.91,-38.80	./.	0/0:7:7,0:37:-0.00,-3.01,-27.64	0/0:8:8,0:40:-0.00,-3.31,-31.36	./.	0/0:14:14,0:40:-0.00,-5.11,-53.68	0/0:10:10,0:40:-0.00,-3.91,-38.80	./.	0/1:11:8,3:40:-6.95,-0.00,-27.15	./.	0/0:11:11,0:40:-0.00,-4.21,-42.52	0/0:7:7,0:37:-0.00,-3.01,-27.64	./.	./.	./.	0/0:11:11,0:40:-0.00,-4.21,-42.52	./.	./.	./.	0/0:7:7,0:37:-0.00,-3.01,-27.64	./.	0/0:27:27,0:40:-0.00,-9.03,-102.06	./.	./.
626	123	.	G	A	.	PASS	NS=20;AF=0.075	GT:DP:AD:GQ:GL	0/0:7:7,0:32:-0.00,-2.55,-28.68	./.	0/0:32:32,0:40:-0.00,-10.08,-125.73	./.	0/0:11:11,0:40:-0.00,-3.76,-44.21	./.	./.	./.	0/0:18:18,0:40:-0.00,-5.86,-71.38	0/0:14:14,0:40:-0.00,-4.66,-55.86	0/0:37:37,0:40:-0.00,-11.58,-145.14	./.	./.	0/0:11:11,0:40:-0.00,-3.76,-44.21	./.	0/0:15:15,0:40:-0.00,-4.96,-59.74	./.	0/0:16:16,0:40:-0.00,-5.26,-63.62	0/0:18:18,0:40:-0.00,-5.86,-71.38	0/0:17:16,1:22:-0.01,-1.69,-59.75	0/1:11:8,3:40:-7.89,-0.00,-28.81	0/0:13:13,0:40:-0.00,-4.36,-51.97	./.	0/0:19:18,1:29:-0.00,-2.28,-67.50	0/0:12:12,0:40:-0.00,-4.06,-48.09	./.	./.	./.	0/0:16:16,0:40:-0.00,-5.26,-63.62	0/1:10:7,3:40:-8.19,-0.00,-25.23	./.	./.	./.	0/0:17:17,0:40:-0.00,-5.56,-67.50	./.	./.	./.	0/1:8:4,4:40:-12.68,-0.00,-14.19	./.	0/0:27:27,0:40:-0.00,-8.57,-106.32	./.	./.
626	130	.	C	T	.	PASS	NS=21;AF=0.071	GT:DP:AD:GQ:GL	0/0:7:7,0:33:-0.00,-2.64,-28.71	./.	0/0:32:32,0:40:-0.00,-10.16,-125.75	./.	0/0:11:11,0:40:-0.00,-3.84,-44.23	./.	./.	./.	0/0:18:18,0:40:-0.00,-5.95,-71.41	0/0:14:14,0:40:-0.00,-4.75,-55.88	0/0:37:37,0:40:-0.00,-11.67,-145.16	./.	./.	0/0:11:11,0:40:-0.00,-3.84,-44.23	./.	0/0:15:15,0:40:-0.00,-5.05,-59.76	./.	0/0:16:16,0:40:-0.00,-5.35,-63.64	0/0:18:18,0:40:-0.00,-5.95,-71.41	0/0:17:17,0:40:-0.00,-5.65,-67.52	0/1:11:8,3:40:-7.80,-0.00,-28.74	0/0:13:13,0:40:-0.00,-4.45,-52.00	./.	0/0:19:18,1:30:-0.00,-2.37,-67.53	0/0:12:12,0:40:-0.00,-4.14,-48.11	./.	0/0:16:16,0:40:-0.00,-5.35,-63.64	./.	0/0:16:16,0:40:-0.00,-5.35,-63.64	0/1:10:7,3:40:-8.10,-0.00,-25.16	./.	./.	./.	0/0:17:17,0:40:-0.00,-5.65,-67.52	./.	./.	./.	0/1:8:4,4:40:-12.59,-0.00,-14.12	./.	0/0:27:27,0:40:-0.00,-8.66,-106.34	./.	./.
626	180	.	A	G	.	PASS	NS=12;AF=0.500	GT:DP:AD:GQ:GL	0/1:3:2,1:40:-4.35,-0.00,-7.96	./.	./.	./.	./.	./.	./.	./.	./.	./.	./.	./.	./.	0/1:5:3,2:40:-7.36,-0.00,-10.98	./.	./.	./.	0/1:9:3,6:40:-20.63,-0.00,-9.78	0/1:9:3,6:40:-20.63,-0.00,-9.78	0/1:7:2,5:40:-17.61,-0.00,-6.76	./.	0/1:7:3,4:40:-13.99,-0.00,-10.38	./.	0/1:10:3,7:40:-23.94,-0.00,-9.47	0/1:9:4,5:40:-17.01,-0.00,-13.39	./.	0/1:9:4,5:40:-17.01,-0.00,-13.39	./.	0/1:10:5,5:40:-16.71,0.00,-16.71	./.	./.	./.	./.	0/1:9:4,5:40:-17.01,-0.00,-13.39	./.	./.	./.	0/1:2:0,2:15:-8.30,-0.04,-1.07	./.	./.	./.	./.
626	213	.	A	C	.	PASS	NS=12;AF=0.500	GT:DP:AD:GQ:GL	0/1:3:1,2:30:-4.53,-0.00,-2.37	./.	./.	./.	0/1:5:2,3:40:-5.83,-0.00,-3.67	./.	./.	./.	./.	./.	./.	./.	./.	0/1:5:2,3:40:-5.83,-0.00,-3.67	./.	0/1:7:4,3:40:-5.24,-0.00,-6.87	./.	0/1:9:5,4:40:-6.54,-0.00,-8.17	./.	0/1:7:5,2:40:-3.34,-0.00,-8.76	0/1:6:3,3:40:-5.53,-0.00,-5.27	./.	./.	0/1:10:6,4:40:-6.24,-0.00,-9.77	./.	./.	0/1:9:5,4:40:-6.54,-0.00,-8.17	./.	0/1:10:3,6:40:-10.33,-0.00,-4.38	0/1:5:2,3:40:-5.83,-0.00,-3.67	./.	./.	./.	0/1:9:3,5:40:-8.73,-0.00,-4.68	./.	./.	./.	./.	./.	./.	./.	./.
626	226	.	A	C	.	PASS	NS=12;AF=0.500	GT:DP:AD:GQ:GL	0/1:3:2,1:40:-4.34,-0.00,-7.84	./.	./.	./.	./.	./.	./.	./.	./.	./.	./.	./.	./.	0/1:5:3,2:40:-7.36,-0.00,-10.86	./.	./.	./.	0/1:9:4,5:40:-17.01,-0.00,-13.27	0/1:9:3,6:40:-20.62,-0.00,-9.65	0/1:7:2,5:40:-17.61,-0.00,-6.64	./.	0/1:7:4,3:40:-10.37,-0.00,-13.87	./.	0/1:10:3,7:40:-23.94,-0.00,-9.35	0/1:9:4,5:40:-17.01,-0.00,-13.27	./.	0/1:9:4,5:40:-17.01,-0.00,-13.27	./.	0/1:10:6,4:40:-13.09,-0.00,-20.20	./.	./.	./.	./.	0/1:9:5,4:40:-13.39,-0.00,-16.89	./.	./.	./.	0/1:2:0,2:13:-8.31,-0.05,-0.96	./.	./.	./.	./.
628	56	.	A	G	.	PASS	NS=4;AF=0.500	GT:DP:AD:GQ:GL	1/1:3:0,3:28:-7.34,-2.24,-0.00	./.	./.	./.	1/1:3:0,3:28:-7.34,-2.24,-0.00	./.	./.	./.	./.	./.	./.	./.	./.	./.	./.	./.	./.	./.	./.	./.	./.	./.	./.	./.	./.	0/0:4:4,0:32:-0.00,-2.54,-9.78	./.	./.	./.	./.	0/0:4:4,0:32:-0.00,-2.54,-9.78	./.	./.	./.	./.	./.	./.	./.	./.	./.	./.	./.
628	143	.	A	T	.	PASS	NS=4;AF=0.500	GT:DP:AD:GQ:GL	0/1:2:1,1:40:-3.48,-0.00,-3.48	./.	./.	./.	0/1:4:2,2:40:-5.33,-0.00,-5.33	./.	./.	./.	./.	./.	./.	./.	./.	./.	./.	./.	./.	./.	./.	./.	./.	./.	./.	./.	./.	0/1:6:3,3:40:-7.17,-0.00,-7.17	./.	./.	./.	./.	0/1:2:1,1:40:-3.48,-0.00,-3.48	./.	./.	./.	./.	./.	./.	./.	./.	./.	./.	./.
632	125	.	G	C	.	PASS	NS=5;AF=0.400	GT:DP:AD:GQ:GL	0/0:5:5,0:20:-0.02,-1.47,-15.02	./.	./.	0/1:17:6,11:40:-27.33,-0.00,-12.89	0/0:4:4,0:16:-0.03,-1.18,-12.09	./.	./.	./.	./.	./.	./.	./.	./.	./.	./.	./.	./.	./.	./.	./.	./.	./.	./.	./.	./.	./.	./.	./.	./.	./.	./.	./.	./.	./.	./.	./.	./.	0/1:13:6,7:40:-16.75,-0.00,-14.09	1/1:5:0,5:16:-14.47,-1.20,-0.03	./.	./.	./.
635	81	.	C	T	.	PASS	NS=11;AF=0.091	GT:DP:AD:GQ:GL	0/1:14:11,3:40:-5.78,-0.00,-35.56	./.	0/0:12:12,0:40:-0.00,-4.20,-43.89	0/0:18:18,0:40:-0.00,-6.01,-65.06	0/1:10:7,3:40:-6.99,-0.00,-22.65	./.	./.	./.	0/0:23:23,0:40:-0.00,-7.51,-82.71	./.	0/0:12:12,0:40:-0.00,-4.20,-43.89	./.	./.	./.	./.	0/0:27:27,0:40:-0.00,-8.72,-96.82	0/0:13:13,0:40:-0.00,-4.50,-47.42	./.	./.	./.	./.	./.	./.	0/0:13:13,0:40:-0.00,-4.50,-47.42	./.	./.	./.	./.	./.	./.	./.	./.	./.	./.	./.	./.	./.	0/0:20:20,0:40:-0.00,-6.61,-72.12	0/0:7:7,0:33:-0.00,-2.70,-26.25	./.	./.	./.
[truncated: 39,662,705 more chars]
