# Supplementary material for: How rapidly do self‐compatible populations evolve selfing? Mating system estimation within recently evolved self‐compatible populations of Azorean Tolpis succulenta (Asteraceae)
Source: Ecol Evol. 2020 Nov 20;10(24):13990–9. doi: 10.1002/ece3.6992 (PMC7771160; doi:10.1002/ece3.6992)
Supplement: Supplementary file 1 — Supplementary Material [file ECE3-10-13990-s001.gz › Supplemental.File.1/VCF.1.stacksoutput.py]

#-------------------------------------------------------------------------------
# Name:        
# Purpose:     Preliminary scan of data
#-------------------------------------------------------------------------------

import sys

src  =open("succulenta_SNP_stringent.vcf", "rU") # 


NoCalled={}
homhet={}
g_snps=0

for line_idx, line in enumerate(src):
        cols = line.replace('\n', '').split('\t') 
# 7	78	.	G	T	.	PASS	NS=18;AF=0.500	GT:DP:AD:GQ:GL	0/0:5:5,0:17:-0.02,-1.28,-18.55

        if len(cols) < 2:               ## This should be header
		pass # out1.write(line)
                
        elif cols[0] == "#CHROM":
		# out1.write(line)
                for i in range(len(cols)):
			print i,cols[i]
			
		plants = len(cols)-9
		print "Samples ",plants

	else:

		if len(cols[3])==1 and len(cols[4])==1:
			g_snps+=1
			called=0
			cc=[0,0]
			for j in range(9,len(cols)):
				vv=cols[j].split(":") # 0/0:5:5,0:17:-0.02,-1.28,-18.55
				if vv[0] != "./.":
					called+=1
					if vv[0]=="0/1":
						cc[1]+=1
					else:
						cc[0]+=1

			try:
				NoCalled[called]+=1
				homhet[called][0]+=cc[0]
				homhet[called][1]+=cc[1]
			except KeyError:
				NoCalled[called]=1
				homhet[called]=[cc[0],cc[1]]			


for zz in NoCalled:
	print zz,NoCalled[zz],homhet[zz]
print "polys ",g_snps
