# Supplementary material for: How rapidly do self‐compatible populations evolve selfing? Mating system estimation within recently evolved self‐compatible populations of Azorean Tolpis succulenta (Asteraceae)
Source: Ecol Evol. 2020 Nov 20;10(24):13990–9. doi: 10.1002/ece3.6992 (PMC7771160; doi:10.1002/ece3.6992)
Supplement: Supplementary file 1 — Supplementary Material [file ECE3-10-13990-s001.gz › Supplemental.File.1/VCF.3.stacksoutput.py]

# This program thins to best snp per radtag
# best = highest count of min homo + het

MinMinor = 4

LRTcut = 3.84

invcf="succulenta_SNP_stringent.vcf"
src  =open("slim."+invcf, "rU")

out2a=open("SNPs.best.txt", "w")

snpsOut=0
LineID=[]

plants=42

last_scaff='' 
bestsnp=''
cp=0

for line_idx, line in enumerate(src):
        cols = line.replace('\n', '').split('\t') 
# 9	13	.	A	C	.	PASS	NS=11;AF=0.045	GT:DP:AD:GQ:GL	0/0:43:43,0:40:-0.00,-13.44,-98.32	...
# 9	82	.	G	T		
	scaff=cols[0]
	position = int(cols[1])	        
	ref_base = cols[3]
	alt_base = cols[4]
	if line_idx % 10000 == 0:
		print scaff,position

	mincc=0

        datums=[0,0,0]
        for j in range(9,9+plants):
		vv=cols[j].split(":")
		if vv[0] != "./.":    
                        geno=cols[j].split(":")[0]
                        if geno=="0/0":
				datums[0]+=1
                        elif geno=="0/1":
				datums[1]+=1
                        elif geno=="1/1":
				datums[2]+=1
			else:
				print "wtf2 ",geno

	mincc=min(datums[0]+datums[1],datums[2]+datums[1]) # find count of minors
	OK=0
	if datums[1]>datums[0] and datums[1]>datums[2]: # check for het excess
		px = (0.5*float(datums[1])+float(datums[0]))/float(sum(datums))
		ehet = 2*px*(1-px)*float(sum(datums))
		x2 = (float(datums[1])-ehet)**2.0 / ehet
		if x2>LRTcut:
			OK=1


	if scaff!=last_scaff:
		if cp>=MinMinor: 
			out2a.write(bestsnp)
		if OK==0:
			cp=mincc
			bestsnp=scaff+'\t'+cols[1]+'\n'
		else:
			cp=0
	elif mincc>cp and OK==0:
		cp=mincc
		bestsnp=scaff+'\t'+cols[1]+'\n'
	else:
		cp = 0
	last_scaff=scaff

if cp>=MinMinor:
	out2a.write(bestsnp) # last snp


out2a.close()
