# Supplementary material for: How rapidly do self‐compatible populations evolve selfing? Mating system estimation within recently evolved self‐compatible populations of Azorean Tolpis succulenta (Asteraceae)
Source: Ecol Evol. 2020 Nov 20;10(24):13990–9. doi: 10.1002/ece3.6992 (PMC7771160; doi:10.1002/ece3.6992)
Supplement: Supplementary file 1 — Supplementary Material [file ECE3-10-13990-s001.gz › Supplemental.File.1/Control.sibs.txt]

# parameter settings

InputDataType=2			# format of input data (1 or 2)
FILEPREFIX=redo			# main input file is [FILEPREFIX].genotypes.txt  
rep=y				# appended to front of outputs to distinguish this run of program (one chain)
NoSubpops=2			# number of subpopulations (details in popfile)
NoFamilies=8			# number of families
popfile=griff.subpop.txt	# file containing location of each maternal family
FullOutput=0			# set to 1 to output posterior probs for all genotypes
IHPriorModel=0			# 0=IH priors determined by t; 1= IH prior with uniform F
ChainLength=2000		# run duration
afstep=0.1			# allele frequency step window size
tstep=0.1			# t step window size
alfstep=0.4			# ALF step window size
BetaGstep=0.0005		# step size for BetaGu (relevant only for InputDataType=2)
AFboundary=0.005		# minimum for Minor Allele Frequency
thinningfreq=1			# records taken from chain every thinningfreq steps
burnin=500			# length of burn-in
meanFst=0.4			# Prior for degree of subpopulation differentiation
vfacFst=0.2			# variance factor for Fst Prior
