# Supplementary material for: How rapidly do self‐compatible populations evolve selfing? Mating system estimation within recently evolved self‐compatible populations of Azorean Tolpis succulenta (Asteraceae)
Source: Ecol Evol. 2020 Nov 20;10(24):13990–9. doi: 10.1002/ece3.6992 (PMC7771160; doi:10.1002/ece3.6992)
Supplement: Supplementary file 1 — Supplementary Material [file ECE3-10-13990-s001.gz › Supplemental.File.1/VCF.2.stacksoutput.py]

#-------------------------------------------------------------------------------
# Name:        Eliminate polys with few calls
# Estimate heterozygosity v depth
#-------------------------------------------------------------------------------

import sys

invcf="succulenta_SNP_stringent.vcf"
src  =open(invcf, "rU") # 
out1 =open("slim."+invcf,"w")

meansnpdepth=[]

dlow=7.4
dhigh=42

minCalled=10 
g_snps=0
hetvdepth={}

for line_idx, line in enumerate(src):
        cols = line.replace('\n', '').split('\t') 

        if len(cols) < 2:               ## This should be header
		pass # out1.write(line)
                
        elif cols[0] == "#CHROM":
		# out1.write(line)
                for i in range(len(cols)):
			print i,cols[i]
			
		plants = len(cols)-9
		print "Samples ",plants

	else:

		called=0
		dlist=[]
		for j in range(9,len(cols)):
			vv=cols[j].split(":")
			if vv[0] != "./.":
				called+=1
				dlist.append( int(vv[1]) )


		if called>=minCalled:
			rx = sum(dlist) / float(len(dlist)) # mean depth
			if rx>	dlow and rx< dhigh:
				out1.write(line)
	
				meansnpdepth.append( sum(dlist) / float(len(dlist)) )
				g_snps+=1

				for j in range(9,len(cols)):
					vv=cols[j].split(":")
					if vv[0] != "./.":
					# 0/0:5:5,0:17:-0.02,-1.28,-18.55 # GT:DP:AD:GQ:GL
						depth=int(vv[1])
						if depth>50:
							depth = 50
						try:
							if vv[0]=="0/1":
								hetvdepth[depth][1]+=1
							else:
								hetvdepth[depth][0]+=1	
						except KeyError:
							if vv[0]=="0/1":
								hetvdepth[depth]=[0,1]
							else:
								hetvdepth[depth]=[1,0]	


print "included ",g_snps
meansnpdepth.sort()
for j in range(1,10):

	frac = float(j)/10.0
	print "Depth percentiles",frac,	meansnpdepth[ int(frac*g_snps) ]


for zz in hetvdepth:
	print zz,hetvdepth[zz]
