# Supplementary material for: How rapidly do self‐compatible populations evolve selfing? Mating system estimation within recently evolved self‐compatible populations of Azorean Tolpis succulenta (Asteraceae)
Source: Ecol Evol. 2020 Nov 20;10(24):13990–9. doi: 10.1002/ece3.6992 (PMC7771160; doi:10.1002/ece3.6992)
Supplement: Supplementary file 1 — Supplementary Material [file ECE3-10-13990-s001.gz › Supplemental.File.1/Borice.Genomic.sibs2.py]

# dt2 :: deals with input datatype 2
# user defined parameters read from Control.txt

# x2 :: full sib half sib structure.  delta[j] is now the "paternal index": 0 = selfed, >=1 is outcrossed, number = sire ID
# Essentially same as dt2 but with different structure for likelihood

# y2 :: Revise UpdateDelta() to allow full sibs
# sibs1 :: include updates to AFL (assume exponential prior)
# sibs2 :: run a bunch of cycles for allele freqs first, do deltaupdate only at thinning freq

import copy
from math import pow, log, exp, gamma
from random import random
from random import randint
from numpy.random import beta
import scipy.stats 

Bigbad=-999999

inx=open("Control.sibs.txt", "rU")
for line_idx, line in enumerate(inx):
        cols = line.split('\t') 
	u1=cols[0].split("=")
	if u1[0]=="InputDataType":
		InputDataType=int(u1[1])
		if InputDataType != 2:
			print "Using wrong program version for this input data type "
			break
	elif u1[0]=="FILEPREFIX":
		FILEPREFIX=u1[1]		# main input file is [FILEPREFIX].genotypes.txt 
	elif u1[0]=="rep":
		rep=u1[1]			# appended to front of outputs to distinguish this run of program (one chain)
	elif u1[0]=="NoSubpops":
		NoSubpops=int(u1[1])		# number of subpopulations (details in popfile)
	elif u1[0]=="NoFamilies":
		NoFamilies=int(u1[1])		# number of families
	elif u1[0]=="popfile":
		popfile=u1[1]			# file containing location of each maternal family
	elif u1[0]=="FullOutput":
		FullOutput=int(u1[1])		# set to 1 to output posterior probs for all genotypes
	elif u1[0]=="IHPriorModel":
		IHPriorModel=int(u1[1])		# 0=IH priors determined by t; 1= IH prior with uniform F
	elif u1[0]=="ChainLength":
		ChainLength=int(u1[1])		# run duration
	elif u1[0]=="afstep":
		afstep=float(u1[1])		# allele frequency step window size
	elif u1[0]=="tstep":
		tstep=float(u1[1])		# t step window size
	elif u1[0]=="BetaGstep":
		BetaGstep=float(u1[1])		# step size for BetaGu (relevant only for InputDataType=2)
	elif u1[0]=="AFboundary":
		AFboundary=float(u1[1])		# minimum for Minor Allele Frequency
	elif u1[0]=="thinningfreq":
		thinningfreq=int(u1[1])		# records taken from chain every thinningfreq steps
	elif u1[0]=="burnin":
		burnin=int(u1[1])		# length of burn-in
	elif u1[0]=="meanFst":
		meanFst=float(u1[1])		# Prior for degree of subpopulation differentiation
	elif u1[0]=="vfacFst":
		vfacFst=float(u1[1])		# variance factor for Fst Prior
	elif u1[0]=="alfstep":
		alfstep=float(u1[1])
	
inx.close()

FpopPrior = [meanFst,vfacFst*meanFst*(1-meanFst)] # mean, variance of beta prior
alphaFpop =FpopPrior[0]*(FpopPrior[0]*(1-FpopPrior[0])/FpopPrior[1] - 1)
betaFpop =(1-FpopPrior[0])*(FpopPrior[0]*(1-FpopPrior[0])/FpopPrior[1] - 1)
print "F pop prior ",alphaFpop, betaFpop


# Mendelism [mom genotype][dad genotype][off]

OProb=[ [[1.0,0,0], [0.5,0.5,0], [0,1.0,0]], [[0.5,0.5,0], [0.25,0.5,0.25], [0,0.5,0.5]], [[0,1.0,0], [0.0,0.5,0.5], [0,0,1.0]] ] # UPDATE: NOW A 3x3 ARRAY (DIPLOID MALE GENOTYPE) for outcrossed progeny

SProb=[ [1.0,0,0], [0.25,0.5,0.25], [0,0,1.0] ] # selfed progeny
Fmom = [0,0.5,0.75,0.875,0.9375,0.96875,0.984375,1.0] # F given IH


# Genotyping probilities, "RA" values are updated for each snp 
GProb={"RR":{},"RA":{},"AA":{}}
GProb["RR"]["R"]=1.0 # [true genotype][observed data]
GProb["RR"]["H"]=0.0
GProb["RR"]["A"]=0.0
GProb["RR"]["N"]=1.0
GProb["RA"]["R"]=0.5
GProb["RA"]["H"]=0.5
GProb["RA"]["A"]=0.5
GProb["RA"]["N"]=1.0
GProb["AA"]["R"]=0.0
GProb["AA"]["H"]=0.0
GProb["AA"]["A"]=1.0
GProb["AA"]["N"]=1.0

########## Likelihood calculators


def fam1(Data,famID,snpID,delt,use1): # family j probability for one SNP


	pop=SubPop[famID]
	q = Q[pop][snpID]
	f = Fmom[IH[famID]] 
	PriorMom={}
	PriorMom[0]= q*q*(1-f) + f*q
	PriorMom[1]= 2*q*(1-q)*(1-f)
	PriorMom[2]= 1.0-PriorMom[0]-PriorMom[1]
	PriorDad={}
	PriorDad[0]= q*q*(1-Fadultmean) + Fadultmean*q
	PriorDad[1]= 2*q*(1-q)*(1-Fadultmean)
	PriorDad[2]= 1.0-PriorDad[0]-PriorDad[1]

	dg=0
	Famsize=len(Data)
	

	for k in range(Famsize): # check for dataless fams
		if Data[k][0] != "N":
			dg = 1
	if dg==0:
		if use1==0:
			return 1.0 # no data for family
		else:
			return -9,-9,-9


	else: # calculate mom prob
		nx=Data[0][1]-1
		if nx>0:
			BetaG = 1.0 - 0.5*exp(BetaGu[0]*float(CallCX[famID][0]-MaxCount))
			GProb["RA"]["H"]= 1.0 - BetaG**float(nx)
			GProb["RA"]["R"]= 0.5*(1.0-GProb["RA"]["H"])
			GProb["RA"]["A"]= 0.5*(1.0-GProb["RA"]["H"]) 
		else:
			GProb["RA"]["H"]= 0.0
			GProb["RA"]["R"]= 0.5
			GProb["RA"]["A"]= 0.5 


		if dg==1 and Famsize==1: # only a mom that has data (she produced no genotyped progeny)
			if use1==0:
				return PriorMom[0]*GProb["RR"][Data[0][0]] + PriorMom[1]*GProb["RA"][Data[0][0]] + PriorMom[2]*GProb["AA"][Data[0][0]] 
			else:
				return PriorMom[0]*GProb["RR"][Data[0][0]] , PriorMom[1]*GProb["RA"][Data[0][0]] , PriorMom[2]*GProb["AA"][Data[0][0]]

		elif dg==1 and Famsize>1: 

			Sires = max(delt) # UPDATE

			FamLikelihood=0.0
			mpp={}
			for MG in range(3): # condition on maternal genotype
				nx=Data[0][1]-1
				if nx>0:
					BetaG = 1.0 - 0.5*exp(BetaGu[0]*float(CallCX[famID][0]-MaxCount))
					GProb["RA"]["H"]= 1.0 - BetaG**float(nx)
					GProb["RA"]["R"]= 0.5*(1.0-GProb["RA"]["H"])
					GProb["RA"]["A"]= 0.5*(1.0-GProb["RA"]["H"]) 
				else:
					GProb["RA"]["H"]= 0.0
					GProb["RA"]["R"]= 0.5
					GProb["RA"]["A"]= 0.5 

				if MG==0:
					 Fk=GProb["RR"][Data[0][0]]
				elif MG==1:
					 Fk=GProb["RA"][Data[0][0]]
				elif MG==2:
					 Fk=GProb["AA"][Data[0][0]]

				ProductX=[1.0 for xval in range(Sires+1)]
				for xval in range(Sires+1):

					Ls=[1.0,1.0,1.0]
					for offspring in range(1,Famsize): # now over sires
						nx=Data[offspring][1]-1
						if nx>0:
							BetaG = 1.0 - 0.5*exp(BetaGu[0]*float(CallCX[famID][offspring]-MaxCount))
							
							GProb["RA"]["H"]= 1.0 - BetaG**float(nx)
							GProb["RA"]["R"]= 0.5*(1.0-GProb["RA"]["H"])
							GProb["RA"]["A"]= 0.5*(1.0-GProb["RA"]["H"]) 
						else:
							GProb["RA"]["H"]= 0.0
							GProb["RA"]["R"]= 0.5
							GProb["RA"]["A"]= 0.5 

						if xval==0 and delt[offspring-1]==0:  # selfed
							ProductX[xval] *= ( SProb[MG][0]*GProb["RR"][Data[offspring][0]] + SProb[MG][1]*GProb["RA"][Data[offspring][0]] + SProb[MG][2]*GProb["AA"][Data[offspring][0]] )
						
						elif delt[offspring-1]==xval: # outbred with Sire xval

							Ls[0]*= OProb[MG][0][0]*GProb["RR"][Data[offspring][0]] + OProb[MG][0][1]*GProb["RA"][Data[offspring][0]] + OProb[MG][0][2]*GProb["AA"][Data[offspring][0]] # dad is RR
							Ls[1]*= OProb[MG][1][0]*GProb["RR"][Data[offspring][0]] + OProb[MG][1][1]*GProb["RA"][Data[offspring][0]] + OProb[MG][1][2]*GProb["AA"][Data[offspring][0]] # dad is RA
							Ls[2]*= OProb[MG][2][0]*GProb["RR"][Data[offspring][0]] + OProb[MG][2][1]*GProb["RA"][Data[offspring][0]] + OProb[MG][2][2]*GProb["AA"][Data[offspring][0]] # dad is AA
					if xval>0:
						ProductX[xval]*= (PriorDad[0]*Ls[0] + PriorDad[1]*Ls[1] + PriorDad[2]*Ls[2])
					Fk*= ProductX[xval]
				FamLikelihood+=PriorMom[MG]*Fk
				mpp[MG]=PriorMom[MG]*Fk
			if use1==0:
				return FamLikelihood
			else:
				return mpp[0],mpp[1],mpp[2]


def allfams1(snpID): # whole dataset probability for one SNP:: 

	ln_l = 0.0
	for j in range(1,NoFamilies+1):
		famL=fam1(FullData[snpID][j],j,snpID,delta[j],0)
		if famL>0.0:
			ln_l+=log(famL)
		else:
			print "allfams1, Impossible fam ",j,snpID,FullData[snpID][j]
			print "delta ",delta[j]
			return float('-inf')
	return ln_l


def allsnps1(famID): # fall snps for one family
	ln_l = 0.0
	for snpID in Q[0]:
		famL=fam1(FullData[snpID][famID],famID,snpID,delta[famID],0)
		if famL>0.0:
			ln_l+=log(famL)
		else:
			return float('-inf')
	return ln_l


def FLL():
	BigLL=0.0 # LL of full data given all latents
	for k in range(NoSnps):
		BigLL+=allfams1(SNPList[k])
	return BigLL


########## UPDATES TO parameters


def UpdateALPHA(): # 

	take=[0,0]
	ALF[0]
	nALF = ALF[0] + (random()-0.5)*alfstep
	if nALF > 0.0:
		LL0 =-ALF[0] # exponential prior with mean = 1
		LL1 =-nALF
		for j in range(1,NoFamilies+1):
			dads={}
			for offspring in range(1,len(FullData[NamedSNP][j])):
				if delta[j][offspring-1]>0:
					dads[delta[j][offspring-1]]=1
			d=len(dads)
			if d>0:
				LL0 +=( log(gamma(ALF[0])) + float(d)*log(ALF[0]) - log(gamma(ALF[0]+float(d))) )
				LL1 +=( log(gamma(nALF)) + float(d)*log(nALF) - log(gamma(nALF+float(d))) )
		print ALF[0],LL0
		print nALF,LL1
		if LL1>=LL0: 
			ALF[0] = nALF
			take[1]+=1
		else:
			if random()< exp(LL1-LL0):
				ALF[0] = nALF
				take[1]+=1
			else:
				take[0]+=1
	print "y ",ALF[0]
	return take


def UpdateBetaGu():

	take=[0,0]
	BetaC= BetaGu[0]
	BetaGp= BetaGu[0] + (random()-0.5)*BetaGstep
	if BetaGp < 0.1 and BetaGp > 0.0:
		cx=[0,0]

		LL0 =FLL()
		BetaGu[0]=BetaGp
		LL1 =FLL()

		if LL1>=LL0: 
			take[1]+=1
		else:
			if random()< exp(LL1-LL0):
				take[1]+=1
			else:
				take[0]+=1
				BetaGu[0]=BetaC # revert
	return take

def Updatet(): # currently uniform prior

	take=[0,0]
	tp= t[0] + (random()-0.5)*tstep
	if tp <= 1.0 and tp >= 0.0:
		cx=[0,0]
		for j in range(1,NoFamilies+1):
			for offspring in range(1,len(FullData[NamedSNP][j])):
				if delta[j][offspring-1]>0:
					cx[ 0 ]+=1
				else:
					cx[ 1 ]+=1

		LL0 =float(cx[0])*log(t[0]) + float(cx[1])*log(1.0-t[0])
		LL1 =float(cx[0])*log(tp) + float(cx[1])*log(1.0-tp)
		if LL1>=LL0: 
			t[0]=tp
			take[1]+=1
		else:
			if random()< exp(LL1-LL0):
				t[0]=tp
				take[1]+=1
			else:
				take[0]+=1
	return take


def UpdateQA(): # currently uniform prior; this is "ancestral Q"
	take=[0,0]
	for snpID in Q[0]:
		q=Q[0][snpID]
		qp=Q[0][snpID]+ (random()-0.5)*afstep

		if qp > AFboundary and qp < 1.0-AFboundary:
			LL0=0.0
			LL1=0.0
			for spop in range(1,NoSubpops+1):
				LL0+=log( scipy.stats.beta.pdf(Q[spop][snpID],q*(1.0-Fpop[spop])/Fpop[spop],(1-q)*(1.0-Fpop[spop])/Fpop[spop]) )
				LL1+=log( scipy.stats.beta.pdf(Q[spop][snpID],qp*(1.0-Fpop[spop])/Fpop[spop],(1-qp)*(1.0-Fpop[spop])/Fpop[spop]) )

			if LL1>=LL0: 
				Q[0][snpID]=qp
				take[1]+=1
			else:
				if random()< exp(LL1-LL0):
					Q[0][snpID]=qp
					take[1]+=1
				else:
					take[0]+=1

	return take


def UpdateQsubpops(): # conditional on "ancestral Q"
	take=[0,0]
	for snpID in Q[0]:
		for spop in range(1,NoSubpops+1):
			q=Q[spop][snpID]
# 			qp= beta( Q[0][snpID]*(1.0-Fpop[spop])/Fpop[spop] , (1-Q[0][snpID])*(1.0-Fpop[spop])/Fpop[spop] ) # sample new value from the prior
			qp=Q[spop][snpID]+ (random()-0.5)*afstep # use prior ratio below
			if qp > AFboundary and qp < 1.0-AFboundary:
				PriorRatio= scipy.stats.beta.pdf(qp,Q[0][snpID]*(1.0-Fpop[spop])/Fpop[spop],(1-Q[0][snpID])*(1.0-Fpop[spop])/Fpop[spop])
				PriorRatio= PriorRatio/scipy.stats.beta.pdf(q,Q[0][snpID]*(1.0-Fpop[spop])/Fpop[spop],(1-Q[0][snpID])*(1.0-Fpop[spop])/Fpop[spop])
				LL0=0.0
				LL1=0.0

				for j in range(1,NoFamilies+1):
					if SubPop[j]==spop:
						LL0+=log( fam1(FullData[snpID][j],j,snpID,delta[j],0) )
						Q[spop][snpID]=qp # temp change
						LL1+=log( fam1(FullData[snpID][j],j,snpID,delta[j],0) )
						Q[spop][snpID]=q # revert 
				if LL1-LL0+log(PriorRatio)>0:
					Q[spop][snpID]=qp
					take[1]+=1
				elif random()< PriorRatio*exp(LL1-LL0):
					Q[spop][snpID]=qp
					take[1]+=1
				else:
					take[0]+=1

	return take

########## UPDATES TO LATENT VARIABLES

def UpdateFpop(): # 
	take=[0,0]
	for spop in range(1,NoSubpops+1):

		f=Fpop[spop]
		fp=Fpop[spop]+ 0.02*(random()-0.5) # use prior ratio below
		if fp>0.0001 and fp<(1-0.0001):
			PriorRatio= scipy.stats.beta.pdf(fp,alphaFpop, betaFpop)/scipy.stats.beta.pdf(f,alphaFpop, betaFpop)

			LL0=0.0
			LL1=0.0
			good=0
			for snpID in Q[0]:
				try:
					LL0+=log( scipy.stats.beta.pdf(Q[spop][snpID],Q[0][snpID]*(1.0-f)/f,  (1-Q[0][snpID])*(1.0-f)/f ) )
					LL1+=log( scipy.stats.beta.pdf(Q[spop][snpID],Q[0][snpID]*(1.0-fp)/fp, (1-Q[0][snpID])*(1.0-fp)/fp ) )
				except ValueError:
					take[0]+=1
					good=1
			if good==0:
				if LL1-LL0+log(PriorRatio)>0:
					Fpop[spop]=fp
					take[1]+=1
				else:
					if random() < PriorRatio*exp(LL1-LL0):
						Fpop[spop]=fp
						take[1]+=1
					else:
						take[0]+=1
	return take


def UpdateIH(): # sample proposed IH from prior (given current t)
	take=[0,0]
	cdf=[0.0 for k in range(8)]

	if IHPriorModel==1:
		cdf[0]=0.5
		for k in range(1,7):
			pk = 1.0/float(2.0+3.0*k+k*k)		
			cdf[k]=pk+cdf[k-1]

	else: # IH sampled based on current t
		cdf[0]=t[0]
		for k in range(1,7):
			cdf[k]= cdf[k-1] + t[0]*(1-t[0])**float(k)

	cdf[7]=1.0


	for j in range(1,NoFamilies+1):
		ih = IH[j] 
		val =random()
		for k in range(8):
			if val<cdf[k]:
				ihp = k
				break

		if ihp != IH[j]:

			LL0=allsnps1(j)
			IH[j]=ihp # temp change
			LL1=allsnps1(j)
			IH[j]=ih # revert

			if LL1-LL0>0:
				IH[j]=ihp
				take[1]+=1
			elif random()< exp(LL1-LL0):
				IH[j]=ihp
				take[1]+=1
			else:
				take[0]+=1

	return take


def UpdateDelta(): 
	take=[0,0]
	for j in range(1,NoFamilies+1):
		for offspring in range(1,len(FullData[NamedSNP][j])):
			deltp= copy.copy(delta[j])

			Sires = max(deltp) # d in notes
			nj=[0 for x in range(Sires+1)]
			ko =0 # the number of offspring in the clutch that were produced via outcrossing
			for z in range(len(deltp)):
				nj[ deltp[z] ] +=1
				if deltp[z]>0:
					ko+=1

			if deltp[offspring-1]==0:
				priors=[1.0-t[0]]
				for x in range(1,Sires+1):
					priors.append( t[0]*float(nj[x])/(ALF[0]+float(ko)) ) # join a current sire family
				priors.append( t[0]*ALF[0]/(ALF[0]+float(ko)) ) # make a new sire family
				#print "prior1 ",priors
				LL=[]
				for x in range(len(priors)):
					if priors[x]>0.0:
						LL.append( log(priors[x]) )
					else:
						LL.append( Bigbad )
					deltp[offspring-1]=x
					escape=0
					for snpID in Q[0]:
						L1=fam1(FullData[snpID][j],j,snpID,deltp,0)
						if L1>0.0:
							LL[x]+=log(L1)
						else:
							LL[x]+=Bigbad

				standardizeprob= max(LL)
				for x in range(len(priors)):
					LL[x]-=standardizeprob
				cdf=[ 0.0 for x in range(len(priors)) ]
				cdf[0]=exp(LL[0])
				for x in range(1,len(priors)):
					cdf[x]=cdf[x-1]+exp(LL[x])
				
				u9 = random() # sample a value (GIBBS sampler)
				for x in range(len(priors)):
					if u9<cdf[x]:
						if x != delta[j][offspring-1]:
							delta[j][offspring-1]=x
							take[1]+=1
							nj[0]-=1
							ko +=1 # the number of offspring in the clutch that were produced via outcrossing
							if x<=Sires:	
								nj[x]+=1	
							else:
								Sires+=1
								nj.append(1)
						else:
							take[0]+=1
						break

			elif deltp[offspring-1]>0 and nj[ deltp[offspring-1] ] == 1:
				priors=[1.0-t[0]]
				for x in range(1,Sires+1):
					if x==deltp[offspring-1]:
						priors.append( t[0]*ALF[0]/(ALF[0]+float(ko)-1.0) )
					else:
						priors.append( t[0]*float(nj[x])/(ALF[0]+float(ko)-1.0) ) # join a current sire family
				#print "prior2 ",priors
				LL=[]
				for x in range(len(priors)):
					
					if priors[x]>0.0:
						LL.append( log(priors[x]) )
					else:
						LL.append( Bigbad )
					deltp[offspring-1]=x
					escape=0
					for snpID in Q[0]:
						L1=fam1(FullData[snpID][j],j,snpID,deltp,0)
						if L1>0.0:
							LL[x]+=log(L1)
						else:
							LL[x]+=Bigbad

				standardizeprob= max(LL)
				for x in range(len(priors)):
					LL[x]-=standardizeprob

				cdf=[ 0.0 for x in range(len(priors)) ]
				cdf[0]=exp(LL[0])
				for x in range(1,len(priors)):
					cdf[x]=cdf[x-1]+exp(LL[x])


				#print "hew2 ",cdf
				# sample a value
				u9 = random()
				for x in range(len(priors)):
					if u9<cdf[x]:
						if x != delta[j][offspring-1]:
							whatiwas = delta[j][offspring-1]
							delta[j][offspring-1]=x
							take[1]+=1	
							for z in range(len(delta[j])): # reindex
								if delta[j][z]>whatiwas:
									delta[j][z]-=1

							Sires = max(delta[j]) # d in notes
							nj=[0 for x in range(Sires+1)]
							ko =0 # the number of offspring in the clutch that were produced via outcrossing
							for z in range(len(delta[j])):
								nj[ delta[j][z] ] +=1
								if delta[j][z]>0:
									ko+=1
						else:
							take[0]+=1
						break


			elif deltp[offspring-1]>0 and nj[ deltp[offspring-1] ] > 1:
				priors=[1.0-t[0]]
				for x in range(1,Sires+1):
					if x==deltp[offspring-1]:
						priors.append( t[0]*float(nj[x]-1)/(ALF[0]+float(ko)) )
					else:
						priors.append( t[0]*float(nj[x])/(ALF[0]+float(ko)) ) # join a current sire family
				priors.append( t[0]*ALF[0]/(ALF[0]+float(ko)) ) # make a new sire family
				#print "prior3 ",priors
				LL=[]
				standardizeprob = 0.0
				for x in range(len(priors)):
					if priors[x]>0.0:
						LL.append( log(priors[x]) )
					else:
						LL.append( Bigbad )
					deltp[offspring-1]=x
					escape=0
					for snpID in Q[0]:
						L1=fam1(FullData[snpID][j],j,snpID,deltp,0)
						if L1>0.0:
							LL[x]+=log(L1)
						else:
							LL[x]+=Bigbad

				standardizeprob= max(LL)
				for x in range(len(priors)):
					LL[x]-=standardizeprob

				cdf=[ 0.0 for x in range(len(priors)) ]
				cdf[0]=exp(LL[0])
				for x in range(1,len(priors)):
					cdf[x]=cdf[x-1]+exp(LL[x])

				u9 = random()
				for x in range(len(priors)):
					if u9<cdf[x]:
						if x != delta[j][offspring-1]:
							nj[ delta[j][offspring-1] ]-=1
							delta[j][offspring-1]=x
							
							take[1]+=1
							if x==0:
								ko -=1 # the number of offspring in the clutch that were produced via outcrossing
							if x<=Sires:	
								nj[ delta[j][offspring-1] ]+=1	
							else:
								Sires+=1
								nj.append(1)
						else:
							take[0]+=1
						break
			else:
				print "Should not be here, UpdateDelta()"
	return take


def GenoPP(): # Posterior probabilities for genotypes
	for j in range(1,NoFamilies+1):
		famID=j
		for snpID in Q[0]:
			Data=copy.copy(FullData[snpID][j])
			delt= copy.copy(delta[j])
			Famsize=len(Data)
			PostMom={}
			PostMom[0],PostMom[1],PostMom[2]=fam1(Data,famID,snpID,delt,1)

			if PostMom[0]==-9:
				pass # return 0 # no data for family

			else:
				rx=PostMom[0]+PostMom[1]+PostMom[2]
				for ma in range(3):
					PostMom[ma]=PostMom[ma]/rx
					MatGPP[snpID][j][ma]+= PostMom[ma] 
					
					

	return 0

 
###########################

# Main program

src  =open(FILEPREFIX+".genotypes.txt", "rU") # FILEPREFIX determined in Control.txt
srx  =open("CX."+FILEPREFIX+".genotypes.txt", "rU") 

out1a =open(rep+"."+FILEPREFIX+".Q.MAP.txt", "w")
out2 =open(rep+"."+FILEPREFIX+".Chain.delta.txt", "w")
out2a =open(rep+"."+FILEPREFIX+".OutSelf.pp.txt", "w")
out2b =open(rep+"."+FILEPREFIX+".sibships.pp.txt", "w")
out3 =open(rep+"."+FILEPREFIX+".Chain.IH.txt", "w")
out3a =open(rep+"."+FILEPREFIX+".IH.pp.txt", "w")
out4 =open(rep+"."+FILEPREFIX+".Chain.t.txt", "w")
out4a =open(rep+"."+FILEPREFIX+".t.pp.txt", "w")
out5 =open(rep+"."+FILEPREFIX+".Chain.Fpop.txt", "w")
out5a =open(rep+"."+FILEPREFIX+".Fpop.pp.txt", "w")
out7 =open(rep+"."+FILEPREFIX+".step.history.txt", "w")


if FullOutput == 1:
	#out8 =open(FILEPREFIX+"pat.allele.pp.txt", "w")
	out9 =open(rep+"."+FILEPREFIX+"mat.G.pp.txt", "w")
	MatGPP={}
	PatGPP={}


ALF={0:1.0} # the concentration parameter of the Dirichlet process prior.
t = {0:0.9} # initial value for population outcrossing rate
BetaGu = {0:0.001} # prob that a het looks like a het = 1 - beta^(readdepth - 1)

Fadultmean=0.0
IH={}
SubPop={}
delta={}
for j in range(1,NoFamilies+1): # set initial values for delta[j], IH of moms
	IH[j]=0	# every parent is outbred
	delta[j]=[]

inx=open(popfile, "rU")
for line_idx, line in enumerate(inx):
        cols = line.replace('\n', '').split('\t') 
	if line_idx>0:
		SubPop[int(cols[0])]=int(cols[1])

Q={}
Fpop = {}
for j in range(NoSubpops+1): # Q[0] is the "Ancestral Population" 
	Q[j]={}
	if j>0:
		Fpop[j]=meanFst # initial value for among subpop fst

NoSnps=0
FullData={}
CallCX={}

MaxCount=0
callcounts=[]
for line_idx, line in enumerate(srx):
        cols = line.replace('\n', '').split('\t') 
# 0	0
# 1	1275
	callcounts.append(int(cols[1]))
	if int(cols[1])>MaxCount:
		MaxCount=int(cols[1])

SNPList=[]
vcx=0
for line_idx, line in enumerate(src):
        cols = line.replace('\n', '').split('\t') 

	if line_idx==0:
		NamedSNP = cols[0]+"_"+cols[1]
# SNP	0	
# 1	par	N	0
# 1	off	H	12
	if cols[0][0]==NamedSNP[0]:
		NoSnps+=1
		snpID=cols[0]+"_"+cols[1]	
		FullData[snpID]={}
		if FullOutput == 1:
			MatGPP[snpID]={}
			PatGPP[snpID]={}
		SNPList.append(snpID)
		for j in range(NoSubpops+1):
			Q[j][snpID]=0.5

		for j in range(1,NoFamilies+1):
			FullData[snpID][j]=[] 
			if FullOutput == 1:
				MatGPP[snpID][j]=[0.0,0.0,0.0] 
	else:
		if cols[2]=='N':
			FullData[snpID][int(cols[0])].append(['N', 0]) 
		elif cols[3]=='0':
			FullData[snpID][int(cols[0])].append(['N', 0]) 
		elif cols[2]=='H' and int(cols[3])<2:
			FullData[snpID][int(cols[0])].append(['N', 0]) 
		else:
			FullData[snpID][int(cols[0])].append([cols[2], int(cols[3])]) # first list element is mom

		if snpID==NamedSNP:
			if cols[1]=="off":
				sirenum=len(delta[int(cols[0])])+1
				delta[int(cols[0])].append(sirenum) # everybody is outcrossed half sib at beginning of run
			try:
				uu1 = CallCX[int(cols[0])]
			except KeyError:
				CallCX[int(cols[0])]=[]

			CallCX[int(cols[0])].append(callcounts[vcx])
			vcx+=1

print "No Snps ",NoSnps
if FullOutput == 1:
	for snpID in Q[0]:
		for j in range(1,NoFamilies+1):
			Famsize=len(FullData[snpID][j])
			if Famsize>1:
				PatGPP[snpID][j]={}
				for offspring in range(1,Famsize):
					PatGPP[snpID][j][offspring-1]=[0.0,0.0]

Chainsibs={}
ChainDelta={}
ChainIH={}
Chaint={}
ChainQ={}
ChainFpop={}
ChainBetaGu={}

for j in range(NoSubpops+1):
	ChainQ[j]={}
	if j>0:
		ChainFpop[j]={}
		for k in range(101):
			ChainFpop[j][k]=0
	for s in Q[0]: # cycle through all snps
		ChainQ[j][s]={}
		for k in range(101):
			ChainQ[j][s][k]=0

for j in range(101):
	Chaint[j]=0
	ChainBetaGu[j]=0

	
for j in range(1,NoFamilies+1):
	ChainIH[j]=[0 for x in range(8)]
	for offspring in range(1,len(FullData[NamedSNP][j])):
		ChainDelta[str(j)+"_"+str(offspring)]=[0,0]
		for zoff in range(offspring+1,len(FullData[NamedSNP][j])):
			Chainsibs[str(j)+"_"+str(offspring)+"_"+str(zoff)]=[0,0]


for steps in range(100): # tune in allele freqs
	print "tuning freqs",steps
	stay,go= UpdateFpop()
	stay,go= UpdateQA()
	stay,go= UpdateQsubpops()


movehistory=[[0,0] for zy in range(10)]
for steps in range(ChainLength):

	if steps % thinningfreq == 0:

# moved updates here
		stayD,goD = UpdateDelta()
		movehistory[2][0]+=stayD
		movehistory[2][1]+=goD
		stay,go= UpdateIH()
		movehistory[3][0]+=stay
		movehistory[3][1]+=go
		Fadultmean=0.0
		for j in range(1,NoFamilies+1):
			Fadultmean+= Fmom[ IH[j] ]/float(NoFamilies)


		Chaint[int(t[0]*100+0.0049)]+=1		
		cLL=FLL()
                out4.write(str(steps)+'\t'+str(t[0])+'\t'+str(BetaGu[0])+'\t'+str(ALF[0])+'\t'+str(cLL)+'\n')

		for snpid in Q[0]:
			for j in range(NoSubpops+1):
				ChainQ[j][snpid][int(Q[j][snpid]*100+0.0049)]+=1

					
		for j in range(1,NoFamilies+1):
			
			out3.write(str(steps)+'\t'+str(j)+'\t'+str(IH[j])+'\n')
			if steps>=burnin:
				ChainIH[j][ IH[j] ]+=1
			for offspring in range(1,len(FullData[NamedSNP][j])):
				out2.write(str(steps)+'\t'+str(j)+'\t'+str(offspring)+'\t'+str(delta[j][offspring-1])+'\n')
				if steps>=burnin:
					if delta[j][offspring-1]>0:
						ChainDelta[str(j)+"_"+str(offspring)][ 0 ]+=1
						for zoff in range(offspring+1,len(FullData[NamedSNP][j])):
							if delta[j][zoff-1]>0:
								if delta[j][offspring-1]==delta[j][zoff-1]: # fullsibs
									Chainsibs[str(j)+"_"+str(offspring)+"_"+str(zoff)][0]+=1
								else: # halfsibs
									Chainsibs[str(j)+"_"+str(offspring)+"_"+str(zoff)][1]+=1
					else:
						ChainDelta[str(j)+"_"+str(offspring)][ 1 ]+=1
		out5.write(str(steps))
		for j in range(1,NoSubpops+1):
			out5.write('\t'+str(Fpop[j]))
			ChainFpop[j][int(Fpop[j]*100+0.0049)]+=1
		out5.write('\n')

		if FullOutput == 1:
			nothingnumber = GenoPP()

		print "Step ",steps," current LL ",cLL," t ",t[0]

#####	UPDATE parameters
	stay,go= UpdateFpop()
	movehistory[0][0]+=stay
	movehistory[0][1]+=go
	stay,go= Updatet()
	movehistory[1][0]+=stay
	movehistory[1][1]+=go

	stay,go= UpdateQA()
	movehistory[4][0]+=stay
	movehistory[4][1]+=go
	stay,go= UpdateQsubpops()
	movehistory[5][0]+=stay
	movehistory[5][1]+=go
	stay,go= UpdateBetaGu()
	movehistory[6][0]+=stay
	movehistory[6][1]+=go
	stay,go= UpdateALPHA()
	movehistory[7][0]+=stay
	movehistory[7][1]+=go

#output summaries
out2a.write('family\toffspring\tout\tself\n')
out2b.write('family\toff1\toff2\tfull\thalf\n')
out3a.write('family\tIH=0\tIH=1\tIH=2\tIH=3\tIH=4\tIH=5\tIH=6\tIH=7+\n')
for j in range(1,NoFamilies+1):
	out3a.write(str(j))
	for z in range(8):
		out3a.write('\t'+str(ChainIH[j][z]))
	out3a.write('\n')
	for offspring in range(1,len(FullData[NamedSNP][j])):
		out2a.write(str(j)+'\t'+str(offspring)+'\t'+str(ChainDelta[str(j)+"_"+str(offspring)][0])+'\t'+str(ChainDelta[str(j)+"_"+str(offspring)][1])+'\n')
		for zoff in range(offspring+1,len(FullData[NamedSNP][j])):
			out2b.write(str(j)+'\t'+str(offspring)+'\t'+str(zoff)+'\t'+str(Chainsibs[str(j)+"_"+str(offspring)+"_"+str(zoff)][0])+'\t'+str(Chainsibs[str(j)+"_"+str(offspring)+"_"+str(zoff)][1])+'\n')

out4a.write('t value\tfrequency\n')
for j in range(101):
	out4a.write(str(float(j)/100 + 0.005)+'\t'+str(Chaint[j]) )
	out4a.write('\n')

out5a.write('Subpop\tvalue\tfrequency\n')
for k in range(1, NoSubpops+1):
	for j in range(101):
		out5a.write(str(k)+'\t'+str(float(j)/100 + 0.005)+'\t'+str(ChainFpop[k][j])+'\n')

out7.write("parameter	rejected	accepted	ARate\n")
stx=["Fpop","t","delta","IH","Qancestral","Qsubpop","BetaGu"] # stx[j]+'\t'+
for j in range(8):
	out7.write(str(movehistory[j][0])+'\t'+str(movehistory[j][1])+'\t'+str(float(movehistory[j][1])/float(movehistory[j][1]+movehistory[j][0]))+'\n') 

for snpid in Q[0]:
	out1a.write(snpid)
	for j in range(NoSubpops+1):
		mx=0.0
		for k in range(101):
			if ChainQ[j][snpid][k]>mx:
				mx = ChainQ[j][snpid][k]
				val = k
		out1a.write('\t'+str(float(val)/100 + 0.005) )

	out1a.write('\n')


if FullOutput == 1:
	for snpID in Q[0]:
		for j in range(1,NoFamilies+1):
			rx=MatGPP[snpID][j][0]+MatGPP[snpID][j][1]+MatGPP[snpID][j][2]
			if rx>0.0:
				out9.write(snpID+'\t'+str(j)+'\t'+str(MatGPP[snpID][j][0]/rx)+'\t'+str(MatGPP[snpID][j][1]/rx)+'\t'+str(MatGPP[snpID][j][2]/rx)+'\n')
'''
			for offspring in range(1,len(FullData[snpID][j])):
				rx=PatGPP[snpID][j][offspring-1][0]+PatGPP[snpID][j][offspring-1][1]
				if rx>0.0:
					out8.write(snpID+'\t'+str(j)+'\t'+str(offspring)+'\t'+str(PatGPP[snpID][j][offspring-1][0]/rx)+'\t'+str(PatGPP[snpID][j][offspring-1][1]/rx)+'\n')

'''
